# Supplementary material for: Lung Lipidomic Alterations in Beagle Dogs Infected with Toxocara canis
Source: Animals (Basel). 2022 Nov 9;12(22):3080. doi: 10.3390/ani12223080 (PMC9686702; doi:10.3390/ani12223080)
Supplement: Supplementary file 1 [file animals-12-03080-s001.zip › Table S1.xlsx]

## Sheet: Sheet1
Table S1. The effective lipids and its expression levels after normalization in each sample at 24 hpi, 96 hpi, and 36 dpi in positive ion mode (ESI+) and negative ion mode (ESI−).
Ion mode	Metabolite ID	RT	LipidIon	LipidGroup	Adduct	Class	FattyAcid	FA1	FA2	FA3	FA4	CalcMz	IonFormula	Grade	24 hpi I1	24 hpi I2	24 hpi I3	24 hpi I4	24 hpi I5	24 hpi I6	24 hpi I7	24 hpi T1	24 hpi T2	24 hpi T3	24 hpi T4	24 hpi T5	24 hpi T6	24 hpi T7	96 hpi I1	96 hpi I2	96 hpi I3	96 hpi I4	96 hpi I5	96 hpi I6	96 hpi T1	96 hpi T2	96 hpi T3	96 hpi T4	96 hpi T5	96 hpi T6	96 hpi T7	96 hpi T8	36 dpi I1	36 dpi I2	36 dpi I3	36 dpi I4	36 dpi I5	36 dpi I6	36 dpi I7
ESI(+)	0.9_546.2827216	0.9	LPS(20:4)(rep)※	LPS(20:4)	M+H	LPS	(20:4)	(20:4)	NA	NA	NA	546.283	C26 H45 O9 N1 P1	B	4.37276e+06	2.96487e+06	3.39405e+06	7.02213e+06	4.46469e+06	8.04494e+06	1.06476e+07	5.73347e+06	5.58481e+06	3.47545e+06	5.85425e+06	6.57465e+06	8.07306e+06	1.78058e+07	5.86634e+06	5.56951e+06	1.05542e+07	6.12314e+06	1.05225e+07	2.36595e+06	6.83953e+06	5.08058e+06	2.19389e+07	9.2161e+06	7.54481e+06	1.06311e+07	4.64697e+06	7.18712e+06	5.2753e+06	6.40695e+06	9.02146e+06	6.6846e+06	1.20472e+07	1.03123e+07	8.83106e+06
ESI(+)	0.93_522.282661733333	0.93	LPS(18:2)(rep)	LPS(18:2)	M+H	LPS	(18:2)	(18:2)	NA	NA	NA	522.283	C24 H45 O9 N1 P1	B	5.4701e+06	3.4484e+06	4.46765e+06	7.13739e+06	5.82055e+06	7.77191e+06	7.16214e+06	5.78155e+06	5.97366e+06	3.38321e+06	4.42805e+06	5.66167e+06	5.5588e+06	9.7369e+06	7.22286e+06	4.98676e+06	6.46467e+06	6.44623e+06	9.78689e+06	2.74102e+06	4.20769e+06	3.24734e+06	9.2226e+06	6.38882e+06	6.10297e+06	1.04619e+07	4.1068e+06	7.36902e+06	5.08976e+06	5.30273e+06	7.59558e+06	7.33502e+06	1.05281e+07	8.92865e+06	9.88718e+06
ESI(+)	0.95_509.28740905	0.95	LPG(18:2)(rep)	LPG(18:2)	M+H	LPG	(18:2)	(18:2)	NA	NA	NA	509.287	C24 H46 O9 N0 P1	B	3.24988e+06	2.17332e+06	2.21721e+06	3.19991e+06	2.39386e+06	3.43205e+06	2.92423e+06	3.14941e+06	3.84575e+06	2.22153e+06	2.85611e+06	2.535e+06	4.95777e+06	4.144e+06	2.48616e+06	3.93391e+06	3.5129e+06	2.79369e+06	5.57952e+06	2.25023e+06	8.28933e+06	3.86344e+06	4.83478e+06	3.93632e+06	4.06156e+06	3.70783e+06	2.52694e+06	5.39627e+06	3.36086e+06	2.64854e+06	2.90716e+06	3.91036e+06	4.73904e+06	2.79369e+06	3.19962e+06
ESI(+)	1.03_568.3401952	1.03	LPC(22:6)(rep)	LPC(22:6)	M+H	LPC	(22:6)	(22:6)	NA	NA	NA	568.34	C30 H51 O7 N1 P1	B	6.29106e+07	1.12434e+08	1.20826e+08	2.18544e+08	5.60013e+07	1.83071e+08	9.43022e+07	6.16579e+08	2.33079e+08	2.5515e+08	6.40991e+07	6.37557e+07	5.20971e+07	4.39327e+07	1.00272e+08	2.75704e+08	9.43658e+07	1.11775e+08	6.61953e+08	1.26545e+08	1.17787e+08	4.71727e+07	9.44263e+07	1.96883e+08	3.57663e+08	1.29554e+08	8.80067e+07	6.5474e+07	4.1811e+08	1.25289e+08	1.62745e+08	1.53058e+08	7.28081e+07	7.03196e+07	6.35571e+07
ESI(+)	1.07_526.293081733333	1.07	LPE(22:6)	LPE(22:6)	M+H	LPE	(22:6)	(22:6)	NA	NA	NA	526.293	C27 H45 O7 N1 P1	B	1.73974e+07	2.25568e+07	2.54815e+07	2.14778e+07	1.86241e+07	3.72302e+07	2.14112e+07	5.64506e+07	1.57213e+07	3.36842e+07	1.67298e+07	2.05253e+07	1.29896e+07	1.31104e+07	2.00266e+07	4.66191e+07	1.5476e+07	1.93437e+07	2.78208e+07	2.2187e+07	1.73906e+07	1.23323e+07	1.45734e+07	2.53509e+07	3.62394e+07	1.96345e+07	1.93641e+07	1.37865e+07	5.74463e+07	9.95863e+06	1.74884e+07	2.22364e+07	1.20047e+07	1.59804e+07	1.21486e+07
ESI(+)	1.08_498.28266565	1.08	LPS(16:0)(rep)	LPS(16:0)	M+H	LPS	(16:0)	(16:0)	NA	NA	NA	498.283	C22 H45 O9 N1 P1	B	1.55302e+07	1.3128e+07	1.36163e+07	1.32749e+07	1.2955e+07	1.4937e+07	1.73944e+07	1.6503e+07	1.39216e+07	9.36291e+06	1.70624e+07	1.7485e+07	1.84673e+07	1.30315e+07	1.35482e+07	1.52359e+07	1.57273e+07	1.05538e+07	1.61641e+07	8.65971e+06	2.51259e+07	2.04166e+07	1.75818e+07	2.07596e+07	1.48206e+07	1.62255e+07	9.61542e+06	1.69519e+07	1.10253e+07	1.17306e+07	8.43205e+06	1.30382e+07	1.50232e+07	1.0935e+07	1.15526e+07
ESI(+)	1.08_542.322509033333	1.08	LPC(20:5)	LPC(20:5)	M+H	LPC	(20:5)	(20:5)	NA	NA	NA	542.324	C28 H49 O7 N1 P1	B	5.54537e+07	8.27712e+07	6.01345e+07	7.76746e+07	2.90118e+07	9.72189e+07	5.95323e+07	3.19379e+08	1.36128e+08	1.45478e+08	6.11764e+07	6.57143e+07	4.68445e+07	2.49997e+07	3.95815e+07	1.4041e+08	4.28099e+07	5.70892e+07	3.15159e+08	5.28245e+07	9.33797e+07	5.68474e+07	4.21231e+07	1.34086e+08	2.83509e+08	8.98368e+07	4.7582e+07	4.96312e+07	2.01165e+08	9.11831e+07	5.68229e+07	6.80786e+07	2.82365e+07	4.37469e+07	3.47422e+07
ESI(+)	1.08_544.34042265	1.08	LPC(20:4)(rep)	LPC(20:4)	M+H	LPC	(20:4)	(20:4)	NA	NA	NA	544.34	C28 H51 O7 N1 P1	B	1.82581e+08	4.43425e+08	3.32859e+08	6.53179e+08	1.53312e+08	6.87686e+08	3.94514e+08	2.96806e+09	1.00914e+09	1.0748e+09	3.76318e+08	2.6441e+08	1.58986e+08	1.83154e+08	2.35151e+08	8.13502e+08	3.94723e+08	3.12637e+08	2.34889e+09	4.10718e+08	4.3269e+08	2.22496e+08	2.67129e+08	5.38613e+08	1.47676e+09	3.00285e+08	3.44244e+08	1.76264e+08	1.16765e+09	3.57858e+08	3.62567e+08	6.30629e+08	2.84883e+08	1.70157e+08	1.80307e+08
ESI(+)	1.09_494.324553583333	1.09	LPC(16:1)(rep)	LPC(16:1)	M+H	LPC	(16:1)	(16:1)	NA	NA	NA	494.324	C24 H49 O7 N1 P1	B	2.0662e+08	3.79983e+08	3.4622e+08	2.19359e+08	2.12992e+08	2.63279e+08	2.29877e+08	5.82947e+08	3.76878e+08	2.10324e+08	3.45733e+08	2.35148e+08	2.22143e+08	1.75276e+08	3.06054e+08	6.73748e+08	2.61258e+08	2.01134e+08	2.6358e+08	3.20831e+08	8.47237e+08	7.8763e+08	2.20833e+08	3.11165e+08	3.07852e+08	3.37172e+08	1.54409e+08	2.74066e+08	2.79505e+08	2.67908e+08	2.68699e+08	2.36632e+08	2.19334e+08	1.94251e+08	1.84205e+08
ESI(+)	1.09_516.306834916667	1.09	LPC(18:4)	LPC(18:4)	M+H	LPC	(18:4)	(18:4)	NA	NA	NA	516.308	C26 H47 O7 N1 P1	B	5.3471e+07	5.90333e+07	5.22586e+07	6.61237e+07	3.34879e+07	7.96184e+07	4.44445e+07	9.21734e+07	8.97274e+07	3.90713e+07	7.66e+07	5.21329e+07	3.42244e+07	2.65527e+07	3.07616e+07	1.31092e+08	4.10412e+07	2.76225e+07	4.71308e+07	5.46466e+07	1.74685e+08	1.60584e+08	5.60023e+07	7.04275e+07	8.79355e+07	6.42204e+07	2.65294e+07	4.80944e+07	7.57613e+07	6.34462e+07	3.63454e+07	5.12418e+07	1.67553e+07	3.32262e+07	2.27379e+07
ESI(+)	1.09_520.340355533333	1.09	LPC(18:2)(rep)	LPC(18:2)	M+H	LPC	(18:2)	(18:2)	NA	NA	NA	520.34	C26 H51 O7 N1 P1	B	2.27467e+08	4.27235e+08	3.0802e+08	3.90993e+08	1.86792e+08	3.83326e+08	2.26398e+08	1.83341e+09	6.03405e+08	5.82302e+08	2.46513e+08	2.58284e+08	1.87678e+08	1.53894e+08	2.49969e+08	6.85505e+08	2.25957e+08	3.38375e+08	1.51843e+09	3.33464e+08	3.52077e+08	2.10401e+08	2.35006e+08	5.00808e+08	1.05394e+09	3.49915e+08	2.57032e+08	2.15462e+08	1.01101e+09	3.67935e+08	3.36091e+08	3.86377e+08	2.3091e+08	2.03171e+08	2.20166e+08
ESI(+)	1.1_502.292826383333	1.1	LPC(17:4)	LPC(17:4)	M+H	LPC	(17:4)	(17:4)	NA	NA	NA	502.293	C25 H45 O7 N1 P1	B	1.26478e+08	1.25142e+08	1.45104e+08	1.01853e+08	2.86727e+08	2.19959e+08	1.87997e+08	2.07053e+08	3.366e+08	2.3194e+08	1.48585e+08	2.49551e+08	1.02004e+08	6.69295e+07	1.11133e+08	1.73792e+08	9.68639e+07	2.39686e+08	1.59559e+08	1.33077e+08	1.01424e+08	2.92676e+08	6.99642e+07	1.75338e+08	1.72937e+08	7.79292e+07	2.27971e+08	8.73249e+07	1.99213e+08	1.64213e+08	1.01439e+08	1.05028e+08	7.16616e+07	1.78988e+08	9.45618e+07
ESI(+)	1.11_502.2932411	1.11	LPE(20:4)	LPE(20:4)	M+H	LPE	(20:4)	(20:4)	NA	NA	NA	502.293	C25 H45 O7 N1 P1	B	1.2511e+08	1.45884e+08	1.48946e+08	1.04709e+08	8.2635e+07	2.30613e+08	1.81556e+08	2.1405e+08	2.23192e+08	2.55839e+08	1.29239e+08	2.40626e+08	1.15748e+08	7.27417e+07	1.21884e+08	1.18887e+08	1.10393e+08	2.70575e+08	1.6299e+08	1.42492e+08	1.02545e+08	3.39291e+08	6.61565e+07	1.93861e+08	1.95148e+08	8.69574e+07	2.3329e+08	8.65717e+07	1.90036e+08	1.15719e+08	9.13283e+07	1.99148e+08	6.10757e+07	1.25696e+08	1.10294e+08
ESI(+)	1.12_482.324496416667	1.12	LPC(15:0)(rep)	LPC(15:0)	M+H	LPC	(15:0)	(15:0)	NA	NA	NA	482.324	C23 H49 O7 N1 P1	B	7.65775e+06	8.63022e+06	8.84422e+06	7.22982e+06	1.0615e+07	8.83959e+06	7.90869e+06	1.17749e+07	1.04957e+07	1.0367e+07	7.43629e+06	7.22246e+06	1.09216e+07	7.3531e+06	1.05324e+07	1.75479e+07	5.87125e+06	8.95699e+06	1.12577e+07	1.26647e+07	1.97205e+07	1.55846e+07	8.63561e+06	8.32282e+06	1.13674e+07	1.02846e+07	9.93089e+06	9.83518e+06	1.2618e+07	1.02424e+07	7.04231e+06	4.58755e+07	7.39742e+06	1.02862e+07	1.20604e+07
ESI(+)	1.12_485.287814733333	1.12	LPG(16:0)(rep)	LPG(16:0)	M+H	LPG	(16:0)	(16:0)	NA	NA	NA	485.287	C22 H46 O9 N0 P1	B	2.7615e+07	2.50196e+07	1.77668e+07	2.60622e+07	2.24471e+07	3.8901e+07	3.14392e+07	3.02382e+07	3.93883e+07	1.32337e+07	3.56604e+07	3.76691e+07	3.31708e+07	2.59169e+07	2.54122e+07	5.87742e+07	2.4551e+07	1.78257e+07	3.41307e+07	1.22898e+07	7.30213e+07	5.45726e+07	3.49893e+07	3.72414e+07	3.26901e+07	3.87959e+07	2.18648e+07	4.21023e+07	2.13474e+07	1.5366e+07	2.246e+07	3.23204e+07	3.5239e+07	2.48613e+07	2.39617e+07
ESI(+)	1.12_507.269719416667	1.12	LPG(16:0)(rep)(rep)	LPG(16:0)	M+Na	LPG	(16:0)	(16:0)	NA	NA	NA	507.269	C22 H45 O9 N0 P1 Na1	B	1.15897e+07	1.4073e+06	9.40042e+06	1.49684e+07	1.09735e+07	1.76921e+07	1.4422e+07	9.03469e+06	1.44265e+07	6.10473e+06	1.40738e+07	1.75359e+07	1.62624e+07	1.43863e+07	1.2182e+07	2.41436e+07	1.33673e+07	9.934e+06	1.349e+07	5.62926e+06	2.99787e+07	2.45044e+07	1.99378e+07	1.95016e+07	1.58298e+07	1.78973e+07	1.41622e+07	2.20932e+07	7.20625e+06	6.64001e+06	9.69172e+06	1.65505e+07	1.59073e+07	1.24276e+07	1.38036e+07
ESI(+)	1.14_511.303278816667	1.14	LPG(18:1)(rep)	LPG(18:1)	M+H	LPG	(18:1)	(18:1)	NA	NA	NA	511.303	C24 H48 O9 N0 P1	B	1.29085e+07	1.58043e+07	644227	6.89844e+06	1.11614e+07	1.22091e+07	9.36855e+06	9.59656e+06	8.15509e+06	895154	1.0814e+07	9.07161e+06	1.21024e+07	9.26253e+06	9.0683e+06	1.97086e+06	9.31131e+06	1.02722e+07	1.34768e+07	7.48869e+06	1.78873e+06	1.78182e+07	1.42868e+07	1.03886e+07	9.78969e+06	1.28806e+07	1.24663e+07	1.70677e+07	1.06438e+07	8.94458e+06	9.05476e+06	1.27641e+07	9.6473e+06	973859	9.22364e+06
ESI(+)	1.14_524.298708766667	1.14	LPS(18:1)(rep)	LPS(18:1)	M+H	LPS	(18:1)	(18:1)	NA	NA	NA	524.298	C24 H47 O9 N1 P1	B	5.43615e+07	6.59878e+07	4.74802e+07	5.32542e+07	5.4703e+07	6.88268e+07	6.50911e+07	6.52693e+07	5.36915e+07	3.2346e+07	3.40688e+07	6.15105e+07	5.29707e+07	5.86195e+07	5.94077e+07	4.05742e+07	6.21562e+07	5.67854e+07	5.82861e+07	3.76326e+07	4.39984e+07	5.48192e+07	8.52734e+07	5.7527e+07	4.0317e+07	6.82381e+07	4.06314e+07	6.71355e+07	3.2646e+07	5.49553e+07	5.11691e+07	6.53972e+07	4.95032e+07	5.9791e+07	5.14569e+07
ESI(+)	1.15_478.293181366667	1.15	LPE(18:2)	LPE(18:2)	M+H	LPE	(18:2)	(18:2)	NA	NA	NA	478.293	C23 H45 O7 N1 P1	B	1.90478e+07	1.98983e+07	1.90178e+07	1.22888e+07	2.02294e+07	1.65923e+07	8.884e+06	3.09318e+07	1.48173e+07	3.27098e+07	1.08603e+07	1.32188e+07	1.09463e+07	5.26455e+06	1.82998e+07	1.21847e+07	8.78954e+06	2.12195e+07	1.8652e+07	1.82827e+07	2.00955e+07	1.1914e+07	6.06669e+06	8.76888e+06	1.80818e+07	1.18138e+07	1.20246e+07	1.12669e+07	2.10998e+07	1.38499e+07	1.12516e+07	1.46153e+07	1.00026e+07	1.24454e+07	8.83529e+06
ESI(+)	1.15_528.308478966667	1.15	LPE(22:5)	LPE(22:5)	M+H	LPE	(22:5)	(22:5)	NA	NA	NA	528.308	C27 H47 O7 N1 P1	B	5.22429e+06	4.26463e+06	7.02524e+06	2.82336e+06	8.77704e+06	9.12434e+06	8.59957e+06	7.92929e+06	1.17297e+07	1.02873e+07	1.78759e+07	2.36455e+07	6.0555e+06	3.03523e+06	1.46297e+07	8.51777e+06	1.11931e+07	5.3556e+06	6.39854e+06	1.34088e+07	1.2801e+07	7.17182e+06	2.20341e+06	1.20387e+07	2.95294e+06	5.18543e+06	5.56383e+06	2.44414e+06	6.27247e+06	7.58761e+06	4.46717e+06	7.56477e+06	3.27873e+06	8.19363e+06	7.85672e+06
ESI(+)	1.16_454.329331966667	1.16	LPC(14:0e)	LPC(14:0e)	M+H	LPC	(14:0e)	(14:0e)	NA	NA	NA	454.329	C22 H49 O6 N1 P1	B	7.70687e+06	1.66251e+07	1.30898e+07	1.30138e+07	8.58887e+06	9.71468e+06	7.36419e+06	1.38581e+07	1.63688e+07	9.24169e+06	1.36286e+07	1.0838e+07	4.6764e+06	4.00871e+06	9.43839e+06	4.21614e+07	8.53797e+06	1.23385e+07	8.36634e+06	1.41739e+07	4.78763e+07	3.54962e+07	4.86488e+06	7.31808e+06	1.37091e+07	7.38118e+06	6.65441e+06	1.0951e+07	1.34155e+07	1.04713e+07	5.63986e+06	7.48227e+06	5.46854e+06	6.39267e+06	5.49057e+06
ESI(+)	1.17_546.356162266667	1.17	LPC(20:3)(rep)	LPC(20:3)	M+H	LPC	(20:3)	(20:3)	NA	NA	NA	546.355	C28 H53 O7 N1 P1	B	1.14143e+08	9.19171e+07	4.95436e+07	1.30562e+07	1.94639e+07	5.89471e+07	3.3941e+07	1.25413e+08	2.14854e+07	4.14334e+07	5.86428e+07	1.0393e+07	1.85362e+07	1.09415e+07	2.29105e+07	4.27188e+07	9.61665e+07	4.51937e+07	5.61265e+07	1.83516e+07	5.17818e+07	2.88911e+07	6.29952e+06	5.22943e+07	1.01005e+08	714984	1.38383e+07	3.18786e+07	173350	9.31501e+06	1.23562e+07	3.46177e+07	2.59732e+07	1.52011e+07	1.48797e+07
ESI(+)	1.19_478.2928526	1.19	LPC(15:2)	LPC(15:2)	M+H	LPC	(15:2)	(15:2)	NA	NA	NA	478.293	C23 H45 O7 N1 P1	B	3.59107e+07	2.17581e+07	1.81962e+07	3.32354e+07	4.20495e+07	3.27353e+07	2.1197e+07	7.39976e+07	3.46194e+07	3.45346e+07	2.13536e+07	3.37596e+07	2.54341e+07	1.40435e+07	3.803e+07	2.75343e+07	1.99261e+07	4.40584e+07	4.93179e+07	4.6251e+07	2.0603e+07	2.45705e+07	1.71133e+07	2.50801e+07	4.41616e+07	2.72736e+07	2.95597e+07	3.13215e+07	4.99069e+07	3.19493e+07	2.40282e+07	4.50043e+07	2.02181e+07	2.99361e+07	1.68033e+07
ESI(+)	1.23_482.324127783333	1.23	LdMePE(16:0)(rep)	LdMePE(16:0)	M+H	LdMePE	(16:0)	(16:0)	NA	NA	NA	482.324	C23 H49 O7 N1 P1	B	3.83895e+07	3.42769e+07	3.28782e+07	2.88313e+07	3.04758e+07	2.83595e+07	2.15585e+07	5.60072e+07	4.12934e+07	3.85937e+07	2.92754e+07	2.42717e+07	3.05071e+07	1.94909e+07	2.90474e+07	4.7685e+07	2.18134e+07	3.13783e+07	4.70332e+07	3.47786e+07	5.39148e+07	4.75727e+07	2.75211e+07	2.85028e+07	6.70673e+07	4.11887e+07	3.19119e+07	3.08517e+07	7.00438e+07	3.23335e+07	2.72512e+07	3.15094e+07	2.60657e+07	2.89195e+07	3.21272e+07
ESI(+)	1.25_508.34006687931	1.25	LPC(17:1)	LPC(17:1)	M+H	LPC	(17:1)	(17:1)	NA	NA	NA	508.34	C25 H51 O7 N1 P1	B	1.84549e+07	1.8311e+07	1.55077e+07	1.19388e+07	1.20994e+07	1.21207e+07	1.04044e+07	2.8808e+07	1.82396e+07	1.8885e+07	1.57812e+07	1.23213e+07	1.19172e+07	1.02244e+07	1.31299e+07	2.71865e+07	1.15682e+07	1.95422e+07	2.28416e+07	1.94485e+07	2.62232e+07	2.72025e+07	1.17888e+07	1.32051e+07	2.19072e+07	1.37071e+07	1.30156e+07	1.86935e+07	2.50975e+07	1.72814e+07	1.15002e+07	1.69308e+07	1.1163e+07	1.31539e+07	1.11045e+07
ESI(+)	1.26_504.308550933333	1.26	LPC(17:3)	LPC(17:3)	M+H	LPC	(17:3)	(17:3)	NA	NA	NA	504.308	C25 H47 O7 N1 P1	B	3.82675e+07	3.39647e+07	3.06408e+06	2.79237e+07	3.06854e+07	3.32336e+06	2.84901e+07	3.96566e+07	3.84405e+07	2.7533e+07	2.56871e+07	2.10577e+06	2.09249e+07	1.04079e+07	2.09048e+06	2.91466e+07	2.39116e+07	3.53605e+07	3.18476e+07	3.32907e+07	1.53699e+07	3.52507e+07	1.5799e+07	2.12187e+07	4.50599e+07	1.78463e+07	2.43034e+06	2.78813e+07	4.08457e+07	3.2245e+06	1.45081e+07	3.15308e+07	1.18306e+07	1.9208e+07	1.20026e+07
ESI(+)	1.29_496.3400142	1.29	LPC(16:0)(rep)	LPC(16:0)	M+H	LPC	(16:0)	(16:0)	NA	NA	NA	496.34	C24 H51 O7 N1 P1	B	3.75762e+08	5.28493e+08	3.72236e+08	3.6756e+08	3.36109e+08	4.00208e+08	3.25261e+08	4.23324e+08	4.00126e+08	3.51959e+08	4.01129e+08	3.78657e+08	3.25125e+08	3.262e+08	3.19266e+08	5.77344e+08	3.33008e+08	3.79169e+08	4.04074e+08	3.64322e+08	7.12791e+08	6.33958e+08	4.5857e+08	3.18941e+08	5.01838e+08	3.74752e+08	2.93768e+08	4.57797e+08	3.74013e+08	3.89324e+08	2.82943e+08	3.19292e+08	3.05518e+08	3.00148e+08	3.22268e+08
ESI(+)	1.29_504.308480916667	1.29	LPE(20:3)	LPE(20:3)	M+H	LPE	(20:3)	(20:3)	NA	NA	NA	504.308	C25 H47 O7 N1 P1	B	5.57302e+07	3.5939e+07	3.63698e+07	2.95469e+07	3.24691e+07	4.31733e+07	3.01461e+07	4.19617e+07	4.0675e+07	2.8892e+07	2.71802e+07	2.89475e+07	2.21412e+07	1.10129e+07	3.60895e+07	3.08409e+07	2.53015e+07	3.6897e+07	3.36989e+07	2.72534e+07	1.62634e+07	3.72997e+07	1.67174e+07	2.24521e+07	4.76791e+07	1.88836e+07	2.65812e+07	2.9502e+07	4.32199e+07	2.92948e+07	1.53514e+07	3.33636e+07	1.25183e+07	2.03245e+07	1.27003e+07
ESI(+)	1.32_572.371523666667	1.32	LPC(22:4)(rep)	LPC(22:4)	M+H	LPC	(22:4)	(22:4)	NA	NA	NA	572.371	C30 H55 O7 N1 P1	B	1.17683e+07	1.31033e+07	1.48646e+07	2.025e+07	1.10292e+07	2.73016e+07	2.90035e+07	6.74195e+07	2.60649e+07	3.86668e+07	1.49388e+07	1.96808e+07	1.2668e+07	1.2851e+07	1.13717e+07	2.78253e+07	1.49152e+07	1.58212e+07	7.06769e+07	1.51048e+07	3.32917e+07	2.0115e+07	1.81647e+07	1.63665e+07	2.70464e+07	1.90957e+07	1.45484e+07	1.40304e+07	2.81298e+07	1.53025e+07	1.56004e+07	1.74445e+07	2.94426e+07	1.32591e+07	1.44162e+07
ESI(+)	1.36_522.355958183333	1.36	LPC(18:1)(rep)	LPC(18:1)	M+H	LPC	(18:1)	(18:1)	NA	NA	NA	522.355	C26 H53 O7 N1 P1	B	1.72885e+08	1.25088e+09	1.71655e+08	1.65051e+08	1.42553e+08	1.81583e+08	1.36413e+08	4.46331e+08	2.04631e+08	2.30027e+08	1.33377e+08	1.66964e+08	1.3009e+08	1.19191e+08	1.43784e+08	2.19026e+08	1.42483e+08	1.99994e+08	4.21586e+08	2.10937e+08	1.93671e+08	1.91316e+08	1.45372e+08	1.74634e+08	2.81538e+08	1.80473e+08	1.54964e+08	1.53266e+08	2.96774e+08	1.8369e+08	1.42312e+08	1.52268e+08	1.09061e+08	1.22475e+08	1.1757e+08
ESI(+)	1.38_478.3294202	1.38	LPC(16:1p)	LPC(16:1p)	M+H	LPC	(16:1p)	(16:1p)	NA	NA	NA	478.329	C24 H49 O6 N1 P1	B	4.3543e+07	5.47971e+07	4.23179e+07	3.52461e+07	3.60148e+07	4.39353e+07	3.48986e+07	5.43777e+07	3.92458e+07	4.20908e+07	4.13794e+07	3.68286e+07	2.99128e+07	2.39097e+07	3.42199e+07	6.28801e+07	2.78711e+07	3.98636e+07	4.82123e+07	3.3982e+07	6.08065e+07	5.15848e+07	3.64362e+07	3.65173e+07	6.37457e+07	3.71307e+07	3.67243e+07	4.46089e+07	5.13026e+07	3.55112e+07	2.38078e+07	3.11855e+07	2.24817e+07	2.16048e+07	2.27075e+07
ESI(+)	1.39_530.3241801	1.39	LPC(19:4)	LPC(19:4)	M+H	LPC	(19:4)	(19:4)	NA	NA	NA	530.324	C27 H49 O7 N1 P1	B	2.453e+07	3.60037e+07	2.62439e+07	8.57903e+07	6.45569e+07	8.78011e+07	2.50047e+07	3.75831e+07	7.7651e+07	4.39009e+07	5.40878e+07	7.72149e+07	1.94976e+07	2.93276e+07	6.13424e+07	4.98231e+07	4.91933e+07	5.77125e+07	2.76546e+07	3.4961e+07	5.58757e+07	6.78442e+07	4.00936e+07	3.84611e+07	5.10376e+07	3.09775e+07	5.11276e+07	2.98753e+07	6.26723e+07	7.62766e+07	2.72359e+07	6.06117e+07	1.83754e+07	3.63045e+07	2.34175e+07
ESI(+)	1.39_530.324260916667	1.39	LPE(22:4)	LPE(22:4)	M+H	LPE	(22:4)	(22:4)	NA	NA	NA	530.324	C27 H49 O7 N1 P1	B	7.27006e+07	3.55668e+07	5.91993e+07	6.72851e+07	2.53672e+07	3.20319e+07	2.34861e+07	3.63113e+07	2.58373e+07	3.49593e+07	2.72956e+07	3.97938e+07	3.87268e+07	1.59589e+07	5.41777e+07	2.56523e+07	4.27256e+07	5.17234e+07	2.90884e+07	3.3949e+07	2.90609e+07	3.14196e+07	2.92334e+07	1.88446e+07	2.19402e+07	3.05435e+07	3.80946e+07	6.71833e+07	4.52816e+07	7.25244e+07	2.5975e+07	5.43616e+07	1.75254e+07	3.45483e+07	2.22913e+07
ESI(+)	1.44_480.308968566667	1.44	LPC(15:1)	LPC(15:1)	M+H	LPC	(15:1)	(15:1)	NA	NA	NA	480.308	C23 H47 O7 N1 P1	B	5.76994e+07	8.73879e+07	5.49839e+07	3.92961e+07	6.60497e+07	4.90579e+07	2.83926e+07	7.69749e+07	4.04736e+07	4.86724e+07	3.92604e+07	5.37806e+07	3.19945e+07	1.60683e+07	5.74613e+07	3.46586e+07	3.36404e+07	6.22868e+07	2.96022e+07	8.23573e+07	2.70542e+07	5.8478e+07	1.95625e+07	3.08188e+07	5.19909e+07	2.86871e+07	4.61266e+07	4.3612e+07	5.5723e+07	4.80082e+07	2.68163e+07	4.98409e+07	2.08993e+07	3.45559e+07	2.17802e+07
ESI(+)	1.44_551.381930616667	1.44	phSM(d22:1)	phSM(d22:1)	M+H	phSM	(d22:1)	(d22:1)	NA	NA	NA	551.382	C27 H56 O7 N2 P1	C	3.10287e+07	3.29908e+07	2.98147e+07	2.73959e+07	2.73648e+07	2.51577e+07	2.41011e+07	3.60659e+07	2.89238e+07	2.98795e+07	1.88593e+07	2.55006e+07	2.46095e+07	1.83438e+07	2.74721e+07	2.72619e+07	2.30396e+07	2.71509e+07	3.4203e+07	3.08916e+07	2.56761e+07	2.0997e+07	2.14993e+07	2.77954e+07	3.17111e+07	3.07647e+07	2.96679e+07	2.44972e+07	3.39078e+07	2.34264e+07	2.46701e+07	2.68298e+07	2.11218e+07	2.49238e+07	1.86341e+07
ESI(+)	1.45_601.335157783333	1.45	LPI(18:0)(rep)	LPI(18:0)	M+H	LPI	(18:0)	(18:0)	NA	NA	NA	601.335	C27 H54 O12 N0 P1	B	3.1015e+07	4.64424e+07	3.32824e+07	2.30831e+07	2.79383e+07	1.86599e+07	1.90236e+07	2.94058e+07	3.06971e+07	3.06116e+07	2.65574e+07	2.35577e+07	217200	1.06243e+07	2.1353e+07	3.85348e+07	2.01771e+07	3.64203e+07	2.41746e+07	3.18052e+07	3.86532e+07	320901	1.6055e+07	1.90288e+07	3.57195e+07	2.0915e+07	2.48936e+07	2.06172e+07	3.34956e+07	2.09766e+07	1.3287e+07	2.00081e+07	1.00786e+07	1.55721e+07	1.50441e+07
ESI(+)	1.49_526.3143419	1.49	LPS(18:0)(rep)(rep)	LPS(18:0)	M+H	LPS	(18:0)	(18:0)	NA	NA	NA	526.314	C24 H49 O9 N1 P1	B	6.96435e+08	5.40002e+08	4.11861e+08	4.47278e+08	4.56459e+08	5.62411e+08	5.76147e+08	4.64537e+08	5.78578e+08	4.08799e+08	4.86158e+08	5.94753e+08	9.35927e+08	4.91307e+08	4.22694e+08	4.87974e+08	5.41383e+08	3.74576e+08	5.86475e+08	2.95976e+08	7.34633e+08	6.11375e+08	6.86672e+08	5.37382e+08	4.8549e+08	5.89744e+08	3.88395e+08	7.16832e+08	3.05367e+08	3.99396e+08	3.99727e+08	4.49027e+08	5.36182e+08	3.86796e+08	4.39546e+08
ESI(+)	1.49_548.29658895	1.49	LPS(18:0)(rep)	LPS(18:0)	M+Na	LPS	(18:0)	(18:0)	NA	NA	NA	548.296	C24 H48 O9 N1 P1 Na1	B	1.06574e+08	8.47429e+07	5.88354e+07	6.73449e+07	5.91628e+07	8.34475e+07	8.67039e+07	6.91812e+07	8.24079e+07	5.41588e+07	5.12583e+07	8.55756e+07	1.30833e+08	6.37455e+07	6.57049e+07	5.95022e+07	7.71597e+07	5.84686e+07	8.05122e+07	4.22486e+07	1.0138e+08	8.17093e+07	1.01906e+08	8.05409e+07	5.92735e+07	9.40103e+07	5.10036e+07	1.08849e+08	4.88617e+07	4.82554e+07	6.89467e+07	7.47509e+07	7.82019e+07	5.61324e+07	7.4581e+07
ESI(+)	1.54_552.330308116667	1.54	LPS(20:1)(rep)	LPS(20:1)	M+H	LPS	(20:1)	(20:1)	NA	NA	NA	552.33	C26 H51 O9 N1 P1	B	6.34684e+07	5.60889e+07	3.11628e+07	3.30454e+07	3.83339e+07	5.00284e+07	5.28143e+07	4.72345e+07	3.96885e+07	2.33365e+07	3.39215e+07	5.03486e+07	6.00221e+07	3.05686e+07	3.26475e+07	2.54338e+07	4.05217e+07	2.48609e+07	4.32993e+07	2.92582e+07	3.137e+07	3.92756e+07	4.65988e+07	4.45425e+07	2.71361e+07	4.73507e+07	2.92222e+07	5.41568e+07	1.95134e+07	3.2966e+07	3.10809e+07	3.92367e+07	4.06667e+07	3.48516e+07	2.9799e+07
ESI(+)	1.55_480.34506155	1.55	LPC(16:0p)	LPC(16:0p)	M+H	LPC	(16:0p)	(16:0p)	NA	NA	NA	480.345	C24 H51 O6 N1 P1	B	2.10993e+08	3.12704e+08	2.32404e+08	2.12516e+08	1.78764e+08	2.20682e+08	1.49556e+08	1.71403e+08	2.12469e+08	1.70758e+08	1.94639e+08	1.95567e+08	2.00982e+08	1.18487e+08	1.61539e+08	2.70309e+08	1.62279e+08	2.11217e+08	1.58236e+08	1.55759e+08	3.18392e+08	3.21256e+08	1.63175e+08	1.32815e+08	1.59933e+08	1.38515e+08	1.52248e+08	1.59356e+08	1.39634e+08	1.41901e+08	8.56767e+07	1.11165e+08	8.74346e+07	9.07889e+07	2.18206e+08
ESI(+)	1.55_510.355766483333	1.55	LPC(17:0)(rep)	LPC(17:0)	M+H	LPC	(17:0)	(17:0)	NA	NA	NA	510.355	C25 H53 O7 N1 P1	B	5.25957e+07	5.3618e+07	4.62362e+07	3.79039e+07	5.15156e+07	3.68166e+07	2.96241e+07	9.78898e+07	6.13124e+07	5.35177e+07	4.02799e+07	3.57978e+07	5.5862e+07	3.04999e+07	4.7991e+07	7.76373e+07	2.73467e+07	5.60719e+07	8.16188e+07	5.3958e+07	7.17967e+07	6.90102e+07	3.97244e+07	4.16976e+07	9.13317e+07	6.43019e+07	4.96261e+07	6.41257e+07	1.01482e+08	6.24243e+07	5.07888e+07	7.87869e+07	5.44185e+07	4.77984e+07	5.09724e+07
ESI(+)	1.55_535.300796	1.55	LPG(18:0)(rep)(rep)	LPG(18:0)	M+Na	LPG	(18:0)	(18:0)	NA	NA	NA	535.301	C24 H49 O9 N0 P1 Na1	B	1.08747e+07	1.00956e+07	5.23759e+06	8.61376e+06	7.21312e+06	1.13365e+07	1.0172e+07	6.91909e+06	9.40606e+06	4.53608e+06	7.45039e+06	9.34461e+06	1.62066e+07	1.34606e+07	8.50117e+06	1.83059e+07	1.12775e+07	1.00314e+07	1.4966e+07	4.98478e+06	2.35019e+07	1.45914e+07	1.42299e+07	1.41124e+07	1.0731e+07	1.31835e+07	6.95934e+06	2.23687e+07	6.6239e+06	6.02619e+06	9.67307e+06	1.03968e+07	1.30739e+07	9.16081e+06	1.06243e+07
ESI(+)	1.62_482.360768566667	1.62	LPC(16:0e)	LPC(16:0e)	M+H	LPC	(16:0e)	(16:0e)	NA	NA	NA	482.361	C24 H53 O6 N1 P1	B	2.62257e+08	4.81506e+08	4.80091e+08	3.26379e+08	3.03651e+08	2.72967e+08	2.47784e+08	3.66396e+08	4.13481e+08	3.01393e+08	3.39003e+08	3.07916e+08	2.19399e+08	1.37679e+08	3.12911e+08	1.13064e+09	3.10862e+08	4.90548e+08	3.27121e+08	3.95967e+08	1.22045e+09	8.7298e+08	1.85228e+08	2.67718e+08	3.93396e+08	2.38987e+08	2.90453e+08	3.75199e+08	3.74527e+08	2.66152e+08	2.0077e+08	2.15211e+08	1.91122e+08	1.71922e+08	2.78752e+08
ESI(+)	1.62_504.343053933333	1.62	LPC(18:2p)	LPC(18:2p)	M+H	LPC	(18:2p)	(18:2p)	NA	NA	NA	504.345	C26 H51 O6 N1 P1	B	1.03133e+07	1.73053e+07	1.80649e+07	1.21405e+07	1.16944e+07	9.61586e+06	8.89551e+06	1.44966e+07	1.62494e+07	1.17342e+07	1.33286e+07	1.30124e+07	8.69546e+06	4.74197e+06	1.18325e+07	4.82363e+07	1.03425e+07	1.75215e+07	1.21064e+07	1.47347e+07	6.36672e+07	3.8064e+07	6.75803e+06	7.99524e+06	1.47591e+07	8.52654e+06	1.1196e+07	1.28137e+07	1.50911e+07	9.67675e+06	7.06825e+06	8.15559e+06	7.36415e+06	5.15616e+06	1.06892e+07
ESI(+)	1.64_532.339376483333	1.64	LPC(19:3)	LPC(19:3)	M+H	LPC	(19:3)	(19:3)	NA	NA	NA	532.34	C27 H51 O7 N1 P1	B	2.21011e+07	2.37657e+07	9.25967e+06	6.20427e+06	8.06643e+06	8.29132e+06	5.75412e+06	2.7423e+07	1.31294e+07	1.13247e+07	8.87742e+06	8.66467e+06	9.73498e+06	3.70007e+06	7.65278e+06	1.47844e+07	5.13971e+06	9.86802e+06	2.3079e+07	1.02276e+07	2.88931e+07	3.33716e+07	5.0622e+06	9.51804e+06	1.76438e+07	1.16557e+07	7.16815e+06	1.00287e+07	3.11393e+07	1.01416e+07	7.68427e+06	2.18514e+07	7.01702e+06	7.08779e+06	8.81676e+06
ESI(+)	1.64_578.3452593	1.64	LPS(22:2)(rep)	LPS(22:2)	M+H	LPS	(22:2)	(22:2)	NA	NA	NA	578.345	C28 H53 O9 N1 P1	B	7.69498e+06	4.32874e+06	3.41324e+06	4.53835e+06	4.92e+06	5.99916e+06	7.85888e+06	4.96332e+06	5.31784e+06	3.29126e+06	5.50291e+06	7.05473e+06	8.07773e+06	4.73209e+06	3.50924e+06	4.13914e+06	7.13505e+06	3.39268e+06	5.84413e+06	3.20614e+06	6.12062e+06	4.47999e+06	7.72149e+06	7.45207e+06	5.05238e+06	6.35506e+06	3.64851e+06	7.27554e+06	2.57548e+06	4.10567e+06	5.19017e+06	7.00166e+06	6.86235e+06	5.58578e+06	4.36766e+06
ESI(+)	1.69_508.376603383333	1.69	LPC(18:0p)	LPC(18:0p)	M+H	LPC	(18:0p)	(18:0p)	NA	NA	NA	508.376	C26 H55 O6 N1 P1	B	1.33714e+08	2.36461e+08	2.265e+08	1.22283e+08	1.13138e+08	1.03983e+08	8.75749e+07	1.80284e+08	1.47422e+08	1.19664e+08	9.32645e+07	1.1098e+08	7.201e+07	4.2263e+07	1.51352e+08	2.37676e+08	9.77279e+07	2.26356e+08	1.43812e+08	1.55842e+08	2.16204e+08	2.33537e+08	5.87188e+07	8.9312e+07	1.63886e+08	1.03706e+08	1.10549e+08	1.11982e+08	1.96739e+08	1.18498e+08	7.7617e+07	1.02748e+08	6.79525e+07	6.81362e+07	9.87054e+07
ESI(+)	1.7_536.37126435	1.7	LPC(19:1)	LPC(19:1)	M+H	LPC	(19:1)	(19:1)	NA	NA	NA	536.371	C27 H55 O7 N1 P1	B	6.21161e+06	5.52032e+06	4.91345e+06	3.88182e+06	4.38667e+06	5.08979e+06	3.32414e+06	1.00938e+07	5.62307e+06	7.25618e+06	4.21031e+06	3.47244e+06	4.49571e+06	2.52226e+06	5.80195e+06	7.09361e+06	3.88141e+06	6.41556e+06	8.60926e+06	5.58927e+06	5.80057e+06	5.57714e+06	4.03748e+06	4.34805e+06	7.52612e+06	6.08533e+06	5.96329e+06	5.1944e+06	8.68784e+06	5.11381e+06	4.37368e+06	6.07726e+06	4.03558e+06	4.27647e+06	4.21187e+06
ESI(+)	1.71_506.360873533333	1.71	LPC(18:1p)	LPC(18:1p)	M+H	LPC	(18:1p)	(18:1p)	NA	NA	NA	506.361	C26 H53 O6 N1 P1	B	3.9843e+07	5.25511e+07	3.46005e+07	3.20021e+07	3.54038e+07	2.89587e+07	3.11469e+07	4.6657e+07	3.2389e+07	3.23125e+07	3.04215e+07	3.51385e+07	5.57983e+07	3.08984e+07	4.05224e+07	4.10711e+07	4.15749e+07	4.57163e+07	3.81196e+07	2.79859e+07	2.12109e+07	4.26888e+07	4.85552e+07	3.31274e+07	3.98647e+07	5.48851e+07	2.86366e+07	4.19246e+07	4.38384e+07	3.00822e+07	3.77235e+07	3.40534e+07	4.12193e+07	3.18531e+07	5.15908e+07
ESI(+)	1.8_534.391830133333	1.8	LPC(20:1p)	LPC(20:1p)	M+H	LPC	(20:1p)	(20:1p)	NA	NA	NA	534.392	C28 H57 O6 N1 P1	B	882801	978588	1.103e+06	600752	873193	617312	503402	1.16213e+06	968137	721773	824515	626389	721753	447002	888622	1.38039e+06	732971	1.2241e+06	1.07437e+06	742055	1.97758e+06	1.95275e+06	622954	885561	1.29624e+06	991524	974438	910176	1.47744e+06	818072	678911	1.26417e+06	703504	824183	1.03674e+06
ESI(+)	1.94_482.324127266667	1.94	LPC(15:0)(rep)(rep)	LPC(15:0)	M+H	LPC	(15:0)	(15:0)	NA	NA	NA	482.324	C23 H49 O7 N1 P1	B	1.49376e+07	1.57981e+07	1.3687e+07	1.32538e+07	9.63122e+06	1.28572e+07	1.35087e+07	5.79962e+07	1.53777e+07	2.08253e+07	1.3299e+07	1.51365e+07	1.99399e+07	1.60463e+07	1.56298e+07	2.50579e+07	1.59638e+07	1.4945e+07	3.75995e+07	1.0094e+07	2.31244e+07	1.66603e+07	2.10299e+07	2.39426e+07	4.06908e+07	3.00732e+07	1.51695e+07	2.0267e+07	2.16937e+07	2.03355e+07	2.55441e+07	2.91627e+07	2.08354e+07	1.6013e+07	1.41049e+07
ESI(+)	1.96_546.353647233333	1.96	LPC(20:3)(rep)(rep)	LPC(20:3)	M+H	LPC	(20:3)	(20:3)	NA	NA	NA	546.355	C28 H53 O7 N1 P1	B	3.41289e+08	4.72777e+08	3.6274e+08	3.95874e+08	2.77991e+08	4.34965e+08	2.89674e+08	8.38134e+08	4.35294e+08	5.22672e+08	3.41357e+08	3.21961e+08	3.18051e+08	2.36424e+08	2.48536e+08	4.76027e+08	1.88909e+08	3.22527e+08	7.53706e+08	2.60764e+08	3.77462e+08	4.01287e+08	2.31503e+08	3.53975e+08	6.76567e+08	3.74309e+08	2.53382e+08	3.68366e+08	7.02551e+08	3.72464e+08	2.97628e+08	3.17526e+08	1.83207e+08	1.87566e+08	1.77085e+08
ESI(+)	10_976.772899966667	10	PE(53:5)	PE(53:5)	M+H	PE	(53:5)	(53:5)	NA	NA	NA	976.773	C58 H107 O8 N1 P1	C	6.52099e+06	7.91579e+06	1.01642e+07	6.37044e+06	8.936e+06	8.36599e+06	4.69349e+06	5.72972e+06	1.04731e+07	1.05177e+07	8.96645e+06	1.01892e+07	5.19369e+06	859924	6.95622e+06	6.74521e+06	4.2754e+06	7.86331e+06	2.94831e+06	7.71067e+06	5.3925e+06	1.03945e+07	1.24039e+06	2.98679e+06	5.75924e+06	2.79878e+06	5.4187e+06	4.89744e+06	7.32605e+06	6.39818e+06	3.092e+06	6.28508e+06	1.60379e+06	3.9241e+06	3.38289e+06
ESI(+)	10.43_894.755666016667	10.43	TG(18:3/18:2/18:2)	TG(54:7)	M+NH4	TG	(18:3/18:2/18:2)	(18:3)	(18:2)	(18:2)	NA	894.755	C57 H100 O6 N1	A	6.05998e+07	6.54658e+07	6.31084e+07	6.26958e+07	5.5142e+07	4.62581e+07	5.49104e+07	5.95018e+07	5.25356e+07	6.07735e+07	3.35569e+07	4.59119e+07	5.35371e+07	5.54827e+07	7.93016e+07	5.3819e+07	6.97401e+07	8.19374e+07	5.21958e+07	6.98979e+07	4.25014e+07	4.1902e+07	4.89705e+07	4.60241e+07	4.57903e+07	5.60852e+07	7.46039e+07	5.28433e+07	5.79985e+07	4.93956e+07	7.09644e+07	5.49136e+07	6.11478e+07	6.46561e+07	7.18672e+07
ESI(+)	10.51_863.692008416667	10.51	Co(Q10)	Co(Q10)	M+H	Co	(Q10)	(Q10)	NA	NA	NA	863.691	C59 H91 O4	A	3.70078e+07	4.43036e+07	8.43643e+07	1.64756e+08	2.75162e+07	9.52105e+07	9.58421e+07	1.38611e+08	6.29529e+07	9.67693e+07	5.51053e+07	4.28254e+07	5.51089e+07	8.95737e+07	5.81361e+07	1.48902e+08	8.13663e+07	5.71968e+07	2.67949e+08	6.17003e+07	9.27982e+07	2.79003e+07	1.06918e+08	1.01397e+08	1.24076e+08	7.66266e+07	4.97128e+07	4.32956e+07	1.07472e+08	4.70463e+07	7.77811e+07	5.30915e+07	4.57438e+07	2.9965e+07	5.45867e+07
ESI(+)	10.51_880.717781183333	10.51	Co(Q10)(rep)	Co(Q10)	M+NH4	Co	(Q10)	(Q10)	NA	NA	NA	880.718	C59 H94 O4 N1	A	3.48307e+07	4.50382e+07	9.05807e+07	1.71539e+08	3.17831e+07	9.68429e+07	9.6129e+07	1.2905e+08	6.22227e+07	1.00565e+08	5.52283e+07	4.40549e+07	5.65991e+07	8.22993e+07	5.85635e+07	1.54589e+08	8.34861e+07	5.8241e+07	2.62676e+08	6.13589e+07	9.54964e+07	2.82343e+07	9.41829e+07	1.03454e+08	1.32694e+08	7.78573e+07	5.24448e+07	4.68997e+07	1.13983e+08	4.92918e+07	7.91381e+07	5.34757e+07	4.75072e+07	2.69566e+07	4.74143e+07
ESI(+)	10.69_896.77125405	10.69	TG(18:2/18:2/18:2)	TG(54:6)	M+NH4	TG	(18:2/18:2/18:2)	(18:2)	(18:2)	(18:2)	NA	896.77	C57 H102 O6 N1	A	2.3897e+08	2.37703e+08	2.54817e+08	2.64926e+08	2.36897e+08	1.81533e+08	1.85333e+08	2.07292e+08	1.91781e+08	2.00891e+08	1.15237e+08	1.76596e+08	1.80236e+08	1.57322e+08	2.33082e+08	2.07624e+08	2.40862e+08	2.7659e+08	2.05688e+08	2.66628e+08	1.62204e+08	1.62082e+08	1.77348e+08	1.67648e+08	1.84943e+08	2.03924e+08	2.58885e+08	2.15038e+08	2.04164e+08	2.00479e+08	2.70567e+08	2.26708e+08	2.48706e+08	1.98613e+08	2.64362e+08
ESI(+)	10.72_870.7555473	10.72	TG(16:0/18:2/18:3)	TG(52:5)	M+NH4	TG	(16:0/18:2/18:3)	(16:0)	(18:2)	(18:3)	NA	870.755	C55 H100 O6 N1	A	3.93602e+07	3.8245e+07	3.84107e+07	4.04234e+07	4.29163e+07	3.10267e+07	2.59729e+07	3.14776e+07	4.11299e+07	3.77233e+07	2.04636e+07	3.72648e+07	3.4871e+07	2.69148e+07	5.2437e+07	4.33534e+07	3.40097e+07	3.83825e+07	4.11565e+07	5.10168e+07	2.80961e+07	2.50229e+07	3.41322e+07	2.98841e+07	3.6929e+07	3.45984e+07	4.26642e+07	3.71316e+07	2.92593e+07	4.15406e+07	5.56085e+07	4.0107e+07	4.19793e+07	4.0566e+07	5.58568e+07
ESI(+)	10.72_930.79088985	10.72	TG(58:9p)	TG(58:9p)	M+NH4	TG	(58:9p)	(58:9p)	NA	NA	NA	930.791	C61 H104 O5 N1	C	3.03182e+06	3.88136e+06	8.6134e+06	1.24227e+07	1.78291e+06	3.14535e+06	6.81409e+06	5.37934e+06	4.29482e+06	6.5517e+06	5.2411e+06	6.17106e+06	4.87168e+06	3.57369e+06	9.41714e+06	7.38574e+06	6.62052e+06	7.61675e+06	1.62443e+07	9.80941e+06	6.54745e+06	5.93918e+06	7.71012e+06	5.48561e+06	6.43267e+06	8.84568e+06	9.69571e+06	4.88926e+06	1.00318e+07	4.88732e+06	6.06312e+06	4.31917e+06	3.07452e+06	2.10383e+06	4.04468e+06
ESI(+)	10.9_768.707648533333	10.9	TG(16:0/14:0/14:0)	TG(44:0)	M+NH4	TG	(16:0/14:0/14:0)	(16:0)	(14:0)	(14:0)	NA	768.708	C47 H94 O6 N1	A	8.54876e+06	1.03018e+07	1.29348e+07	1.33304e+07	8.19924e+06	8.27273e+06	9.00754e+06	9.18876e+06	7.52223e+06	8.32948e+06	8.5478e+06	7.83744e+06	7.69472e+06	7.7602e+06	1.20549e+07	1.30027e+07	1.03576e+07	9.52176e+06	9.50041e+06	1.06083e+07	2.32466e+07	1.12051e+07	7.91612e+06	8.26616e+06	7.70814e+06	8.34627e+06	7.49298e+06	7.52385e+06	8.18378e+06	6.54664e+06	9.82674e+06	7.53532e+06	7.77823e+06	7.89625e+06	9.14276e+06
ESI(+)	10.91_794.723314633333	10.91	TG(16:0/14:0/16:1)	TG(46:1)	M+NH4	TG	(16:0/14:0/16:1)	(16:0)	(14:0)	(16:1)	NA	794.723	C49 H96 O6 N1	A	6.80241e+06	8.6052e+06	1.36834e+07	1.27671e+07	5.25817e+06	6.3763e+06	7.55351e+06	6.53736e+06	4.25566e+06	6.17497e+06	1.0505e+07	4.94776e+06	4.40766e+06	3.75477e+06	1.12474e+07	1.67499e+07	7.32444e+06	7.83309e+06	8.00055e+06	8.1957e+06	1.76424e+07	9.63929e+06	5.10555e+06	5.36849e+06	5.92091e+06	5.22314e+06	7.54744e+06	4.41069e+06	4.49466e+06	3.67235e+06	5.2523e+06	4.10697e+06	4.23538e+06	3.66495e+06	6.17181e+06
ESI(+)	10.92_820.739029216667	10.92	TG(16:0/14:0/18:2)	TG(48:2)	M+NH4	TG	(16:0/14:0/18:2)	(16:0)	(14:0)	(18:2)	NA	820.739	C51 H98 O6 N1	A	1.08693e+07	1.26261e+07	2.30776e+07	2.36474e+07	7.97605e+06	1.25977e+07	1.18217e+07	9.41765e+06	6.26048e+06	9.61242e+06	1.74669e+07	7.06888e+06	7.33663e+06	6.4366e+06	2.06272e+07	2.45287e+07	1.50176e+07	1.61342e+07	1.94439e+07	1.72506e+07	1.77904e+07	9.37569e+06	9.09539e+06	7.165e+06	1.06857e+07	8.39298e+06	1.35459e+07	7.68281e+06	8.66525e+06	6.65456e+06	8.48401e+06	6.82129e+06	7.00148e+06	5.97395e+06	9.86495e+06
ESI(+)	10.92_846.75456165	10.92	TG(16:0/16:0/18:3)	TG(50:3)	M+NH4	TG	(16:0/16:0/18:3)	(16:0)	(16:0)	(18:3)	NA	846.755	C53 H100 O6 N1	A	1.9387e+07	1.98667e+07	3.61591e+07	5.53924e+07	1.28611e+07	2.45526e+07	2.06108e+07	1.41914e+07	9.62212e+06	1.5777e+07	2.04689e+07	1.12555e+07	1.5373e+07	1.21102e+07	3.94955e+07	3.86144e+07	3.03317e+07	3.57376e+07	4.66621e+07	3.13275e+07	2.20773e+07	1.4802e+07	1.78728e+07	1.38499e+07	1.74087e+07	1.46138e+07	2.22599e+07	1.51377e+07	1.53681e+07	1.18799e+07	1.82949e+07	1.25835e+07	1.4289e+07	9.43025e+06	1.85607e+07
ESI(+)	10.96_872.771042583333	10.96	TG(16:1/18:1/18:2)	TG(52:4)	M+NH4	TG	(16:1/18:1/18:2)	(16:1)	(18:1)	(18:2)	NA	872.77	C55 H102 O6 N1	A	2.37027e+08	2.02867e+08	2.50452e+08	2.50131e+08	2.30291e+08	1.69418e+08	1.80358e+08	1.78729e+08	1.45731e+08	1.93475e+08	1.15736e+08	1.33981e+08	1.87343e+08	1.84377e+08	3.21821e+08	1.97525e+08	2.23759e+08	3.24564e+08	2.12708e+08	3.15666e+08	1.27142e+08	1.40843e+08	1.9553e+08	1.89959e+08	1.89941e+08	2.10066e+08	2.64847e+08	1.62734e+08	2.21192e+08	1.55356e+08	1.93952e+08	2.37013e+08	2.72352e+08	2.04466e+08	2.75948e+08
ESI(+)	10.96_898.786633083333	10.96	TG(18:1/18:2/18:2)	TG(54:5)	M+NH4	TG	(18:1/18:2/18:2)	(18:1)	(18:2)	(18:2)	NA	898.786	C57 H104 O6 N1	A	2.07812e+08	2.32949e+08	2.49899e+08	3.40044e+08	2.51759e+08	2.07037e+08	1.85374e+08	1.90161e+08	1.81935e+08	2.85345e+08	1.18704e+08	1.77963e+08	2.07325e+08	1.92577e+08	4.02843e+08	1.85123e+08	2.80109e+08	3.86476e+08	2.71045e+08	3.13932e+08	1.73094e+08	1.43081e+08	2.29646e+08	2.47768e+08	2.67172e+08	2.62151e+08	3.96219e+08	1.82072e+08	2.50436e+08	2.26571e+08	2.68272e+08	2.49137e+08	2.89187e+08	2.64962e+08	3.77894e+08
ESI(+)	11.14_932.806574566667	11.14	TG(18:0p/20:4/20:4)	TG(58:8p)	M+NH4	TG	(18:0p/20:4/20:4)	(18:0p)	(20:4)	(20:4)	NA	932.807	C61 H106 O5 N1	B	71793.3	10082.8	133545	94055.2	55529.6	459337	1.79186e+06	101290	84817.7	28357.8	1.21465e+06	308277	1.54014e+06	9.89479e+06	173086	269632	5.06381e+06	163498	3.93371e+06	9655.51	4.07578e+06	164239	9.78458e+06	3.26112e+06	472208	3.72787e+06	68298	2.18987e+06	145187	143992	3.99298e+06	232548	3.36265e+06	935048	2.03875e+06
ESI(+)	11.17_906.790923679245	11.17	TG(16:0e/20:4/20:4)	TG(56:8e)	M+NH4	TG	(16:0e/20:4/20:4)	(16:0e)	(20:4)	(20:4)	NA	906.791	C59 H104 O5 N1	B	1.07182e+06	26735.3	47461.7	216520	45157	676219	2.20723e+06	934868	198132	954870	818420	282058	1.98163e+06	6.42071e+06	534284	421037	3.88001e+06	133027	2.62139e+06	60063.1	2.56792e+06	187833	1.01819e+07	3.07753e+06	584014	3.09019e+06	190548	1.57818e+06	58381.3	379645	2.11095e+06	389790	2.59218e+06	871844	1.60965e+06
ESI(+)	11.21_796.73972735	11.21	TG(16:0/14:0/16:0)	TG(46:0)	M+NH4	TG	(16:0/14:0/16:0)	(16:0)	(14:0)	(16:0)	NA	796.739	C49 H98 O6 N1	A	4.43408e+07	4.74927e+07	6.89775e+07	6.5899e+07	4.00662e+07	4.68246e+07	5.971e+07	4.29621e+07	3.67702e+07	4.15173e+07	5.3294e+07	4.9596e+07	4.23591e+07	4.14051e+07	4.05118e+07	1.07501e+08	4.09419e+07	3.94345e+07	4.05974e+07	4.72672e+07	1.46654e+08	6.43413e+07	3.76108e+07	4.2366e+07	3.6679e+07	4.71688e+07	4.59031e+07	3.72904e+07	3.58208e+07	3.27812e+07	4.76419e+07	3.24714e+07	3.87765e+07	3.70216e+07	4.7949e+07
ESI(+)	11.21_822.755564166667	11.21	TG(16:0/16:0/16:1)	TG(48:1)	M+NH4	TG	(16:0/16:0/16:1)	(16:0)	(16:0)	(16:1)	NA	822.755	C51 H100 O6 N1	A	4.96985e+07	7.97351e+07	1.07779e+08	9.3595e+07	3.49402e+07	5.51734e+07	6.73021e+07	4.92466e+07	2.9862e+07	3.97934e+07	9.28471e+07	4.41508e+07	3.01578e+07	1.97926e+07	5.18068e+07	1.9937e+08	4.63192e+07	4.22805e+07	5.22233e+07	6.75748e+07	2.12782e+08	9.0471e+07	2.57081e+07	3.30321e+07	4.28737e+07	3.60591e+07	5.16495e+07	3.79432e+07	2.92503e+07	3.10618e+07	3.64011e+07	2.37495e+07	1.9589e+07	1.68412e+07	2.57276e+07
ESI(+)	11.23_848.770765716667	11.23	TG(16:0/16:0/18:2)	TG(50:2)	M+NH4	TG	(16:0/16:0/18:2)	(16:0)	(16:0)	(18:2)	NA	848.77	C53 H102 O6 N1	A	1.4344e+08	1.47648e+08	2.50787e+08	3.49303e+08	1.06653e+08	1.67349e+08	1.37837e+08	9.55416e+07	7.75141e+07	1.08573e+08	1.42837e+08	8.98416e+07	9.60591e+07	7.57572e+07	2.18858e+08	3.11352e+08	1.8404e+08	1.97541e+08	2.237e+08	2.09601e+08	2.27679e+08	1.10459e+08	9.65816e+07	8.48608e+07	1.12256e+08	9.5744e+07	1.54119e+08	1.18968e+08	1.08703e+08	8.83607e+07	1.28601e+08	9.55734e+07	9.46357e+07	7.79705e+07	1.3805e+08
ESI(+)	11.23_874.7866602	11.23	TG(16:0/18:1/18:2)	TG(52:3)	M+NH4	TG	(16:0/18:1/18:2)	(16:0)	(18:1)	(18:2)	NA	874.786	C55 H104 O6 N1	A	3.32576e+08	2.78169e+08	4.17985e+08	7.33198e+08	2.50459e+08	3.39908e+08	2.74904e+08	2.11811e+08	1.87223e+08	2.26146e+08	1.69178e+08	2.05191e+08	2.30642e+08	1.88706e+08	4.67766e+08	3.86383e+08	4.06213e+08	4.36974e+08	4.72684e+08	4.37666e+08	2.12947e+08	1.40602e+08	2.50648e+08	1.95437e+08	2.10891e+08	1.85914e+08	3.27407e+08	2.37178e+08	2.45477e+08	2.17972e+08	2.9546e+08	2.58062e+08	2.63371e+08	2.14585e+08	3.18634e+08
ESI(+)	11.23_900.802326733333	11.23	TG(18:1/18:1/18:2)	TG(54:4)	M+NH4	TG	(18:1/18:1/18:2)	(18:1)	(18:1)	(18:2)	NA	900.801	C57 H106 O6 N1	A	3.48551e+08	3.15302e+08	3.24779e+08	4.33795e+08	2.73287e+08	3.09595e+08	2.27683e+08	2.57925e+08	2.40541e+08	2.54639e+08	1.37932e+08	1.93328e+08	2.63628e+08	2.64025e+08	3.51919e+08	3.09404e+08	3.60534e+08	3.43336e+08	2.67698e+08	3.69615e+08	1.7216e+08	1.541e+08	2.38804e+08	2.35878e+08	2.03038e+08	2.07702e+08	3.58265e+08	2.19947e+08	2.99534e+08	2.55749e+08	3.48895e+08	3.16718e+08	3.43576e+08	2.92627e+08	3.48449e+08
ESI(+)	11.35_836.77025855	11.35	TG(15:0/16:0/18:1)	TG(49:1)	M+NH4	TG	(15:0/16:0/18:1)	(15:0)	(16:0)	(18:1)	NA	836.77	C52 H102 O6 N1	A	7.74927e+06	1.18733e+07	1.52673e+07	1.08593e+07	7.44493e+06	8.21012e+06	7.68584e+06	7.60142e+06	5.92196e+06	6.61597e+06	1.10833e+07	5.8282e+06	5.54978e+06	4.97109e+06	9.21338e+06	2.52362e+07	5.9753e+06	6.33654e+06	7.7394e+06	1.12636e+07	2.13e+07	1.07471e+07	5.27337e+06	5.05032e+06	8.15345e+06	6.30713e+06	8.54612e+06	7.43804e+06	6.04453e+06	7.41698e+06	7.82935e+06	8.0851e+06	6.18138e+06	4.54698e+06	6.54552e+06
ESI(+)	11.36_810.755381416667	11.36	TG(15:0/16:0/16:0)	TG(47:0)	M+NH4	TG	(15:0/16:0/16:0)	(15:0)	(16:0)	(16:0)	NA	810.755	C50 H100 O6 N1	A	1.55665e+07	1.38973e+07	1.93686e+07	1.37429e+07	1.42194e+07	1.77971e+07	2.11309e+07	1.16378e+07	2.96689e+07	1.42741e+07	1.06759e+07	1.26262e+07	1.43447e+07	1.26176e+07	1.98804e+07	1.99848e+07	1.48085e+07	1.53029e+07	1.39486e+07	1.65721e+07	2.04431e+07	1.40551e+07	1.32275e+07	1.21111e+07	1.5236e+07	1.73834e+07	1.48292e+07	9.77687e+06	1.49943e+07	1.24614e+07	1.92716e+07	1.12839e+07	1.51935e+07	1.2714e+07	1.85573e+07
ESI(+)	11.36_862.785886616667	11.36	TG(16:0/17:0/18:2)	TG(51:2)	M+NH4	TG	(16:0/17:0/18:2)	(16:0)	(17:0)	(18:2)	NA	862.786	C54 H104 O6 N1	A	8.28615e+06	9.41523e+06	1.4677e+07	1.8864e+07	6.57068e+06	8.38701e+06	7.67711e+06	6.41721e+06	4.95776e+06	7.01727e+06	7.40154e+06	4.97515e+06	5.76079e+06	5.33969e+06	1.28586e+07	1.52071e+07	1.00774e+07	1.03608e+07	1.34066e+07	1.26244e+07	1.03576e+07	6.50696e+06	5.91038e+06	4.81426e+06	7.9116e+06	6.94501e+06	9.48263e+06	7.50284e+06	6.58721e+06	5.05537e+06	8.18106e+06	6.46265e+06	5.68279e+06	4.25701e+06	7.89832e+06
ESI(+)	11.36_888.801502883333	11.36	TG(18:1/17:1/18:1)	TG(53:3)	M+NH4	TG	(18:1/17:1/18:1)	(18:1)	(17:1)	(18:1)	NA	888.801	C56 H106 O6 N1	A	6.8829e+06	6.90328e+06	1.06216e+07	1.93936e+07	4.19404e+06	7.16816e+06	6.87122e+06	4.89211e+06	3.59239e+06	5.77647e+06	4.28343e+06	3.92151e+06	4.09885e+06	4.41914e+06	1.22338e+07	1.07512e+07	7.84553e+06	8.9058e+06	1.18022e+07	1.04428e+07	4.23773e+06	4.48497e+06	4.52427e+06	3.74877e+06	5.77002e+06	4.66391e+06	7.21791e+06	4.39842e+06	4.87616e+06	3.63257e+06	7.12984e+06	5.44408e+06	5.04301e+06	3.296e+06	6.27757e+06
ESI(+)	11.48_902.817704783333	11.48	TG(18:1/18:1/18:1)	TG(54:3)	M+NH4	TG	(18:1/18:1/18:1)	(18:1)	(18:1)	(18:1)	NA	902.817	C57 H108 O6 N1	A	2.91604e+08	3.85972e+08	4.59831e+08	7.202e+08	3.61259e+08	3.9085e+08	3.24911e+08	3.01568e+08	2.53427e+08	3.26938e+08	1.92012e+08	2.51305e+08	3.33843e+08	2.70221e+08	5.37735e+08	3.63697e+08	4.62032e+08	5.38988e+08	5.0837e+08	5.36603e+08	1.77319e+08	1.93301e+08	2.7689e+08	2.44887e+08	2.89687e+08	2.65642e+08	4.17469e+08	3.14185e+08	2.82785e+08	2.52084e+08	3.34726e+08	3.0657e+08	2.89479e+08	3.20515e+08	3.14562e+08
ESI(+)	11.49_850.7864355	11.49	TG(16:0/16:0/18:1)	TG(50:1)	M+NH4	TG	(16:0/16:0/18:1)	(16:0)	(16:0)	(18:1)	NA	850.786	C53 H104 O6 N1	A	3.00875e+08	4.91641e+08	4.7024e+08	4.88471e+08	2.31616e+08	4.06854e+08	3.85519e+08	2.82803e+08	1.61667e+08	2.08279e+08	3.88465e+08	2.07888e+08	2.07835e+08	1.47914e+08	3.98185e+08	9.19296e+08	3.13909e+08	3.41819e+08	4.3245e+08	4.59214e+08	7.52012e+08	4.69624e+08	1.59699e+08	1.97799e+08	2.29191e+08	2.10901e+08	2.6513e+08	3.12128e+08	1.80348e+08	1.68313e+08	2.55287e+08	1.49073e+08	1.2921e+08	1.10686e+08	2.29495e+08
ESI(+)	11.49_876.802016733333	11.49	TG(16:0/18:1/18:1)	TG(52:2)	M+NH4	TG	(16:0/18:1/18:1)	(16:0)	(18:1)	(18:1)	NA	876.801	C55 H106 O6 N1	A	4.80811e+08	5.73734e+08	8.00494e+08	1.47716e+09	3.66162e+08	7.32316e+08	5.17475e+08	3.29199e+08	2.38634e+08	3.58692e+08	2.98965e+08	2.48424e+08	3.71927e+08	2.84963e+08	8.95484e+08	8.82907e+08	8.00391e+08	9.46181e+08	1.0722e+09	8.92665e+08	3.21667e+08	3.32289e+08	4.10499e+08	2.91399e+08	3.45343e+08	3.28219e+08	5.09635e+08	4.05576e+08	3.8287e+08	2.83266e+08	4.2254e+08	3.11126e+08	2.72265e+08	2.59375e+08	5.01309e+08
ESI(+)	11.5_824.77132095	11.5	TG(16:0/16:0/16:0)	TG(48:0)	M+NH4	TG	(16:0/16:0/16:0)	(16:0)	(16:0)	(16:0)	NA	824.77	C51 H102 O6 N1	A	2.65449e+08	2.8967e+08	3.38699e+08	3.3717e+08	2.77357e+08	3.15733e+08	3.21063e+08	2.52495e+08	2.2576e+08	2.6993e+08	2.30808e+08	2.27836e+08	2.60155e+08	2.76599e+08	3.3875e+08	3.10229e+08	3.1765e+08	3.01229e+08	2.84103e+08	3.26518e+08	2.61694e+08	2.62845e+08	2.44578e+08	2.32787e+08	2.2532e+08	2.67525e+08	2.95708e+08	2.70775e+08	2.30859e+08	1.94294e+08	3.17189e+08	2.23557e+08	2.71407e+08	2.49972e+08	3.16898e+08
ESI(+)	11.56_930.849254316667	11.56	TG(20:1/18:1/18:1)	TG(56:3)	M+NH4	TG	(20:1/18:1/18:1)	(20:1)	(18:1)	(18:1)	NA	930.848	C59 H112 O6 N1	A	3.02364e+07	2.93036e+07	3.51688e+07	5.8982e+07	2.85902e+07	3.16017e+07	2.65447e+07	2.44043e+07	1.90982e+07	2.67518e+07	1.51095e+07	1.93196e+07	2.52658e+07	2.56381e+07	4.41608e+07	3.15093e+07	3.51585e+07	4.29055e+07	2.85907e+07	4.12264e+07	2.09065e+07	1.76947e+07	2.54179e+07	2.12732e+07	2.32416e+07	2.55748e+07	3.01838e+07	2.73903e+07	2.42711e+07	1.94826e+07	3.15597e+07	3.06349e+07	3.13568e+07	2.57305e+07	3.04603e+07
ESI(+)	11.57_928.832956466667	11.57	TG(18:0/16:0/22:4)	TG(56:4)	M+NH4	TG	(18:0/16:0/22:4)	(18:0)	(16:0)	(22:4)	NA	928.833	C59 H110 O6 N1	A	2.91409e+07	3.15692e+07	4.10679e+07	5.58195e+07	2.19911e+07	2.89983e+07	2.89235e+07	2.16411e+07	1.8601e+07	2.13442e+07	1.59509e+07	1.75752e+07	1.88503e+07	1.97397e+07	3.83852e+07	4.08065e+07	2.91949e+07	3.56147e+07	3.91562e+07	3.75889e+07	3.44498e+07	2.50337e+07	2.26238e+07	2.04222e+07	2.11568e+07	2.00831e+07	2.57657e+07	3.12288e+07	2.28449e+07	1.62247e+07	2.81309e+07	2.29415e+07	2.14494e+07	2.53094e+07	2.66272e+07
ESI(+)	11.58_968.770951433333	11.58	TG(20:4/20:4/20:4)	TG(60:12)	M+NH4	TG	(20:4/20:4/20:4)	(20:4)	(20:4)	(20:4)	NA	968.77	C63 H102 O6 N1	A	7.25352e+07	6.87578e+07	1.19023e+08	7.09889e+07	7.79683e+07	5.26828e+07	6.78429e+07	6.49639e+07	5.73571e+07	7.28746e+07	5.27593e+07	5.46033e+07	6.09809e+07	7.23518e+07	9.2794e+07	5.62535e+07	7.43002e+07	1.01145e+08	4.90803e+07	8.18756e+07	6.38988e+07	4.31624e+07	6.26857e+07	5.44285e+07	5.80602e+07	5.7097e+07	7.68508e+07	5.65982e+07	8.19891e+07	5.34923e+07	7.96017e+07	6.23958e+07	8.39222e+07	7.85948e+07	1.05728e+08
ESI(+)	11.63_864.8020559	11.63	TG(16:0/17:0/18:1)	TG(51:1)	M+NH4	TG	(16:0/17:0/18:1)	(16:0)	(17:0)	(18:1)	NA	864.801	C54 H106 O6 N1	A	1.62102e+07	1.83213e+07	1.90199e+07	1.8046e+07	1.12842e+07	1.04368e+07	1.7254e+07	1.07696e+07	8.59473e+06	1.01616e+07	1.23587e+07	9.04164e+06	1.08746e+07	7.5416e+06	2.00716e+07	3.62937e+07	1.32078e+07	1.6843e+07	1.37031e+07	2.17427e+07	2.59386e+07	1.63544e+07	7.46783e+06	1.09313e+07	1.56471e+07	1.20198e+07	1.33641e+07	1.64948e+07	9.27805e+06	9.62156e+06	1.60205e+07	1.32785e+07	8.73457e+06	6.71258e+06	1.09966e+07
ESI(+)	11.63_890.817219116667	11.63	TG(17:0/18:1/18:1)	TG(53:2)	M+NH4	TG	(17:0/18:1/18:1)	(17:0)	(18:1)	(18:1)	NA	890.817	C56 H108 O6 N1	A	9.99926e+06	1.42458e+07	1.65986e+07	1.88479e+07	7.91065e+06	8.71498e+06	6.93211e+06	7.22281e+06	4.11512e+06	7.44923e+06	6.92094e+06	4.71359e+06	6.15636e+06	6.11827e+06	1.56366e+07	1.57383e+07	8.86022e+06	1.3629e+07	1.12302e+07	1.48872e+07	8.12319e+06	7.1754e+06	6.02766e+06	5.90116e+06	6.92417e+06	6.29646e+06	1.09975e+07	9.80954e+06	7.71922e+06	5.45425e+06	7.86475e+06	6.46182e+06	6.17142e+06	3.92703e+06	7.49529e+06
ESI(+)	11.64_838.786243333333	11.64	TG(16:0/16:0/17:0)	TG(49:0)	M+NH4	TG	(16:0/16:0/17:0)	(16:0)	(16:0)	(17:0)	NA	838.786	C52 H104 O6 N1	A	1.67484e+07	2.02176e+07	2.25991e+07	2.18259e+07	1.74437e+07	1.71746e+07	1.68702e+07	1.92884e+07	1.44633e+07	1.56219e+07	1.27476e+07	1.41427e+07	1.84837e+07	1.9368e+07	2.23339e+07	2.01862e+07	1.64078e+07	1.86709e+07	1.45386e+07	2.09256e+07	1.56622e+07	1.87499e+07	1.24526e+07	1.54282e+07	1.37142e+07	2.3588e+07	1.89189e+07	1.56334e+07	1.44369e+07	1.35028e+07	2.71064e+07	1.33224e+07	2.16076e+07	2.06464e+07	2.19761e+07
ESI(+)	11.76_904.833083566667	11.76	TG(18:0/18:0/18:2)	TG(54:2)	M+NH4	TG	(18:0/18:0/18:2)	(18:0)	(18:0)	(18:2)	NA	904.833	C57 H110 O6 N1	A	1.39404e+08	2.33576e+08	2.3005e+08	3.38953e+08	1.19972e+08	1.7357e+08	1.42352e+08	1.1782e+08	8.40648e+07	1.10008e+08	8.55401e+07	9.30792e+07	1.18135e+08	9.84185e+07	2.34009e+08	2.33192e+08	1.81175e+08	2.06878e+08	2.55772e+08	2.30761e+08	1.2614e+08	1.03259e+08	1.13916e+08	1.00721e+08	1.17605e+08	1.11203e+08	1.57678e+08	1.60965e+08	1.01975e+08	9.72372e+07	1.57903e+08	1.04086e+08	8.89732e+07	8.88657e+07	1.38848e+08
ESI(+)	11.77_878.817902216667	11.77	TG(18:0/16:0/18:1)	TG(52:1)	M+NH4	TG	(18:0/16:0/18:1)	(18:0)	(16:0)	(18:1)	NA	878.817	C55 H108 O6 N1	A	3.24293e+08	5.44017e+08	5.34641e+08	8.83231e+08	2.10768e+08	4.6876e+08	4.04076e+08	2.71915e+08	1.57531e+08	1.93484e+08	2.51302e+08	2.00119e+08	2.33411e+08	1.74304e+08	5.15341e+08	8.49558e+08	4.40239e+08	4.97744e+08	7.68419e+08	5.58266e+08	5.18414e+08	3.3138e+08	2.14068e+08	2.17827e+08	2.35514e+08	2.79188e+08	2.99355e+08	4.69472e+08	2.06848e+08	2.06714e+08	3.28415e+08	1.57171e+08	1.21413e+08	1.04056e+08	2.90426e+08
ESI(+)	11.78_852.802220433333	11.78	TG(18:0/16:0/16:0)	TG(50:0)	M+NH4	TG	(18:0/16:0/16:0)	(18:0)	(16:0)	(16:0)	NA	852.801	C53 H106 O6 N1	A	3.1548e+08	3.80738e+08	3.94294e+08	4.87416e+08	3.23845e+08	3.31672e+08	3.58305e+08	3.31965e+08	2.8431e+08	3.31903e+08	1.95328e+08	2.8145e+08	3.21853e+08	3.74798e+08	5.01465e+08	2.60903e+08	4.22264e+08	3.93675e+08	4.03453e+08	4.0942e+08	2.25036e+08	2.28416e+08	2.82632e+08	2.80699e+08	2.73974e+08	4.1578e+08	4.27267e+08	3.57625e+08	2.92261e+08	2.68882e+08	4.55942e+08	2.85815e+08	3.77444e+08	3.31884e+08	4.24419e+08
ESI(+)	11.85_956.864098383333	11.85	TG(18:0/18:0/22:4)	TG(58:4)	M+NH4	TG	(18:0/18:0/22:4)	(18:0)	(18:0)	(22:4)	NA	956.864	C61 H114 O6 N1	A	1.14379e+07	1.34278e+07	1.02197e+07	1.74436e+07	1.04596e+07	1.06945e+07	1.04434e+07	1.02755e+07	9.27524e+06	1.23011e+07	6.63731e+06	8.62337e+06	1.1029e+07	1.02766e+07	1.51754e+07	1.77278e+07	1.14648e+07	1.3866e+07	1.15174e+07	1.51706e+07	1.46158e+07	9.43865e+06	1.18112e+07	8.39784e+06	1.23187e+07	1.05785e+07	1.48483e+07	1.54603e+07	1.40475e+07	9.63455e+06	1.46099e+07	1.27515e+07	1.17997e+07	1.26067e+07	1.44536e+07
ESI(+)	11.89_892.832933183333	11.89	TG(16:0/18:1/19:0)	TG(53:1)	M+NH4	TG	(16:0/18:1/19:0)	(16:0)	(18:1)	(19:0)	NA	892.833	C56 H110 O6 N1	A	1.10805e+07	1.73588e+07	1.22011e+07	1.20947e+07	7.55016e+06	1.06085e+07	8.0644e+06	9.06987e+06	4.27999e+06	5.88378e+06	7.84618e+06	5.10391e+06	6.58986e+06	5.93845e+06	1.15591e+07	1.58183e+07	8.32251e+06	1.25751e+07	1.51455e+07	1.81199e+07	1.26852e+07	1.14011e+07	4.08548e+06	6.14436e+06	6.92061e+06	9.13888e+06	9.64334e+06	1.268e+07	5.76132e+06	7.02473e+06	1.13049e+07	6.23516e+06	5.23827e+06	3.67595e+06	4.63303e+06
ESI(+)	11.9_866.81715405	11.9	TG(18:0/16:0/17:0)	TG(51:0)	M+NH4	TG	(18:0/16:0/17:0)	(18:0)	(16:0)	(17:0)	NA	866.817	C54 H108 O6 N1	A	1.01339e+07	1.12572e+07	9.60019e+06	1.18352e+07	8.74161e+06	9.88847e+06	9.29564e+06	9.57964e+06	7.18443e+06	6.79818e+06	4.86403e+06	6.27063e+06	7.87669e+06	8.46048e+06	1.08701e+07	6.96773e+06	1.05025e+07	9.00085e+06	1.56962e+07	1.25654e+07	6.02598e+06	7.02225e+06	5.1905e+06	6.93577e+06	6.7959e+06	8.38819e+06	1.08806e+07	9.32972e+06	6.04567e+06	7.97807e+06	1.51652e+07	6.58288e+06	1.15058e+07	7.39271e+06	1.00162e+07
ESI(+)	12.02_906.849513083333	12.02	TG(18:0/18:0/18:1)	TG(54:1)	M+NH4	TG	(18:0/18:0/18:1)	(18:0)	(18:0)	(18:1)	NA	906.848	C57 H112 O6 N1	A	7.98209e+07	1.00861e+08	8.24243e+07	9.7403e+07	5.87204e+07	7.58062e+07	6.53578e+07	5.56029e+07	3.56902e+07	4.55935e+07	4.63708e+07	3.33168e+07	5.09136e+07	3.77102e+07	6.65775e+07	1.26255e+08	5.72094e+07	7.92141e+07	1.08873e+08	8.52781e+07	8.28592e+07	6.66603e+07	3.27232e+07	4.29206e+07	4.19659e+07	5.25063e+07	6.23213e+07	1.23879e+08	3.68036e+07	5.27905e+07	6.6187e+07	3.57634e+07	3.01818e+07	3.18694e+07	4.22748e+07
ESI(+)	12.02_932.865386583333	12.02	TG(20:0/18:1/18:1)	TG(56:2)	M+NH4	TG	(20:0/18:1/18:1)	(20:0)	(18:1)	(18:1)	NA	932.864	C59 H114 O6 N1	A	3.39127e+07	4.01604e+07	2.97031e+07	3.06005e+07	2.62901e+07	2.6085e+07	2.19821e+07	2.18884e+07	1.94617e+07	2.65192e+07	1.41009e+07	1.43593e+07	2.1158e+07	2.01085e+07	3.08653e+07	2.89145e+07	2.96793e+07	2.8461e+07	2.51398e+07	3.23312e+07	2.1588e+07	2.07039e+07	1.75291e+07	2.31645e+07	2.34964e+07	2.18223e+07	2.85034e+07	2.6638e+07	1.94279e+07	1.87265e+07	2.18592e+07	1.97159e+07	1.93369e+07	2.01844e+07	2.41596e+07
ESI(+)	12.03_880.833677466667	12.03	TG(18:0/16:0/18:0)	TG(52:0)	M+NH4	TG	(18:0/16:0/18:0)	(18:0)	(16:0)	(18:0)	NA	880.833	C55 H110 O6 N1	A	1.74809e+08	1.62855e+08	1.81018e+08	2.07587e+08	1.59721e+08	1.21617e+08	1.55239e+08	1.30705e+08	1.27279e+08	1.62093e+08	8.59814e+07	1.14223e+08	1.53081e+08	1.43563e+08	2.08524e+08	1.07232e+08	2.05486e+08	1.81255e+08	1.85635e+08	1.81655e+08	9.42597e+07	9.72629e+07	1.18339e+08	1.42304e+08	1.11445e+08	1.66936e+08	2.19322e+08	1.5843e+08	1.28036e+08	1.16912e+08	1.95444e+08	1.3806e+08	1.71069e+08	1.67712e+08	1.81166e+08
ESI(+)	12.25_960.896034633333	12.25	TG(18:1/18:1/22:0)	TG(58:2)	M+NH4	TG	(18:1/18:1/22:0)	(18:1)	(18:1)	(22:0)	NA	960.895	C61 H118 O6 N1	A	2.19337e+07	2.40797e+07	2.19066e+07	2.24977e+07	1.83817e+07	1.87221e+07	1.99288e+07	1.52783e+07	1.62776e+07	2.39231e+07	1.22788e+07	1.63063e+07	1.72774e+07	1.96757e+07	2.71178e+07	2.13351e+07	2.42568e+07	2.86303e+07	1.6595e+07	2.64533e+07	1.67818e+07	1.32176e+07	1.55609e+07	1.89691e+07	1.78319e+07	2.00143e+07	2.90888e+07	1.87225e+07	2.26182e+07	1.6593e+07	2.65505e+07	2.4785e+07	2.65947e+07	1.9387e+07	2.33879e+07
ESI(+)	12.26_934.879914733333	12.26	TG(16:0/18:1/22:0)	TG(56:1)	M+NH4	TG	(16:0/18:1/22:0)	(16:0)	(18:1)	(22:0)	NA	934.88	C59 H116 O6 N1	A	1.81852e+07	1.86892e+07	1.47409e+07	1.58977e+07	1.52606e+07	1.33411e+07	1.20862e+07	1.2474e+07	1.06866e+07	1.28322e+07	8.97268e+06	9.31951e+06	1.20829e+07	1.21627e+07	1.91391e+07	2.07212e+07	1.2158e+07	1.64869e+07	1.75377e+07	1.99677e+07	1.65367e+07	1.30392e+07	9.32637e+06	1.03269e+07	1.19671e+07	1.49539e+07	1.30572e+07	1.88585e+07	1.18668e+07	1.23071e+07	1.91579e+07	1.17957e+07	1.45011e+07	9.08904e+06	1.31714e+07
ESI(+)	12.27_908.86525495	12.27	TG(18:0/18:0/18:0)	TG(54:0)	M+NH4	TG	(18:0/18:0/18:0)	(18:0)	(18:0)	(18:0)	NA	908.864	C57 H114 O6 N1	A	3.29581e+07	3.15726e+07	3.15263e+07	3.09552e+07	2.9768e+07	2.61598e+07	2.53454e+07	2.46873e+07	2.25579e+07	3.33098e+07	1.38561e+07	2.22496e+07	2.5888e+07	3.08616e+07	4.37796e+07	2.25104e+07	3.28193e+07	3.40295e+07	3.1957e+07	3.32829e+07	1.61366e+07	1.75988e+07	2.36064e+07	2.51798e+07	2.31279e+07	3.24892e+07	4.38944e+07	2.32629e+07	2.68858e+07	2.34261e+07	3.74845e+07	2.44422e+07	3.02249e+07	2.50113e+07	3.13342e+07
ESI(+)	2.02_550.387497083333	2.02	LPC(20:1)(rep)	LPC(20:1)	M+H	LPC	(20:1)	(20:1)	NA	NA	NA	550.387	C28 H57 O7 N1 P1	B	5.67904e+07	4.55633e+07	3.24989e+07	2.92383e+07	4.78118e+07	3.51337e+07	2.86218e+07	5.40966e+07	3.70625e+07	3.86652e+07	4.08771e+07	3.54226e+07	5.3087e+07	2.34061e+07	3.37093e+07	3.51634e+07	3.08791e+07	4.4306e+07	5.72962e+07	4.36127e+07	3.87577e+07	4.06591e+07	3.63273e+07	3.021e+07	5.29621e+07	5.30261e+07	5.26986e+07	5.19019e+07	4.84096e+07	3.86462e+07	3.42721e+07	3.97749e+07	3.01071e+07	3.06397e+07	2.64239e+07
ESI(+)	2.13_554.34549445	2.13	LPS(20:0)(rep)(rep)	LPS(20:0)	M+H	LPS	(20:0)	(20:0)	NA	NA	NA	554.345	C26 H53 O9 N1 P1	B	2.81395e+07	2.25755e+07	1.34321e+07	2.21082e+07	2.10608e+07	2.99713e+07	3.22189e+07	1.88475e+07	2.41673e+07	1.44513e+07	2.31913e+07	3.2945e+07	5.26769e+07	2.61117e+07	1.62465e+07	2.13406e+07	2.51311e+07	1.17035e+07	2.39139e+07	1.29891e+07	2.80104e+07	2.33408e+07	3.48015e+07	2.38562e+07	2.05952e+07	3.33432e+07	1.52821e+07	3.63785e+07	9.38561e+06	1.62821e+07	2.00082e+07	1.65701e+07	2.35876e+07	1.85865e+07	2.022e+07
ESI(+)	2.13_576.327234883333	2.13	LPS(20:0)(rep)	LPS(20:0)	M+Na	LPS	(20:0)	(20:0)	NA	NA	NA	576.327	C26 H52 O9 N1 P1 Na1	B	5.86783e+06	3.57758e+06	2.99497e+06	4.08306e+06	3.82104e+06	6.2017e+06	5.70696e+06	3.41194e+06	4.77314e+06	2.89318e+06	4.41504e+06	5.60977e+06	8.69536e+06	6.35291e+06	3.48121e+06	3.84342e+06	5.33437e+06	2.45368e+06	4.65524e+06	2.52503e+06	5.70242e+06	4.22651e+06	7.55622e+06	4.70465e+06	3.75495e+06	5.20574e+06	3.35057e+06	6.59015e+06	2.01692e+06	3.14804e+06	3.46284e+06	3.78756e+06	5.08253e+06	3.44946e+06	3.98621e+06
ESI(+)	2.15_508.340211666667	2.15	LPC(17:1)(rep)	LPC(17:1)	M+H	LPC	(17:1)	(17:1)	NA	NA	NA	508.34	C25 H51 O7 N1 P1	B	3.23357e+07	4.77862e+07	2.23194e+07	2.08128e+07	2.15396e+07	2.30364e+07	2.57433e+07	3.36456e+07	2.30646e+07	1.29027e+07	2.27165e+07	1.98445e+07	3.87274e+07	1.85599e+07	2.11213e+07	1.15377e+07	2.206e+07	2.22561e+07	7.8692e+07	6.01032e+07	2.12224e+07	4.52759e+07	2.83765e+07	2.20485e+07	2.32005e+07	8.87987e+07	2.82043e+07	2.98173e+07	1.97018e+07	3.32588e+07	5.59495e+07	2.35121e+07	1.86536e+07	2.62621e+07	3.26368e+07
ESI(+)	2.16_580.36142545	2.16	LPS(22:1)(rep)(rep)	LPS(22:1)	M+H	LPS	(22:1)	(22:1)	NA	NA	NA	580.361	C28 H55 O9 N1 P1	B	6.42442e+07	5.24181e+07	3.59077e+07	4.12129e+07	4.24577e+07	5.11082e+07	5.78939e+07	5.19735e+07	4.59389e+07	3.07088e+07	4.2734e+07	5.55426e+07	7.83979e+07	4.36613e+07	3.6478e+07	3.3073e+07	5.50219e+07	2.71886e+07	5.29956e+07	3.11459e+07	4.30232e+07	4.81177e+07	6.03211e+07	5.67377e+07	3.9346e+07	5.31664e+07	3.45489e+07	6.27801e+07	2.59191e+07	3.66202e+07	3.54456e+07	3.92696e+07	4.97241e+07	3.46512e+07	3.5679e+07
ESI(+)	2.17_602.34308325	2.17	LPS(22:1)	LPS(22:1)	M+Na	LPS	(22:1)	(22:1)	NA	NA	NA	602.343	C28 H54 O9 N1 P1 Na1	B	1.15657e+07	8.35563e+06	5.71858e+06	6.2714e+06	7.8819e+06	6.86274e+06	1.09385e+07	7.98148e+06	8.43811e+06	5.13722e+06	6.97938e+06	8.56254e+06	1.20002e+07	6.62518e+06	5.82599e+06	6.18948e+06	9.69263e+06	5.65686e+06	8.59646e+06	5.72868e+06	8.46943e+06	8.60302e+06	1.20241e+07	8.40559e+06	5.80203e+06	1.00975e+07	5.49507e+06	9.88608e+06	4.38861e+06	7.85764e+06	6.55724e+06	7.3668e+06	1.05597e+07	7.17163e+06	7.01681e+06
ESI(+)	2.21_576.402555733333	2.21	LPC(22:2)	LPC(22:2)	M+H	LPC	(22:2)	(22:2)	NA	NA	NA	576.402	C30 H59 O7 N1 P1	B	4.60289e+06	7.13315e+06	4.17156e+06	4.40997e+06	6.08916e+06	4.51885e+06	4.2592e+06	5.2359e+06	5.0392e+06	3.79234e+06	5.79349e+06	4.48737e+06	8.64481e+06	3.97546e+06	5.63952e+06	6.24023e+06	5.7698e+06	4.99596e+06	8.33087e+06	5.73451e+06	7.25096e+06	6.09912e+06	6.03468e+06	4.59158e+06	7.21622e+06	9.62267e+06	6.90625e+06	4.13951e+06	5.85697e+06	3.22715e+06	6.59434e+06	8.22554e+06	7.2304e+06	7.76648e+06	6.80162e+06
ESI(+)	2.24_508.37658345	2.24	LPC(18:0p)(rep)	LPC(18:0p)	M+H	LPC	(18:0p)	(18:0p)	NA	NA	NA	508.376	C26 H55 O6 N1 P1	B	4.25693e+07	5.44736e+07	3.45513e+07	2.26406e+07	3.44422e+07	2.83378e+07	2.66433e+07	3.00005e+07	3.463e+07	2.76437e+07	3.51097e+07	3.21863e+07	4.87755e+07	2.83822e+07	3.1333e+07	3.41419e+07	2.59491e+07	3.6532e+07	2.51929e+07	3.16264e+07	4.71168e+07	4.99037e+07	4.40869e+07	2.68021e+07	3.93862e+07	3.62358e+07	3.5081e+07	3.43686e+07	2.87135e+07	2.79207e+07	2.47392e+07	2.20931e+07	2.25454e+07	1.93278e+07	2.69735e+07
ESI(+)	2.26_538.38741815	2.26	LPC(19:0)(rep)	LPC(19:0)	M+H	LPC	(19:0)	(19:0)	NA	NA	NA	538.387	C27 H57 O7 N1 P1	B	1.3168e+07	1.28195e+07	1.8269e+07	1.15049e+07	1.69471e+07	2.03175e+07	2.8247e+07	2.70892e+07	1.74647e+07	2.08645e+07	1.16049e+07	9.93104e+06	1.6976e+07	2.63057e+07	1.77324e+07	1.6853e+07	2.64465e+07	2.11054e+07	2.44529e+07	1.79658e+07	1.7714e+07	1.38009e+07	1.33202e+07	1.43694e+07	2.37346e+07	2.19462e+07	1.20813e+07	1.65556e+07	3.29429e+07	1.67941e+07	2.09881e+07	2.41884e+07	1.61715e+07	1.53224e+07	1.47944e+07
ESI(+)	2.32_534.35543525	2.32	LPC(19:2)	LPC(19:2)	M+H	LPC	(19:2)	(19:2)	NA	NA	NA	534.355	C27 H53 O7 N1 P1	B	8.3077e+06	6.87161e+06	4.38404e+06	3.66424e+06	4.64502e+06	2.29668e+06	4.48548e+06	6.29205e+06	4.35588e+06	1.37717e+06	5.4862e+06	6.50316e+06	4.67344e+06	1.30251e+06	5.95251e+06	5.80955e+06	3.29661e+06	3.03908e+06	3.77011e+06	3.73756e+06	5.53809e+06	4.56626e+06	3.92845e+06	3.24935e+06	5.61849e+06	4.17326e+06	2.03584e+06	7.33413e+06	1.78964e+06	4.78045e+06	3.02196e+06	7.04933e+06	9.25503e+06	2.63477e+06	3.267e+06
ESI(+)	2.35_510.392295016667	2.35	LPC(18:0e)	LPC(18:0e)	M+H	LPC	(18:0e)	(18:0e)	NA	NA	NA	510.392	C26 H57 O6 N1 P1	B	9.06359e+07	9.31625e+07	1.05737e+08	5.0044e+07	7.27541e+07	6.88215e+07	7.18909e+07	7.84637e+07	7.97424e+07	7.32285e+07	1.09266e+08	6.92913e+07	9.19522e+07	5.52583e+07	8.29599e+07	1.16056e+08	5.80115e+07	1.46269e+08	8.18009e+07	9.60197e+07	1.23796e+08	2.32362e+08	7.51356e+07	7.48563e+07	1.6893e+08	1.49226e+08	2.23847e+08	1.26564e+08	9.3799e+07	6.64587e+07	4.91339e+07	5.23588e+07	4.48887e+07	3.76677e+07	4.95141e+07
ESI(+)	2.36_560.36911015	2.36	LPC(21:3)	LPC(21:3)	M+H	LPC	(21:3)	(21:3)	NA	NA	NA	560.371	C29 H55 O7 N1 P1	B	9.4467e+06	6.47254e+06	7.32514e+06	8.84716e+06	9.05873e+06	1.59639e+07	1.0817e+07	2.25434e+07	1.35092e+07	8.22752e+06	1.55098e+07	1.16232e+07	1.97171e+07	1.29276e+07	1.62798e+07	1.27932e+07	9.36314e+06	1.63045e+07	3.6853e+07	9.32492e+06	1.6693e+07	1.52876e+07	1.55605e+07	2.14292e+07	2.52149e+07	3.39273e+07	6.35134e+06	2.19601e+07	2.45448e+07	2.18497e+07	2.48558e+07	2.45981e+07	2.46863e+07	1.79e+07	1.5617e+07
ESI(+)	2.4_536.407770616667	2.4	LPC(20:0p)	LPC(20:0p)	M+H	LPC	(20:0p)	(20:0p)	NA	NA	NA	536.407	C28 H59 O6 N1 P1	B	2.64963e+06	2.97813e+06	2.87677e+06	1.73666e+06	2.06398e+06	1.6469e+06	1.48881e+06	3.4975e+06	2.19301e+06	1.84582e+06	2.72168e+06	1.37409e+06	2.50021e+06	1.18692e+06	2.80333e+06	5.06424e+06	1.93744e+06	5.04772e+06	2.65066e+06	2.73027e+06	5.31088e+06	8.42963e+06	1.92083e+06	2.17066e+06	5.38332e+06	6.16922e+06	6.31607e+06	2.94955e+06	3.52366e+06	1.92688e+06	1.50857e+06	1.97252e+06	1.53879e+06	1.35633e+06	1.32078e+06
ESI(+)	2.51_496.340176666667	2.51	LPC(16:0)(rep)(rep)	LPC(16:0)	M+H	LPC	(16:0)	(16:0)	NA	NA	NA	496.34	C24 H51 O7 N1 P1	B	4.61812e+06	9.15565e+06	4.43871e+06	7.86061e+06	4.04444e+06	4.53304e+06	5.11861e+06	1.78822e+07	2.76036e+06	4.1321e+06	3.89871e+06	3.9168e+06	3.80683e+06	4.31437e+06	5.00694e+06	1.01693e+07	6.57486e+06	8.53138e+06	1.51546e+07	3.69421e+06	2.68687e+06	8.26862e+06	1.09659e+07	7.26682e+06	1.50699e+07	1.00351e+07	4.46208e+06	1.28921e+07	1.34128e+07	9.23235e+06	7.95728e+06	8.71864e+06	7.79235e+06	6.91932e+06	5.26344e+06
ESI(+)	2.52_468.344901216667	2.52	LPE(18:0e)	LPE(18:0e)	M+H	LPE	(18:0e)	(18:0e)	NA	NA	NA	468.345	C23 H51 O6 N1 P1	B	8.18445e+06	7.32759e+06	4.92504e+06	2.95171e+06	4.48346e+06	3.34154e+06	3.48736e+06	4.33162e+06	3.45269e+06	2.98715e+06	8.10883e+06	3.61516e+06	6.30477e+06	3.86267e+06	4.39298e+06	3.77595e+06	2.6657e+06	5.71327e+06	3.9119e+06	3.80886e+06	7.66722e+06	1.14727e+07	9.52127e+06	3.54171e+06	1.68996e+07	1.2854e+07	1.64577e+07	5.63206e+06	4.44245e+06	4.32181e+06	2.53869e+06	3.32229e+06	1.95412e+06	1.51309e+06	2.12655e+06
ESI(+)	2.56_568.360908016667	2.56	LPS(21:0)(rep)	LPS(21:0)	M+H	LPS	(21:0)	(21:0)	NA	NA	NA	568.361	C27 H55 O9 N1 P1	B	2.81715e+06	1.92506e+06	1.92447e+06	1.91235e+06	1.87999e+06	3.17013e+06	3.26751e+06	1.75987e+06	2.94414e+06	1.83147e+06	2.31293e+06	2.38881e+06	6.0466e+06	2.66466e+06	2.24127e+06	2.02637e+06	2.59033e+06	1.43963e+06	3.109e+06	1.7877e+06	3.10033e+06	2.83901e+06	3.55731e+06	2.72137e+06	2.07712e+06	3.63408e+06	1.98181e+06	3.29325e+06	964126	2.20326e+06	2.2529e+06	2.50092e+06	3.6189e+06	2.10536e+06	2.56993e+06
ESI(+)	2.87_552.4032397	2.87	LPC(20:0)(rep)	LPC(20:0)	M+H	LPC	(20:0)	(20:0)	NA	NA	NA	552.402	C28 H59 O7 N1 P1	B	1.86759e+07	1.62368e+07	1.2232e+07	1.88533e+07	2.17677e+07	1.59726e+07	1.42826e+07	1.75362e+07	1.38861e+07	1.58905e+07	1.79696e+07	1.61723e+07	1.83474e+07	1.62556e+07	2.49221e+07	2.279e+07	1.75029e+07	2.61052e+07	2.14938e+07	2.63561e+07	2.49188e+07	2.23906e+07	1.86203e+07	1.49326e+07	8.5609e+06	2.51662e+07	1.9059e+07	2.87109e+07	2.85237e+07	1.7667e+07	2.11135e+07	2.87817e+07	2.38319e+07	1.77298e+07	1.52459e+07
ESI(+)	2.91_578.418587316667	2.91	LPC(22:1)	LPC(22:1)	M+H	LPC	(22:1)	(22:1)	NA	NA	NA	578.418	C30 H61 O7 N1 P1	B	8.28836e+06	9.25522e+06	4.42445e+06	6.49025e+06	4.49761e+06	4.1901e+06	4.91116e+06	1.23686e+07	3.22061e+06	2.94262e+06	3.82404e+06	3.23935e+06	1.36459e+07	2.78046e+06	5.02208e+06	3.82788e+06	3.30319e+06	6.92515e+06	9.24635e+06	8.50275e+06	1.13468e+07	2.28389e+07	4.35044e+06	3.0474e+06	1.11671e+07	1.20162e+07	3.65167e+06	1.52906e+07	5.18531e+06	4.85454e+06	5.21479e+06	6.10021e+06	3.1205e+06	3.56037e+06	9.87489e+06
ESI(+)	3.01_510.3554344	3.01	LPC(17:0)(rep)(rep)	LPC(17:0)	M+H	LPC	(17:0)	(17:0)	NA	NA	NA	510.355	C25 H53 O7 N1 P1	B	7.64674e+06	5.38905e+06	5.20992e+06	6.60746e+06	6.97236e+06	8.56535e+06	8.26821e+06	7.47678e+06	8.45617e+06	4.92539e+06	1.08087e+07	9.72307e+06	1.35412e+07	1.27436e+07	5.35016e+06	1.02189e+07	8.71283e+06	3.84358e+06	1.11005e+07	3.53349e+06	1.8445e+07	9.85463e+06	1.67899e+07	8.36332e+06	1.00377e+07	1.59662e+07	6.74461e+06	1.02226e+07	5.31254e+06	6.20154e+06	6.42493e+06	6.54226e+06	7.73009e+06	5.56243e+06	7.42574e+06
ESI(+)	3.02_510.355736083333	3.02	LPE(20:0)	LPE(20:0)	M+H	LPE	(20:0)	(20:0)	NA	NA	NA	510.355	C25 H53 O7 N1 P1	B	7.91616e+06	5.55015e+06	4.98598e+06	6.47855e+06	7.16502e+06	8.62194e+06	8.47513e+06	7.68123e+06	8.69324e+06	4.99495e+06	1.10523e+07	9.99333e+06	1.40757e+07	1.28493e+07	5.45837e+06	1.04966e+07	8.85725e+06	4.65985e+06	1.23474e+07	3.63549e+06	1.88726e+07	9.9544e+06	1.6595e+07	7.8086e+06	9.81601e+06	1.64096e+07	6.83114e+06	9.58907e+06	5.19516e+06	6.37597e+06	6.56087e+06	6.41307e+06	9.51837e+06	5.71905e+06	7.69036e+06
ESI(+)	3.05_536.371082833333	3.05	LPC(19:1)(rep)	LPC(19:1)	M+H	LPC	(19:1)	(19:1)	NA	NA	NA	536.371	C27 H55 O7 N1 P1	B	1.60139e+07	1.16356e+07	8.82836e+06	1.03518e+07	1.32891e+07	1.16261e+07	1.3908e+07	1.34549e+07	1.26422e+07	7.76583e+06	1.45174e+07	1.43918e+07	2.06886e+07	1.49585e+07	1.08023e+07	1.17888e+07	1.39019e+07	8.64196e+06	1.58057e+07	7.77431e+06	1.60352e+07	1.45851e+07	2.36965e+07	1.49146e+07	1.3575e+07	2.27475e+07	1.43115e+07	1.47437e+07	1.0242e+07	1.09114e+07	1.02722e+07	1.23759e+07	1.40948e+07	1.19622e+07	1.04976e+07
ESI(+)	3.05_536.371591416667	3.05	LPE(22:1)	LPE(22:1)	M+H	LPE	(22:1)	(22:1)	NA	NA	NA	536.371	C27 H55 O7 N1 P1	B	1.26585e+07	1.04533e+07	8.73691e+06	9.56608e+06	1.13502e+07	9.47826e+06	1.38459e+07	1.4657e+07	1.16532e+07	7.47824e+06	1.59613e+07	1.25449e+07	2.44588e+07	1.53831e+07	1.05628e+07	7.9583e+06	1.09029e+07	8.4759e+06	1.25644e+07	8.2871e+06	1.59164e+07	1.33122e+07	2.42396e+07	1.39458e+07	9.87584e+06	2.20601e+07	1.18166e+07	1.27365e+07	9.70973e+06	1.13753e+07	1.08295e+07	1.12893e+07	1.0945e+07	8.58568e+06	1.10364e+07
ESI(+)	3.06_582.377164583333	3.06	LPS(22:0)(rep)	LPS(22:0)	M+H	LPS	(22:0)	(22:0)	NA	NA	NA	582.377	C28 H57 O9 N1 P1	B	3.57536e+07	1.97638e+07	1.64183e+07	2.51934e+07	2.16645e+07	3.15449e+07	3.41913e+07	2.12151e+07	2.84549e+07	1.9628e+07	2.68123e+07	3.28486e+07	6.67733e+07	3.35763e+07	1.49976e+07	2.37038e+07	2.96708e+07	1.24958e+07	3.1337e+07	1.40702e+07	4.07788e+07	3.09777e+07	4.39961e+07	2.88583e+07	2.22362e+07	3.42976e+07	1.80111e+07	4.08518e+07	9.4544e+06	1.70619e+07	2.34966e+07	1.75002e+07	2.98096e+07	2.17575e+07	2.65774e+07
ESI(+)	3.06_608.39235205	3.06	LPS(24:1)(rep)	LPS(24:1)	M+H	LPS	(24:1)	(24:1)	NA	NA	NA	608.392	C30 H59 O9 N1 P1	B	1.32926e+07	9.17937e+06	7.23955e+06	1.00064e+07	9.51456e+06	9.38477e+06	1.1573e+07	1.07355e+07	1.0306e+07	7.50439e+06	8.96106e+06	1.16429e+07	2.13482e+07	1.09218e+07	7.32803e+06	9.77996e+06	1.02718e+07	5.73496e+06	1.20219e+07	5.52349e+06	1.45157e+07	1.25539e+07	1.87244e+07	1.15735e+07	1.00913e+07	1.31884e+07	7.43144e+06	1.35409e+07	4.68475e+06	9.18908e+06	8.86386e+06	1.10199e+07	1.34077e+07	1.03722e+07	1.02932e+07
ESI(+)	3.19_385.346494333333	3.19	ZyE(0:0)	ZyE()	M+H	ZyE	(0:0)	(0:0)	NA	NA	NA	385.346	C27 H45 O1	B	4.73533e+06	8.82429e+06	5.7924e+06	3.13408e+06	5.13522e+06	3.6011e+06	3.04546e+06	5.38184e+06	4.08731e+06	4.69498e+06	4.12468e+06	4.81689e+06	2.58908e+06	468916	5.3714e+06	6.07356e+06	2.20208e+06	8.0038e+06	2.13699e+06	6.46902e+06	4.58544e+06	6.95515e+06	806249	2.31558e+06	4.06676e+06	2.24946e+06	2.76021e+06	4.14832e+06	5.61473e+06	4.42214e+06	2.05371e+06	3.02741e+06	964429	2.58825e+06	1.7343e+06
ESI(+)	3.28_538.423313266667	3.28	LPC(20:0e)	LPC(20:0e)	M+H	LPC	(20:0e)	(20:0e)	NA	NA	NA	538.423	C28 H61 O6 N1 P1	B	2.56588e+06	2.83422e+06	3.92427e+06	2.00646e+06	2.37287e+06	2.37157e+06	2.36186e+06	2.32267e+06	3.39471e+06	3.21846e+06	4.32049e+06	2.82757e+06	3.1302e+06	2.25556e+06	2.00477e+06	4.03187e+06	2.15309e+06	3.41674e+06	2.25394e+06	2.52614e+06	5.76637e+06	6.76824e+06	2.96059e+06	2.29178e+06	3.89143e+06	3.20997e+06	4.34305e+06	2.73735e+06	2.8386e+06	1.85987e+06	1.69711e+06	1.4323e+06	1.75525e+06	1.72759e+06	1.9925e+06
ESI(+)	3.62_884.54362465	3.62	PG(22:6/22:6)(rep)	PG(44:12)	M+NH4	PG	(22:6/22:6)	(22:6)	(22:6)	NA	NA	884.544	C50 H79 O10 N1 P1	B	437551	25309.6	276122	647093	342768	888119	5.01758e+06	928562	910018	1.71918e+06	2.3918e+06	1.52643e+06	1.94272e+06	5.77898e+06	969610	1.50751e+06	4.39369e+06	1.18273e+06	4.18527e+06	289666	3.03991e+06	128929	1.46566e+06	2.38956e+06	1.28096e+06	1.05222e+06	365228	523597	2.25609e+06	1.20114e+06	2.27409e+06	519628	2.78999e+06	1.64004e+06	1.9024e+06
ESI(+)	3.82_782.569528866667	3.82	PC(36:4)	PC(36:4)	M+H	PC	(36:4)	(36:4)	NA	NA	NA	782.569	C44 H81 O8 N1 P1	C	5.76747e+06	7.19319e+06	4.68891e+06	2.65161e+06	5.71382e+06	1.98364e+06	2.13589e+06	5.18838e+06	2.71873e+06	4.66969e+06	2.82431e+06	2.77661e+06	2.20383e+06	295051	4.47216e+06	2.17589e+06	1.85997e+06	6.0952e+06	1.59751e+06	7.20705e+06	1.36939e+06	3.52377e+06	293811	1.99329e+06	4.74256e+06	1.74959e+06	4.34196e+06	2.8825e+06	5.22903e+06	3.14177e+06	2.07205e+06	3.06944e+06	807230	1.89364e+06	839614
ESI(+)	3.94_780.554088533333	3.94	PC(36:5)	PC(36:5)	M+H	PC	(36:5)	(36:5)	NA	NA	NA	780.554	C44 H79 O8 N1 P1	C	7.01757e+06	1.01853e+07	1.03185e+07	5.05515e+06	7.49096e+06	8.64173e+06	7.90862e+06	4.84969e+06	7.37744e+06	1.22692e+07	8.49125e+06	7.74112e+06	3.02179e+06	2.04275e+06	3.75863e+06	1.54523e+07	3.77556e+06	1.02519e+07	5.43635e+06	4.03939e+06	1.03359e+07	1.00156e+07	1.55246e+06	4.65551e+06	7.98878e+06	2.88925e+06	3.54556e+06	6.29415e+06	6.67667e+06	7.66186e+06	2.55652e+06	4.70043e+06	1.70316e+06	2.85035e+06	2.83218e+06
ESI(+)	3.96_730.538141366667	3.96	PC(32:2)	PC(32:2)	M+H	PC	(32:2)	(32:2)	NA	NA	NA	730.538	C40 H77 O8 N1 P1	C	2.03139e+06	4.62542e+06	3.4797e+06	2.68174e+06	2.84086e+06	2.61059e+06	1.6651e+06	4.57785e+06	2.73115e+06	3.80213e+06	3.51051e+06	2.38972e+06	1.18874e+06	111297	3.84812e+06	4.32921e+06	1.2553e+06	860772	451051	4.41019e+06	3.12233e+06	6.21394e+06	305272	1.21024e+06	2.88056e+06	1.0115e+06	1.58932e+06	1.32852e+06	2.44564e+06	2.43975e+06	778151	1.80487e+06	233419	1.48478e+06	776341
ESI(+)	3.98_756.554022233333	3.98	PC(34:3)	PC(34:3)	M+H	PC	(34:3)	(34:3)	NA	NA	NA	756.554	C42 H79 O8 N1 P1	C	9.53326e+06	5.54673e+07	1.42994e+07	1.4123e+07	9.44848e+06	2.37553e+07	5.54354e+06	1.35874e+07	7.6973e+06	3.42396e+07	6.8446e+06	1.26231e+07	6.69568e+06	4.78918e+06	1.41844e+07	1.01848e+07	1.30628e+07	1.93123e+07	1.36906e+07	2.20246e+07	1.01075e+07	1.76861e+07	3.52654e+06	1.92587e+07	1.28755e+07	1.61312e+07	1.44626e+07	1.33057e+07	2.21077e+07	1.01306e+07	1.15348e+07	1.32696e+07	3.17595e+06	8.65951e+06	7.18339e+06
ESI(+)	4.04_650.47570155	4.04	PC(26:0)	PC(26:0)	M+H	PC	(26:0)	(26:0)	NA	NA	NA	650.476	C34 H69 O8 N1 P1	C	5.80276e+06	6.79353e+06	8.00639e+06	1.04314e+07	8.1448e+06	2.74869e+06	4.29229e+06	6.97918e+06	8.33881e+06	7.54077e+06	3.85151e+06	3.31461e+06	1.64216e+06	771513	2.4193e+06	3.76494e+06	5.43898e+06	2.62274e+06	3.1594e+06	3.36139e+06	4.37519e+06	4.37615e+06	4.406e+06	3.86738e+06	3.07054e+06	2.35518e+06	2.51087e+06	1.41242e+06	3.20201e+06	1.84894e+06	1.91606e+06	3.05223e+06	1.76422e+06	2.80294e+06	1.66609e+06
ESI(+)	4.09_758.56960575	4.09	PC(34:2)	PC(34:2)	M+H	PC	(34:2)	(34:2)	NA	NA	NA	758.569	C42 H81 O8 N1 P1	C	7.90057e+06	1.16178e+07	1.23828e+07	5.17726e+06	5.91309e+06	7.34963e+06	1.15157e+07	7.89065e+06	3.9416e+06	2.15134e+07	3.82411e+06	4.21406e+06	2.59337e+06	2.25554e+06	1.47421e+07	9.90841e+06	8.35381e+06	1.67603e+07	2.83149e+06	7.82816e+06	5.20562e+06	6.72238e+06	1.40364e+06	4.12839e+06	1.20339e+07	2.20753e+06	8.50809e+06	4.30437e+06	1.08009e+07	2.01488e+06	7.08792e+06	4.62094e+06	1.58174e+06	4.43342e+06	1.59101e+06
ESI(+)	4.26_676.491218616667	4.26	PC(28:1)	PC(28:1)	M+H	PC	(28:1)	(28:1)	NA	NA	NA	676.491	C36 H71 O8 N1 P1	C	3.58302e+06	5.14996e+06	8.31454e+06	1.00842e+07	5.12308e+06	4.722e+06	5.05176e+06	4.68048e+06	7.08399e+06	8.57199e+06	5.50248e+06	3.59789e+06	2.04048e+06	1.21192e+06	2.95585e+06	5.19395e+06	4.18709e+06	1.23885e+06	1.0577e+06	5.12195e+06	6.52737e+06	8.25796e+06	3.49673e+06	4.18038e+06	3.14538e+06	2.40942e+06	3.30693e+06	1.22943e+06	4.00801e+06	2.83227e+06	2.50967e+06	2.77811e+06	1.47285e+06	2.90381e+06	1.46931e+06
ESI(+)	4.3_594.449348133333	4.3	PC(23:0e)	PC(23:0e)	M+H	PC	(23:0e)	(23:0e)	NA	NA	NA	594.449	C31 H65 O7 N1 P1	C	2.00522e+06	1.74187e+06	1.43274e+06	2.28554e+06	2.36441e+06	1.66557e+06	1.68073e+06	2.07406e+06	1.50505e+06	2.11877e+06	2.16591e+06	1.90621e+06	2.36196e+06	1.87634e+06	3.57526e+06	3.03302e+06	1.96807e+06	2.60074e+06	2.50126e+06	4.828e+06	2.58504e+06	3.26297e+06	1.71499e+06	1.928e+06	2.47143e+06	3.68775e+06	2.26713e+06	2.93602e+06	3.8469e+06	2.49549e+06	2.65235e+06	3.19783e+06	3.71373e+06	2.75119e+06	2.45064e+06
ESI(+)	4.34_782.56952015	4.34	PC(36:4)(rep)	PC(36:4)	M+H	PC	(36:4)	(36:4)	NA	NA	NA	782.569	C44 H81 O8 N1 P1	C	4.11676e+06	6.55937e+06	1.04085e+07	6.5051e+06	8.72818e+06	7.02071e+06	4.81068e+06	4.17604e+06	8.05724e+06	6.73396e+06	7.82001e+06	8.64623e+06	5.40074e+06	419369	6.71429e+06	1.00212e+07	5.2789e+06	9.67456e+06	2.12963e+06	5.67327e+06	9.54389e+06	1.31918e+07	1.36253e+06	5.00195e+06	6.92753e+06	1.77036e+06	2.88651e+06	5.00159e+06	7.51282e+06	5.43106e+06	2.77037e+06	2.47816e+06	939167	4.11095e+06	2.48796e+06
ESI(+)	4.38_784.58554865	4.38	PC(36:3)	PC(36:3)	M+H	PC	(36:3)	(36:3)	NA	NA	NA	784.585	C44 H83 O8 N1 P1	C	9.26971e+06	1.65755e+07	1.12064e+07	6.97805e+06	1.06676e+07	6.25415e+06	4.68793e+06	1.05161e+07	6.87377e+06	1.10949e+07	6.52159e+06	7.508e+06	4.34691e+06	858481	8.7927e+06	6.90986e+06	4.50209e+06	1.33485e+07	3.87147e+06	1.51185e+07	5.71523e+06	1.03157e+07	1.25512e+06	4.70976e+06	9.12712e+06	3.47888e+06	8.76835e+06	7.36652e+06	1.19482e+07	7.1831e+06	4.4714e+06	6.27285e+06	2.26033e+06	4.87502e+06	3.25676e+06
ESI(+)	4.41_762.600965133333	4.41	PC(34:0)	PC(34:0)	M+H	PC	(34:0)	(34:0)	NA	NA	NA	762.601	C42 H85 O8 N1 P1	C	2.63468e+06	4.10685e+06	3.76095e+06	2.08195e+06	850131	1.27757e+06	1.40232e+06	3.72599e+06	2.00722e+06	3.48391e+06	1.85067e+06	2.17759e+06	805492	73164.3	3.992e+06	2.14724e+06	1.46238e+06	1.14112e+06	801437	4.41967e+06	2.03913e+06	3.13384e+06	212728	865930	2.88031e+06	1.09768e+06	1.81283e+06	1.93697e+06	3.8182e+06	2.05797e+06	876043	1.68008e+06	287984	949329	798756
ESI(+)	4.44_738.506847016667	4.44	PE(36:5)	PE(36:5)	M+H	PE	(36:5)	(36:5)	NA	NA	NA	738.507	C41 H73 O8 N1 P1	C	9.70331e+06	1.08268e+07	1.18264e+07	9.74515e+06	1.44301e+07	1.04379e+07	7.59325e+06	8.36225e+06	8.74232e+06	1.31444e+07	1.17714e+07	1.16911e+07	7.00374e+06	917942	9.56298e+06	5.00857e+06	6.0026e+06	1.17603e+07	3.31626e+06	9.58642e+06	5.35419e+06	7.48228e+06	1.18061e+06	4.741e+06	8.33263e+06	4.03198e+06	1.01532e+07	6.65715e+06	8.51796e+06	9.51867e+06	3.82878e+06	7.18109e+06	1.45241e+06	4.94915e+06	2.59061e+06
ESI(+)	4.68_1169.71562501667	4.68	GM3(d34:1	GM3(d34:1	M+H	GM3	(d34:1+O)	(d34:1+O)	NA	NA	NA	1169.72	C57 H105 O22 N2	D	4.39189e+06	5.25465e+06	4.58252e+06	4.33604e+06	5.14703e+06	4.21859e+06	4.05061e+06	4.32011e+06	4.22006e+06	5.34033e+06	4.36999e+06	4.31579e+06	3.81959e+06	4.72589e+06	4.56642e+06	3.5214e+06	4.18392e+06	4.8214e+06	4.97319e+06	4.19162e+06	4.10593e+06	4.38854e+06	4.1946e+06	4.50472e+06	4.71804e+06	4.25387e+06	3.98857e+06	3.99948e+06	4.82574e+06	4.73479e+06	4.21477e+06	3.96254e+06	4.13351e+06	4.62731e+06	4.00183e+06
ESI(+)	4.72_828.553834866667	4.72	PC(40:9)	PC(40:9)	M+H	PC	(40:9)	(40:9)	NA	NA	NA	828.554	C48 H79 O8 N1 P1	C	471404	419069	873241	2.7884e+06	396459	1.56758e+06	1.06556e+06	3.3897e+06	3.15219e+06	3.04913e+06	1.51925e+06	587844	610387	1.35873e+06	460177	2.1488e+06	1.17771e+06	262834	5.5901e+06	884274	1.1954e+06	342010	1.5497e+06	1.61207e+06	2.27356e+06	1.00496e+06	740413	521221	3.12147e+06	713069	1.14352e+06	1.17032e+06	1.07838e+06	777822	923488
ESI(+)	4.78_728.522718683333	4.78	PC(32:3)	PC(32:3)	M+H	PC	(32:3)	(32:3)	NA	NA	NA	728.522	C40 H75 O8 N1 P1	C	5.11846e+06	5.93323e+06	7.67301e+06	8.49421e+06	6.86112e+06	5.50682e+06	5.20152e+06	6.80859e+06	7.53016e+06	9.36919e+06	5.61399e+06	4.52288e+06	4.95665e+06	2.06012e+06	7.10348e+06	7.27985e+06	5.47985e+06	4.21486e+06	6.48188e+06	1.01413e+07	6.68792e+06	7.82175e+06	4.11487e+06	5.53547e+06	7.84917e+06	5.86929e+06	6.59986e+06	4.30303e+06	7.77504e+06	5.75814e+06	5.55436e+06	6.09658e+06	4.49568e+06	6.49587e+06	4.4536e+06
ESI(+)	4.87_878.5696135	4.87	PC(44:12)	PC(44:12)	M+H	PC	(44:12)	(44:12)	NA	NA	NA	878.569	C52 H81 O8 N1 P1	C	2.25461e+06	3.45411e+06	4.52032e+06	9.17343e+06	2.69811e+06	5.87989e+06	3.29782e+06	9.82792e+06	6.16454e+06	9.16963e+06	3.20812e+06	2.78019e+06	1.83793e+06	1.51246e+06	2.61668e+06	7.854e+06	2.40097e+06	4.13448e+06	1.44241e+07	5.02266e+06	3.12942e+06	3.80233e+06	2.02008e+06	4.42986e+06	6.95304e+06	2.31411e+06	2.52108e+06	2.46677e+06	1.21488e+07	2.68165e+06	3.23693e+06	4.15662e+06	1.67174e+06	1.61784e+06	1.47809e+06
ESI(+)	4.91_808.5851345	4.91	PC(38:5)	PC(38:5)	M+H	PC	(38:5)	(38:5)	NA	NA	NA	808.585	C46 H83 O8 N1 P1	C	4.45289e+06	3.66843e+06	2.44669e+06	2.39088e+06	2.28721e+06	2.21544e+06	2.11039e+06	3.13423e+06	3.1247e+06	2.89949e+06	3.15628e+06	2.51702e+06	1.57484e+06	512463	2.76021e+06	2.91147e+06	1.47871e+06	3.79433e+06	2.031e+06	2.58033e+06	2.49608e+06	2.9981e+06	862645	3.3144e+06	3.95314e+06	1.35086e+06	3.10829e+06	2.68148e+06	3.59816e+06	2.84503e+06	1.48584e+06	2.79229e+06	2.78361e+06	1.80682e+06	916965
ESI(+)	4.94_788.5436227	4.94	PG(18:2/18:2)(rep)	PG(36:4)	M+NH4	PG	(18:2/18:2)	(18:2)	(18:2)	NA	NA	788.544	C42 H79 O10 N1 P1	A	2.59831e+06	4.09909e+06	4.31669e+06	6.54765e+06	3.49017e+06	3.71752e+06	3.44087e+06	3.34895e+06	3.52178e+06	4.90658e+06	3.41301e+06	2.96361e+06	3.23347e+06	2.82839e+06	3.13961e+06	4.54374e+06	3.24739e+06	3.76599e+06	7.3279e+06	4.19058e+06	2.90091e+06	2.93712e+06	2.70121e+06	3.39047e+06	4.26042e+06	2.86673e+06	3.25054e+06	2.91565e+06	5.77018e+06	3.04152e+06	3.34408e+06	4.08031e+06	3.56668e+06	3.71515e+06	3.29152e+06
ESI(+)	4.95_700.572210166667	4.95	CerG1(d18:1/16:0)	CerG1(d34:1)	M+H	CerG1	(d18:1/16:0)	(d18:1)	(16:0)	NA	NA	700.572	C40 H78 O8 N1	A	4.00139e+06	4.00201e+06	5.20031e+06	3.97386e+06	5.60443e+06	4.46902e+06	4.48372e+06	3.10433e+06	4.97864e+06	4.99721e+06	4.39062e+06	4.74064e+06	4.53389e+06	5.36404e+06	3.48723e+06	4.26088e+06	5.15874e+06	5.86557e+06	3.32101e+06	3.48302e+06	4.53354e+06	4.66252e+06	5.37485e+06	4.75714e+06	4.63373e+06	3.66661e+06	4.32109e+06	3.61987e+06	3.8256e+06	4.80385e+06	3.95705e+06	3.8568e+06	3.90755e+06	5.05132e+06	4.5157e+06
ESI(+)	4.96_1153.72209871667	4.96	GM3(d34:1)	GM3(d34:1)	M+H	GM3	(d34:1)	(d34:1)	NA	NA	NA	1153.72	C57 H105 O21 N2	D	5.31397e+07	6.40626e+07	7.1975e+07	5.88385e+07	7.77836e+07	6.2915e+07	5.72566e+07	5.16747e+07	7.14312e+07	7.4219e+07	6.62152e+07	7.10107e+07	7.77232e+07	7.41179e+07	6.51974e+07	6.01119e+07	7.57438e+07	7.90845e+07	5.36708e+07	5.54702e+07	6.58667e+07	8.36207e+07	7.62385e+07	6.947e+07	6.13353e+07	6.09922e+07	5.5272e+07	6.3472e+07	5.17713e+07	7.7567e+07	6.04975e+07	5.37044e+07	5.32582e+07	7.27902e+07	6.5061e+07
ESI(+)	4.97_804.55407925	4.97	PC(38:7)	PC(38:7)	M+H	PC	(38:7)	(38:7)	NA	NA	NA	804.554	C46 H79 O8 N1 P1	C	2.50826e+06	1.47544e+06	6.36402e+06	1.05495e+07	3.4647e+06	8.99292e+06	5.08496e+06	1.15016e+07	1.11668e+07	1.5063e+07	4.54576e+06	3.5876e+06	3.71835e+06	4.60828e+06	3.33024e+06	9.41159e+06	4.77072e+06	4.11321e+06	2.32702e+07	5.13137e+06	4.5811e+06	1.6596e+06	4.0433e+06	6.15061e+06	9.08646e+06	4.42846e+06	4.56897e+06	3.16202e+06	1.27857e+07	4.4459e+06	4.6035e+06	5.84478e+06	5.6163e+06	3.66419e+06	4.23717e+06
ESI(+)	4.98_905.515087933333	4.98	PI(38:6)	PI(38:6)	M+Na	PI	(16:0/22:6)	(16:0)	(22:6)	NA	NA	905.515	C47 H79 O13 N0 P1 Na1	C	4.92769e+06	4.1712e+06	5.13146e+06	7.25358e+06	7.2544e+06	6.7428e+06	6.11168e+06	5.65916e+06	6.21505e+06	6.03148e+06	5.54198e+06	5.94144e+06	4.86349e+06	6.31955e+06	6.58803e+06	5.43371e+06	5.46932e+06	3.64323e+06	8.26763e+06	4.6394e+06	5.59957e+06	4.05838e+06	6.58112e+06	5.29361e+06	4.9054e+06	362611	5.96746e+06	4.09293e+06	5.27449e+06	4.1738e+06	6.25258e+06	5.44122e+06	5.47762e+06	6.00162e+06	4.34209e+06
ESI(+)	4.99_784.585299683333	4.99	PC(36:3)(rep)	PC(36:3)	M+H	PC	(36:3)	(36:3)	NA	NA	NA	784.585	C44 H83 O8 N1 P1	C	7.9837e+06	1.23253e+07	1.37477e+07	9.29816e+06	7.02715e+06	7.93858e+06	6.33041e+06	8.5307e+06	9.30672e+06	7.4607e+06	8.12084e+06	7.86801e+06	6.52355e+06	1.71206e+06	5.84183e+06	1.64129e+07	5.37269e+06	8.1099e+06	5.55328e+06	1.06321e+07	1.68329e+07	1.63461e+07	2.00841e+06	5.64104e+06	1.39106e+07	5.79921e+06	5.91643e+06	1.08657e+07	8.36636e+06	5.51848e+06	5.83471e+06	4.62235e+06	2.93266e+06	5.58956e+06	4.05392e+06
ESI(+)	5.01_702.506955067797	5.01	PC(30:2)	PC(30:2)	M+H	PC	(30:2)	(30:2)	NA	NA	NA	702.507	C38 H73 O8 N1 P1	C	6.87531e+06	5.6529e+06	1.05343e+07	7.05815e+06	3.99078e+06	8.61733e+06	9.46161e+06	1.2569e+07	1.21605e+07	1.22208e+07	1.12535e+07	7.11728e+06	5.45136e+06	4.28763e+06	5.7844e+06	1.91411e+07	6.8678e+06	4.37256e+06	4.50395e+06	1.09463e+07	2.06166e+07	1.81217e+07	6.15277e+06	9.54091e+06	8.68774e+06	1.35906e+07	1.56659e+07	4.87229e+06	1.0506e+07	9.22481e+06	7.23423e+06	6.61067e+06	10400532	1.83348e+07	8.10374e+06
ESI(+)	5.04_766.574531466667	5.04	PC(36:4p)	PC(36:4p)	M+H	PC	(36:4p)	(36:4p)	NA	NA	NA	766.575	C44 H81 O7 N1 P1	C	1.32801e+06	1.83372e+06	1.9442e+06	1.4839e+06	1.69251e+06	1.48049e+06	1.16855e+06	1.38582e+06	1.59934e+06	1.69008e+06	1.866e+06	1.6482e+06	1.12531e+06	238164	1.39115e+06	4.65866e+06	1.19259e+06	1.90981e+06	1.13167e+06	1.65216e+06	5.77681e+06	3.40012e+06	421937	1.13451e+06	1.57308e+06	680367	1.3272e+06	1.704e+06	1.66951e+06	1.22165e+06	918754	1.06764e+06	437258	875302	843393
ESI(+)	5.1_778.538482416667	5.1	PC(36:6)	PC(36:6)	M+H	PC	(36:6)	(36:6)	NA	NA	NA	778.538	C44 H77 O8 N1 P1	C	5.18763e+06	4.03477e+06	9.32487e+06	1.59016e+07	6.52869e+06	1.92682e+07	9.66802e+06	1.429e+07	2.05061e+07	1.46333e+07	1.12517e+07	5.73945e+06	6.13208e+06	7.40382e+06	5.74837e+06	1.33938e+07	7.75522e+06	6.76208e+06	2.21132e+07	9.41845e+06	1.23899e+07	6.25602e+06	6.94997e+06	1.02095e+07	1.16932e+07	7.58254e+06	7.16881e+06	6.40692e+06	2.3129e+07	8.11499e+06	7.96364e+06	8.94724e+06	7.1588e+06	6.94686e+06	5.9742e+06
ESI(+)	5.2_675.543790766667	5.2	SM(d32:1)	SM(d32:1)	M+H	SM	(d16:1/16:0)	(d16:1)	(16:0)	NA	NA	675.544	C37 H76 O6 N2 P1	C	2.65232e+08	2.45098e+08	2.06998e+08	2.11016e+08	2.80022e+08	1.97974e+08	1.85275e+08	2.737e+08	1.76288e+08	2.22071e+08	2.16403e+08	2.32306e+08	2.2241e+08	2.14301e+08	2.14114e+08	1.47525e+08	2.08996e+08	2.33276e+08	1.65472e+08	2.11933e+08	1.50389e+08	2.1491e+08	2.12702e+08	1.88145e+08	2.05453e+08	2.12146e+08	1.66977e+08	1.80055e+08	2.11723e+08	2.59351e+08	2.17787e+08	2.0852e+08	1.91941e+08	2.28887e+08	1.81907e+08
ESI(+)	5.2_697.526012366667	5.2	SM(d34:4)	SM(d34:4)	M+H	SM	(d34:4)	(d34:4)	NA	NA	NA	697.528	C39 H74 O6 N2 P1	C	2.33773e+07	2.27211e+07	1.84165e+07	1.89484e+07	2.61429e+07	1.93095e+07	1.7868e+07	2.49805e+07	1.85528e+07	2.00538e+07	2.06959e+07	1.95175e+07	1.99041e+07	2.02683e+07	2.01704e+07	1.4298e+07	1.89913e+07	2.06344e+07	1.45133e+07	1.88673e+07	1.51768e+07	2.18446e+07	1.99551e+07	1.60472e+07	1.98908e+07	1.93186e+07	1.57679e+07	1.8057e+07	2.03385e+07	2.31348e+07	1.89354e+07	1.98448e+07	1.76524e+07	2.08662e+07	1.60402e+07
ESI(+)	5.22_854.569865366667	5.22	PC(42:10)	PC(42:10)	M+H	PC	(20:4/22:6)	(20:4)	(22:6)	NA	NA	854.569	C50 H81 O8 N1 P1	C	6.14749e+06	7.51696e+06	2.58734e+07	5.89851e+07	1.14686e+07	3.40241e+07	2.01121e+07	7.88268e+07	4.17681e+07	5.42238e+07	1.59851e+07	1.27264e+07	9.75946e+06	1.28285e+07	1.35744e+07	4.6622e+07	1.69049e+07	1.67225e+07	1.01251e+08	2.74699e+07	1.76574e+07	5.93541e+06	1.66651e+07	2.28249e+07	3.57134e+07	1.3236e+07	1.20271e+07	6.85687e+06	7.63756e+07	1.47481e+07	2.09488e+07	2.35778e+07	1.39144e+07	1.07065e+07	1.172e+07
ESI(+)	5.26_678.506981466667	5.26	PC(28:0)(rep)	PC(28:0)	M+H	PC	(14:0/14:0)	(14:0)	(14:0)	NA	NA	678.507	C36 H73 O8 N1 P1	C	6.81068e+08	7.95673e+08	7.15436e+08	8.72081e+08	6.76962e+08	6.06933e+08	7.62797e+08	6.66411e+08	8.39533e+08	7.28735e+08	8.64694e+08	7.43349e+08	4.52073e+08	4.26753e+08	4.0056e+08	8.03162e+08	4.98486e+08	2.76788e+08	3.0785e+08	4.8423e+08	1.31863e+09	1.10323e+09	5.68475e+08	5.76751e+08	3.81262e+08	4.62263e+08	3.79579e+08	4.04542e+08	4.46178e+08	5.59696e+08	4.09467e+08	3.83112e+08	3.53689e+08	5.25456e+08	3.40315e+08
ESI(+)	5.26_700.489093816667	5.26	PC(28:0)	PC(28:0)	M+Na	PC	(14:0/14:0)	(14:0)	(14:0)	NA	NA	700.489	C36 H72 O8 N1 P1 Na1	C	3.82654e+07	4.54138e+07	4.21869e+07	5.12762e+07	3.93072e+07	3.75676e+07	4.62252e+07	4.05757e+07	5.27475e+07	4.05634e+07	6.61636e+07	4.82499e+07	2.47062e+07	2.44765e+07	2.23759e+07	5.07423e+07	2.63794e+07	1.51135e+07	1.64693e+07	2.5767e+07	9.924e+07	8.28203e+07	3.22468e+07	3.51541e+07	2.26659e+07	2.51307e+07	2.04384e+07	2.21827e+07	2.49657e+07	3.44177e+07	2.10441e+07	2.12182e+07	1.63309e+07	2.9885e+07	1.71794e+07
ESI(+)	5.26_700.4892033	5.26	PC(30:3)	PC(30:3)	M+H	PC	(30:3)	(30:3)	NA	NA	NA	700.491	C38 H71 O8 N1 P1	C	3.82227e+07	4.55405e+07	4.21219e+07	5.10803e+07	3.93138e+07	3.74493e+07	4.61713e+07	4.07107e+07	5.27821e+07	4.05253e+07	6.61079e+07	4.82647e+07	2.47807e+07	2.44234e+07	2.23496e+07	5.07489e+07	2.7558e+07	1.50869e+07	1.51593e+07	2.58228e+07	9.90995e+07	8.30799e+07	3.21088e+07	3.50892e+07	2.18493e+07	2.5196e+07	2.08295e+07	2.20561e+07	2.48762e+07	3.44474e+07	2.10773e+07	2.1101e+07	1.89643e+07	3.00845e+07	1.72285e+07
ESI(+)	5.28_812.54365325	5.28	PG(16:0/22:6)(rep)(rep)	PG(38:6)	M+NH4	PG	(16:0/22:6)	(16:0)	(22:6)	NA	NA	812.544	C44 H79 O10 N1 P1	B	2.32449e+06	2.6474e+06	3.54779e+06	5.57917e+06	3.7896e+06	5.92163e+06	3.92914e+06	3.0074e+06	3.14086e+06	2.53872e+06	4.02335e+06	3.71321e+06	2.38505e+06	6.06529e+06	4.84498e+06	3.3793e+06	3.18262e+06	3.10428e+06	6.11423e+06	2.46314e+06	3.18615e+06	2.95866e+06	3.3411e+06	5.12924e+06	4.09408e+06	4.26149e+06	4.03307e+06	2.82365e+06	4.47621e+06	2.09192e+06	4.29454e+06	3.05266e+06	5.26119e+06	5.01015e+06	3.41675e+06
ESI(+)	5.3_760.585114254237	5.3	PC(34:1)(rep)	PC(34:1)	M+H	PC	(34:1)	(34:1)	NA	NA	NA	760.585	C42 H83 O8 N1 P1	C	3.71168e+06	6.76254e+06	3.64716e+06	5.01848e+06	3.24786e+06	1.4402e+06	2.09549e+06	3.70338e+06	2.02986e+06	4.29027e+06	3.01259e+06	2.10337e+06	1.13409e+06	2.34795e+06	2.58506e+06	4.56932e+06	1.10305e+06	3.70068e+06	690469	4.7386e+06	2.00551e+06	2.46001e+06	556532	717135	2.65395e+06	2.42045e+06	2.67303e+06	1.98676e+06	3.84918e+06	2.7111e+06	1.64224e+06	1.52563e+06	1.3436e+06	1.28165e+06	993872
ESI(+)	5.34_876.560512233333	5.34	PI(16:0/20:4)(rep)	PI(36:4)	M+NH4	PI	(16:0/20:4)	(16:0)	(20:4)	NA	NA	876.56	C45 H83 O13 N1 P1	B	1.8277e+07	1.37165e+07	2.60648e+07	1.94889e+07	1.97501e+07	2.54817e+07	2.94588e+07	2.38119e+07	2.24873e+07	2.2313e+07	2.97591e+07	2.95774e+07	1.91595e+07	2.54101e+07	1.56183e+07	2.49084e+07	2.32358e+07	1.33956e+07	2.08359e+07	1.47276e+07	2.74232e+07	2.27857e+07	2.69776e+07	2.2086e+07	1.78193e+07	1.5334e+07	1.44367e+07	1.24929e+07	1.634e+07	2.57957e+07	1.684e+07	1.42116e+07	1.48886e+07	1.75182e+07	1.01981e+07
ESI(+)	5.39_723.541828683333	5.39	SM(d36:5)	SM(d36:5)	M+H	SM	(d36:5)	(d36:5)	NA	NA	NA	723.544	C41 H76 O6 N2 P1	C	4.70363e+07	5.1922e+07	5.41759e+07	4.0751e+07	5.91365e+07	6.47519e+07	6.61263e+07	4.27204e+07	5.35595e+07	6.05484e+07	8.8388e+07	8.05421e+07	5.52511e+07	7.30304e+07	4.24451e+07	3.58721e+07	5.1545e+07	5.48408e+07	3.27944e+07	3.9132e+07	3.94283e+07	7.25288e+07	6.62451e+07	5.932e+07	4.68761e+07	4.08327e+07	3.36327e+07	4.75355e+07	3.84886e+07	6.00617e+07	3.83645e+07	3.807e+07	3.54699e+07	4.09707e+07	2.90014e+07
ESI(+)	5.4_701.55963455	5.4	SM(d34:2)	SM(d34:2)	M+H	SM	(d16:1/18:1)	(d16:1)	(18:1)	NA	NA	701.559	C39 H78 O6 N2 P1	C	4.9189e+08	5.47323e+08	5.56482e+08	4.28212e+08	5.86382e+08	5.79514e+08	5.8989e+08	4.5583e+08	4.91346e+08	5.76717e+08	6.70158e+08	6.72917e+08	5.52182e+08	6.48027e+08	4.69257e+08	3.70132e+08	5.50978e+08	5.78163e+08	3.74392e+08	4.37647e+08	3.47778e+08	5.92213e+08	5.9475e+08	5.59664e+08	4.5852e+08	4.23566e+08	3.65024e+08	4.75317e+08	4.09914e+08	5.78232e+08	4.53917e+08	4.02163e+08	3.91147e+08	4.52791e+08	3.52725e+08
ESI(+)	5.41_1155.73772166667	5.41	GM3(d34:0)	GM3(d34:0)	M+H	GM3	(d34:0)	(d34:0)	NA	NA	NA	1155.74	C57 H107 O21 N2	D	1.50348e+07	1.79166e+07	2.096e+07	1.4539e+07	2.33742e+07	1.99973e+07	2.7428e+07	1.45088e+07	2.05167e+07	2.03889e+07	2.06042e+07	2.67445e+07	1.7581e+07	1.47203e+07	1.83838e+07	8.82486e+06	1.08928e+07	2.25408e+07	1.06793e+07	1.69996e+07	8.7524e+06	1.91688e+07	1.10727e+07	1.44709e+07	1.36145e+07	1.19202e+07	1.26528e+07	1.12532e+07	9.17266e+06	1.6165e+07	1.02041e+07	1.19034e+07	1.03461e+07	1.39459e+07	9.36348e+06
ESI(+)	5.42_712.51244985	5.42	PG(30:0)(rep)	PG(30:0)	M+NH4	PG	(16:0/14:0)	(16:0)	(14:0)	NA	NA	712.512	C36 H75 O10 N1 P1	C	4.8376e+06	1.14286e+07	9.06959e+06	1.1826e+07	8.33527e+06	1.22707e+07	1.13194e+07	6.81109e+06	1.17847e+07	6.92519e+06	1.52181e+07	1.15608e+07	7.15756e+06	1.03985e+07	7.85819e+06	1.39113e+07	6.83891e+06	4.77303e+06	6.29805e+06	7.62981e+06	1.70074e+07	2.08236e+07	9.7306e+06	1.13948e+07	7.01301e+06	1.12533e+07	6.56272e+06	7.60042e+06	7.39999e+06	6.70975e+06	7.16298e+06	6.4763e+06	7.15715e+06	1.05804e+07	7.71943e+06
ESI(+)	5.42_717.468037766667	5.42	PG(30:0)	PG(30:0)	M+Na	PG	(16:0/14:0)	(16:0)	(14:0)	NA	NA	717.468	C36 H71 O10 N0 P1 Na1	C	5.53759e+06	1.32806e+07	1.0218e+07	1.35711e+07	8.61886e+06	1.36258e+07	1.23297e+07	7.97329e+06	1.36683e+07	7.95233e+06	1.5081e+07	1.38655e+07	8.25865e+06	1.169e+07	9.03865e+06	1.68791e+07	7.77607e+06	6.02898e+06	7.35577e+06	8.84789e+06	1.86136e+07	2.03557e+07	1.06716e+07	1.22849e+07	7.87645e+06	1.09569e+07	7.59719e+06	9.12869e+06	8.39366e+06	6.91328e+06	8.81272e+06	8.28783e+06	8.90739e+06	1.11414e+07	9.17843e+06
ESI(+)	5.42_885.548906	5.42	PI(38:5)(rep)	PI(38:5)	M+H	PI	(18:0/20:5)	(18:0)	(20:5)	NA	NA	885.549	C47 H82 O13 N0 P1	C	7.56589e+06	6.1484e+06	8.57544e+06	8.21931e+06	9.76627e+06	1.20042e+07	1.381e+07	8.40445e+06	1.0385e+07	9.34121e+06	1.51432e+07	1.32513e+07	8.41427e+06	1.53491e+07	8.10778e+06	1.08877e+07	1.41231e+07	7.12037e+06	1.19627e+07	6.27982e+06	1.08328e+07	9.15701e+06	1.7483e+07	1.24136e+07	9.0282e+06	8.95453e+06	9.10091e+06	7.42362e+06	8.10094e+06	1.18188e+07	1.15495e+07	7.06524e+06	8.36323e+06	1.1626e+07	5.30705e+06
ESI(+)	5.42_902.576047066667	5.42	PI(38:5)	PI(38:5)	M+NH4	PI	(18:0/20:5)	(18:0)	(20:5)	NA	NA	902.575	C47 H85 O13 N1 P1	C	1.002e+07	9.06685e+06	1.23329e+07	1.30097e+07	1.6114e+07	2.0403e+07	1.86861e+07	1.47637e+07	1.71937e+07	1.46867e+07	2.04819e+07	2.07572e+07	1.40345e+07	2.87058e+07	1.19662e+07	1.36382e+07	2.11296e+07	1.01179e+07	1.8599e+07	1.04102e+07	1.34292e+07	1.38481e+07	3.06093e+07	1.68758e+07	1.53917e+07	1.44851e+07	1.40214e+07	1.34576e+07	1.29986e+07	2.10492e+07	1.9774e+07	1.26811e+07	1.16901e+07	2.03957e+07	8.40495e+06
ESI(+)	5.43_907.5307146	5.43	PI(38:5)(rep)(rep)	PI(38:5)	M+Na	PI	(18:0/20:5)	(18:0)	(20:5)	NA	NA	907.531	C47 H81 O13 N0 P1 Na1	C	1.04182e+07	7.28881e+06	1.14955e+07	1.09855e+07	1.27064e+07	1.50895e+07	1.60049e+07	1.20719e+07	1.21132e+07	1.1899e+07	1.60616e+07	1.51547e+07	1.14914e+07	1.92901e+07	1.07517e+07	1.46648e+07	1.80053e+07	9.51748e+06	1.54495e+07	5.20713e+06	1.22991e+07	3.43266e+06	2.23607e+07	1.54529e+07	1.18377e+07	1.22376e+07	1.30465e+07	1.05495e+07	1.05053e+07	8.30338e+06	1.54381e+07	9.84662e+06	1.17718e+07	1.47532e+07	7.30927e+06
ESI(+)	5.44_728.52331635	5.44	PC(32:3)(rep)	PC(32:3)	M+H	PC	(32:3)	(32:3)	NA	NA	NA	728.522	C40 H75 O8 N1 P1	C	1.30124e+07	1.05744e+07	2.49112e+07	1.83745e+07	9.82535e+06	1.33992e+07	1.80565e+07	1.79357e+07	2.47788e+07	2.67825e+07	2.8431e+07	2.31111e+07	1.12832e+07	1.14691e+07	1.16549e+07	4.30667e+07	2.19078e+07	1.52707e+07	1.27657e+07	2.18643e+07	6.06435e+07	4.16945e+07	3.07172e+07	3.88586e+07	2.72099e+07	9.70569e+06	1.43678e+07	1.86889e+07	2.10375e+07	1.07174e+07	1.31411e+07	1.46995e+07	1.25063e+07	1.54041e+07	1.44921e+07
ESI(+)	5.48_754.538438866667	5.48	PC(34:4)	PC(34:4)	M+H	PC	(14:0/20:4)	(14:0)	(20:4)	NA	NA	754.538	C42 H77 O8 N1 P1	C	6.22411e+07	3.90507e+07	5.3555e+07	4.64442e+07	3.80013e+07	8.04312e+07	7.95371e+07	6.77737e+07	8.15331e+07	8.80142e+07	1.10874e+08	6.4773e+07	5.59713e+07	4.7844e+07	3.80694e+07	1.05888e+08	7.70851e+07	7.36538e+07	6.28949e+07	4.78512e+07	1.44586e+08	1.04579e+08	5.32512e+07	9.30163e+07	6.89886e+07	4.42133e+07	7.22689e+07	7.375e+07	8.45155e+07	5.70749e+07	4.74341e+07	4.20756e+07	6.53375e+07	5.10835e+07	3.12011e+07
ESI(+)	5.54_704.5229179	5.54	PC(30:1)(rep)	PC(30:1)	M+H	PC	(16:1/14:0)	(16:1)	(14:0)	NA	NA	704.522	C38 H75 O8 N1 P1	C	5.31553e+08	7.48908e+08	8.75789e+08	1.03424e+09	6.05758e+08	7.99209e+08	8.28036e+08	6.57796e+08	9.57096e+08	1.0239e+09	1.1909e+09	7.76399e+08	5.61318e+08	3.77428e+08	6.88012e+08	1.27418e+09	5.97296e+08	2.32306e+08	1.93445e+08	7.97264e+08	1.67681e+09	1.63373e+09	6.66824e+08	7.4475e+08	6.10475e+08	5.82097e+08	6.01678e+08	4.58159e+08	7.48036e+08	7.40707e+08	6.01254e+08	5.33349e+08	3.89886e+08	6.8774e+08	4.87127e+08
ESI(+)	5.54_726.504478133333	5.54	PC(32:4)	PC(32:4)	M+H	PC	(32:4)	(32:4)	NA	NA	NA	726.507	C40 H73 O8 N1 P1	C	2.77716e+07	4.28417e+07	4.85061e+07	5.22476e+07	3.23563e+07	4.74329e+07	4.93202e+07	3.64831e+07	5.2578e+07	5.45144e+07	4.17654e+07	4.66636e+07	3.20322e+07	1.18767e+07	3.52299e+07	7.36958e+07	3.06017e+07	1.30961e+07	1.08034e+07	5.0685e+07	7.39391e+07	7.35671e+07	2.08918e+07	2.42987e+07	3.20469e+07	3.22046e+07	3.16776e+07	2.44261e+07	3.93155e+07	4.15149e+07	2.98664e+07	2.71523e+07	2.06873e+07	3.60609e+07	2.46719e+07
ESI(+)	5.54_726.505007	5.54	PC(30:1)	PC(30:1)	M+Na	PC	(16:1/14:0)	(16:1)	(14:0)	NA	NA	726.504	C38 H74 O8 N1 P1 Na1	C	1.70738e+07	4.02296e+07	3.27406e+07	4.22631e+07	3.23299e+07	3.02311e+07	4.79881e+07	3.43793e+07	5.32741e+07	5.36812e+07	4.05568e+07	2.76898e+07	1.78019e+07	1.16789e+07	3.46314e+07	7.27668e+07	1.90313e+07	1.28459e+07	1.04915e+07	4.97619e+07	7.19909e+07	1.12182e+08	2.03849e+07	2.37866e+07	3.1511e+07	2.14193e+07	3.09529e+07	2.32703e+07	3.84862e+07	4.24445e+07	2.26087e+07	2.6477e+07	2.02162e+07	2.40125e+07	2.50932e+07
ESI(+)	5.54_782.569446016667	5.54	PC(36:4)(rep)(rep)	PC(36:4)	M+H	PC	(36:4)	(36:4)	NA	NA	NA	782.569	C44 H81 O8 N1 P1	C	1.55688e+06	4.88448e+06	6.28492e+06	3.27436e+06	5.18066e+06	5.56317e+06	5.21911e+06	6.80374e+06	7.66475e+06	8.76067e+06	6.17899e+06	5.91203e+06	3.59559e+06	1.08633e+06	3.21474e+06	1.38498e+07	5.88554e+06	4.59079e+06	1.39406e+06	4.40044e+06	9.21265e+06	9.70893e+06	3.05278e+06	5.53346e+06	1.4995e+06	791481	3.32214e+06	4.30556e+06	7.90345e+06	5.40049e+06	1.02164e+06	3.83806e+06	1.02647e+06	1.28096e+06	884210
ESI(+)	5.54_852.559830933333	5.54	PI(34:2)	PI(34:2)	M+NH4	PI	(16:0/18:2)	(16:0)	(18:2)	NA	NA	852.56	C43 H83 O13 N1 P1	C	9.06499e+06	7.76265e+06	1.46689e+07	1.09413e+07	1.14787e+07	9.50848e+06	8.83105e+06	373496	1.01405e+07	1.33629e+07	1.10401e+07	9.48302e+06	7.91023e+06	7.53735e+06	1.12681e+07	1.17494e+07	1.1325e+07	9.12365e+06	1.13659e+07	1.27479e+07	1.27805e+07	346514	9.83858e+06	1.01718e+07	1.14516e+07	9.00341e+06	7.31514e+06	6.48055e+06	1.45213e+07	1.0373e+07	8.31701e+06	9.93511e+06	8.10209e+06	7.8629e+06	6.08972e+06
ESI(+)	5.54_857.515054383333	5.54	PI(34:2)(rep)	PI(34:2)	M+Na	PI	(16:0/18:2)	(16:0)	(18:2)	NA	NA	857.515	C43 H79 O13 N0 P1 Na1	C	1.1866e+07	1.02208e+07	1.44233e+07	1.10512e+07	1.22117e+07	9.82287e+06	9.64544e+06	1.41233e+07	1.19862e+07	1.45567e+07	1.02297e+07	1.17802e+07	1.05381e+07	8.82841e+06	1.26892e+07	1.06211e+07	1.11736e+07	1.0374e+07	1.38995e+07	1.61493e+07	1.18825e+07	1.13434e+07	1.41301e+07	9.10824e+06	1.61563e+07	1.0223e+07	9.21983e+06	6.24371e+06	1.52305e+07	1.20645e+07	1.30393e+07	1.08072e+07	9.51576e+06	1.0319e+07	7.21921e+06
ESI(+)	5.58_784.585142866667	5.58	PC(36:3)(rep)(rep)	PC(36:3)	M+H	PC	(36:3)	(36:3)	NA	NA	NA	784.585	C44 H83 O8 N1 P1	C	5.18333e+06	7.77722e+06	5.72697e+06	4.54664e+06	5.84477e+06	5.29045e+06	3.59592e+06	5.07188e+06	6.786e+06	5.42636e+06	6.6542e+06	5.93346e+06	4.56773e+06	674782	3.50005e+06	1.27562e+07	4.27374e+06	5.5003e+06	3.83922e+06	5.39799e+06	1.72502e+07	1.26192e+07	1.20859e+06	4.01269e+06	5.82307e+06	2.93905e+06	4.47809e+06	5.16519e+06	6.5191e+06	3.95203e+06	3.53512e+06	3.1522e+06	1.44001e+06	2.94143e+06	2.6205e+06
ESI(+)	5.58_852.551392383333	5.58	PC(40:8)(rep)	PC(40:8)	M+Na	PC	(20:4/20:4)	(20:4)	(20:4)	NA	NA	852.551	C48 H80 O8 N1 P1 Na1	C	6.70641e+06	7.66736e+06	1.1244e+07	9.28218e+06	9.08646e+06	8.68981e+06	8.15935e+06	1.79187e+07	1.6001e+07	1.49418e+07	7.60078e+06	7.82846e+06	9.26014e+06	5.11433e+06	8.71499e+06	1.52796e+07	9.10947e+06	7.20203e+06	3.52702e+07	1.29132e+07	9.14227e+06	1.25269e+07	6.955e+06	6.13555e+06	9.05463e+06	9.46096e+06	4.96703e+06	3.29004e+06	1.51083e+07	9.84913e+06	3.56021e+06	6.61071e+06	5.66787e+06	6.51013e+06	7.14674e+06
ESI(+)	5.59_738.528506233333	5.59	PG(32:1)(rep)	PG(32:1)	M+NH4	PG	(16:0/16:1)	(16:0)	(16:1)	NA	NA	738.528	C38 H77 O10 N1 P1	C	5.35728e+06	9.39559e+06	1.54728e+07	9.70038e+06	1.62156e+07	1.17625e+07	1.20434e+07	1.77952e+07	1.02779e+07	6.57474e+06	1.64738e+07	1.0576e+07	8.96458e+06	1.06793e+07	9.5746e+06	1.63516e+07	2.88244e+07	1.48557e+07	5.00996e+06	8.73864e+06	1.76106e+07	1.66845e+07	1.71746e+07	1.42111e+07	1.60603e+07	2.53902e+07	1.47769e+07	7.81282e+06	9.25343e+06	7.13458e+06	8.86695e+06	8.22512e+06	8.57686e+06	1.26459e+07	9.42868e+06
ESI(+)	5.59_743.483982566667	5.59	PG(32:1)	PG(32:1)	M+Na	PG	(16:0/16:1)	(16:0)	(16:1)	NA	NA	743.483	C38 H73 O10 N0 P1 Na1	C	6.02115e+06	1.00329e+07	8.59516e+06	1.06344e+07	1.09499e+07	1.36682e+07	1.33152e+07	7.53332e+06	9.39964e+06	7.28166e+06	1.3318e+07	1.10812e+07	8.12364e+06	1.18392e+07	8.78149e+06	1.47538e+07	9.6972e+06	1.39543e+07	5.80798e+06	7.52808e+06	4.54073e+07	1.84118e+07	1.63626e+07	1.37765e+07	2.19766e+07	2.90997e+07	7.38548e+06	8.01963e+06	8.94556e+06	8.12159e+06	1.03787e+07	8.65339e+06	8.48813e+06	1.16202e+07	9.13464e+06
ESI(+)	5.6_808.585377083333	5.6	PC(38:5)(rep)	PC(38:5)	M+H	PC	(38:5)	(38:5)	NA	NA	NA	808.585	C46 H83 O8 N1 P1	C	1.32116e+07	1.29878e+07	1.03841e+07	4.63895e+06	9.75589e+06	1.0934e+07	7.87876e+06	6.00091e+06	8.07145e+06	1.45706e+07	1.03888e+07	9.76153e+06	5.78557e+06	1.78769e+06	8.43736e+06	1.38723e+07	6.49581e+06	1.05089e+07	5.23062e+06	7.87074e+06	1.0865e+07	1.36838e+07	1.50279e+06	8.63065e+06	1.39476e+07	6.71578e+06	3.02764e+06	1.06598e+07	1.19701e+07	1.03978e+07	5.95182e+06	8.72064e+06	3.34519e+06	4.55955e+06	4.14427e+06
ESI(+)	5.61_830.570407033333	5.61	PC(40:8)	PC(40:8)	M+H	PC	(20:4/20:4)	(20:4)	(20:4)	NA	NA	830.569	C48 H81 O8 N1 P1	C	2.31465e+07	2.24511e+07	8.65612e+07	1.58477e+08	3.28113e+07	9.33714e+07	6.68828e+07	1.99613e+08	1.23482e+08	1.47854e+08	5.80399e+07	4.07452e+07	3.35582e+07	3.51823e+07	4.15169e+07	1.28206e+08	4.31306e+07	5.22402e+07	2.85387e+08	7.44773e+07	3.24483e+07	1.76371e+07	4.61703e+07	6.19786e+07	1.05928e+08	4.22657e+07	3.98748e+07	1.77007e+07	1.9952e+08	4.68494e+07	5.4817e+07	7.41516e+07	4.33128e+07	3.34625e+07	3.64454e+07
ESI(+)	5.65_788.544128483333	5.65	PG(16:0/20:4)	PG(36:4)	M+NH4	PG	(16:0/20:4)	(16:0)	(20:4)	NA	NA	788.544	C42 H79 O10 N1 P1	A	8.80187e+06	9.95768e+06	1.33111e+07	1.52833e+07	1.02405e+07	2.11052e+07	1.98374e+07	1.13089e+07	1.38616e+07	1.01735e+07	2.11944e+07	1.73243e+07	1.263e+07	3.13853e+07	1.37327e+07	2.35587e+07	1.67801e+07	1.08333e+07	1.48047e+07	7.73994e+06	1.89488e+07	1.91996e+07	2.1555e+07	2.23339e+07	1.46159e+07	1.30227e+07	1.06449e+07	1.45363e+07	1.17791e+07	1.17403e+07	1.47787e+07	1.36914e+07	1.61097e+07	1.69624e+07	1.2087e+07
ESI(+)	5.66_1430.83738193333	5.66	CerG3GNAc2(d34:1)	CerG3GNAc2(d34:1)	M+H	CerG3GNAc2	(d34:1)	(d34:1)	NA	NA	NA	1430.84	C68 H124 O28 N3	C	1.79314e+07	2.22154e+07	1.99785e+07	1.71854e+07	1.98009e+07	1.89898e+07	1.51556e+07	1.59542e+07	1.81574e+07	1.65768e+07	2.38416e+07	2.01954e+07	2.70672e+07	2.43729e+07	2.14733e+07	1.40468e+07	1.73246e+07	2.03942e+07	1.62876e+07	1.65376e+07	1.57482e+07	2.29786e+07	2.52736e+07	1.6455e+07	2.10827e+07	2.31753e+07	2.06839e+07	1.97125e+07	1.6856e+07	1.63659e+07	1.7854e+07	2.02536e+07	1.66517e+07	2.10416e+07	2.03298e+07
ESI(+)	5.7_856.585112633333	5.7	PC(42:9)	PC(42:9)	M+H	PC	(42:9)	(42:9)	NA	NA	NA	856.585	C50 H83 O8 N1 P1	C	999691	926058	3.00207e+06	5.832e+06	1.37523e+06	4.5681e+06	4.07592e+06	1.37049e+07	5.59578e+06	6.49764e+06	3.77103e+06	2.27433e+06	2.35065e+06	4.36108e+06	2.14267e+06	5.86647e+06	3.60798e+06	2.27997e+06	1.39543e+07	3.12316e+06	2.66807e+06	1.00575e+06	3.87752e+06	4.71144e+06	5.92814e+06	2.28896e+06	1.84777e+06	1.57835e+06	1.1162e+07	2.79323e+06	3.70493e+06	3.07338e+06	2.73658e+06	2.42114e+06	2.95183e+06
ESI(+)	5.73_752.520398566667	5.73	PC(32:2)(rep)	PC(32:2)	M+Na	PC	(14:0/18:2)	(14:0)	(18:2)	NA	NA	752.52	C40 H76 O8 N1 P1 Na1	C	2.51069e+07	3.38045e+07	3.75237e+07	1.84671e+07	3.2092e+07	3.12302e+07	3.10569e+07	3.757e+07	4.89122e+07	4.62077e+07	6.45218e+07	2.98934e+07	2.82038e+07	8.79424e+06	1.55458e+07	6.27919e+07	2.92363e+07	1.48722e+07	1.82283e+07	2.80422e+07	6.53666e+07	3.56282e+07	1.28016e+07	3.1933e+07	3.84637e+07	2.84849e+07	1.81427e+07	1.51464e+07	3.8208e+07	3.40954e+07	1.41688e+07	2.72175e+07	2.24203e+07	3.4797e+07	2.55174e+07
ESI(+)	5.74_730.538831733333	5.74	PC(32:2)(rep)(rep)	PC(32:2)	M+H	PC	(14:0/18:2)	(14:0)	(18:2)	NA	NA	730.538	C40 H77 O8 N1 P1	C	2.50487e+08	2.54568e+08	6.93721e+08	3.19064e+08	2.75888e+08	3.42935e+08	5.21049e+08	3.23664e+08	6.88269e+08	6.90475e+08	7.37842e+08	5.1525e+08	2.61491e+08	1.57698e+08	2.50425e+08	8.86051e+08	5.42092e+08	2.18339e+08	2.53607e+08	3.96822e+08	8.7991e+08	4.35791e+08	4.43522e+08	5.13762e+08	4.33289e+08	2.27463e+08	5.03949e+08	2.30876e+08	4.83465e+08	5.87082e+08	4.59121e+08	3.56769e+08	2.35054e+08	6.1411e+08	4.36326e+08
ESI(+)	5.75_677.559625466667	5.75	SM(d32:0)	SM(d32:0)	M+H	SM	(d32:0)	(d32:0)	NA	NA	NA	677.559	C37 H78 O6 N2 P1	C	3.1416e+07	3.36813e+07	1.98007e+07	2.42138e+07	3.62953e+07	1.93383e+07	2.37324e+07	3.30329e+07	2.14152e+07	2.33756e+07	2.63472e+07	2.83925e+07	2.45004e+07	1.70641e+07	2.34849e+07	1.42662e+07	1.70351e+07	2.90755e+07	1.72312e+07	2.44889e+07	1.18159e+07	2.50435e+07	1.78304e+07	1.60495e+07	2.17256e+07	2.30595e+07	1.65734e+07	1.8372e+07	2.1978e+07	3.21627e+07	2.22097e+07	2.60395e+07	2.29393e+07	2.42973e+07	1.99565e+07
ESI(+)	5.76_727.57492195	5.76	SM(d36:3)	SM(d36:3)	M+H	SM	(d36:3)	(d36:3)	NA	NA	NA	727.575	C41 H80 O6 N2 P1	C	3.65488e+06	3.2118e+06	5.22723e+06	6.02626e+06	7.53466e+06	3.77182e+06	3.62822e+06	3.95281e+06	4.6743e+06	6.71475e+06	7.91908e+06	4.40203e+06	7.61824e+06	5.75789e+06	3.06374e+06	5.37025e+06	3.53883e+06	4.47107e+06	8.97197e+06	2.97529e+06	3.27729e+06	4.34042e+06	5.08763e+06	3.88662e+06	5.15311e+06	4.78049e+06	3.06481e+06	3.92675e+06	5.90294e+06	4.84085e+06	3.84918e+06	3.67958e+06	4.735e+06	4.32595e+06	5.6977e+06
ESI(+)	5.78_760.513005416667	5.78	PS(34:2)	PS(34:2)	M+H	PS	(16:0/18:2)	(16:0)	(18:2)	NA	NA	760.512	C40 H75 O10 N1 P1	C	2.39237e+07	3.12686e+07	2.76026e+07	2.06333e+07	1.61319e+07	2.18883e+07	2.11821e+07	2.20347e+07	2.47268e+07	1.95256e+07	3.6605e+07	2.77783e+07	2.53132e+07	1.82811e+07	2.47557e+07	4.54414e+07	2.01451e+07	2.61768e+07	3.08998e+07	2.11065e+07	3.42854e+07	4.38635e+07	1.86484e+07	2.71751e+07	2.76301e+07	2.27505e+07	1.83969e+07	4.4844e+07	1.85971e+07	1.15769e+07	1.16671e+07	1.97234e+07	1.6813e+07	1.5054e+07	2.24405e+07
ESI(+)	5.82_792.554211066667	5.82	PC(37:6)	PC(37:6)	M+H	PC	(15:0/22:6)	(15:0)	(22:6)	NA	NA	792.554	C45 H79 O8 N1 P1	C	4.71209e+06	4.56741e+06	1.14524e+07	2.44831e+07	5.92411e+06	1.70968e+07	8.47233e+06	2.03346e+07	1.89522e+07	2.8176e+07	6.46531e+06	6.58538e+06	4.77229e+06	4.27413e+06	5.59229e+06	1.57374e+07	6.32439e+06	7.6948e+06	3.82035e+07	1.16427e+07	7.43339e+06	4.24796e+06	5.00403e+06	7.86593e+06	1.70939e+07	6.72482e+06	6.47085e+06	4.70725e+06	3.22828e+07	8.08046e+06	7.07984e+06	1.155e+07	5.4944e+06	5.95228e+06	5.63591e+06
ESI(+)	5.87_716.52249245	5.87	PC(31:2)(rep)	PC(31:2)	M+H	PC	(31:2)	(31:2)	NA	NA	NA	716.522	C39 H75 O8 N1 P1	C	4.60956e+06	4.71747e+06	3.00996e+06	9.56255e+06	4.92247e+06	5.6313e+06	7.85941e+06	4.05237e+06	5.11103e+06	9.06418e+06	4.84343e+06	4.85898e+06	8.9233e+06	7.67246e+06	4.19735e+06	4.75188e+06	7.7513e+06	2.09349e+06	6.45345e+06	3.38828e+06	8.36245e+06	5.44071e+06	9.81447e+06	8.234e+06	3.72803e+06	1.89646e+07	4.77138e+06	7.65489e+06	7.32316e+06	3.6192e+06	6.75459e+06	4.35321e+06	8.04814e+06	8.33259e+06	2.07099e+07
ESI(+)	5.88_780.5543193	5.88	PC(36:5)(rep)	PC(36:5)	M+H	PC	(16:0/20:5)	(16:0)	(20:5)	NA	NA	780.554	C44 H79 O8 N1 P1	C	2.34813e+08	1.71056e+08	1.79177e+08	2.68896e+08	1.83802e+08	4.15985e+08	2.80279e+08	2.27575e+08	2.86936e+08	2.93535e+08	3.77277e+08	2.3349e+08	2.38445e+08	2.96847e+08	1.72812e+08	3.45537e+08	1.66321e+08	2.35089e+08	3.97104e+08	1.85623e+08	3.75751e+08	2.48525e+08	1.64815e+08	2.24408e+08	3.0866e+08	2.15754e+08	1.77273e+08	3.50639e+08	2.4908e+08	2.8786e+08	2.03582e+08	2.1514e+08	1.84039e+08	2.18876e+08	1.79893e+08
ESI(+)	5.89_764.543983366667	5.89	PG(34:2)(rep)	PG(34:2)	M+NH4	PG	(16:0/18:2)	(16:0)	(18:2)	NA	NA	764.544	C40 H79 O10 N1 P1	C	2.20601e+07	2.04941e+07	2.55539e+07	2.82076e+07	2.94014e+07	3.21845e+07	2.79406e+07	2.41218e+07	2.40613e+07	1.91199e+07	2.80662e+07	3.05862e+07	2.61322e+07	3.55935e+07	3.30768e+07	3.21703e+07	3.08354e+07	3.23115e+07	3.05625e+07	2.59202e+07	2.85934e+07	3.5207e+07	3.21e+07	3.76607e+07	3.11529e+07	3.47099e+07	2.22405e+07	3.42696e+07	3.20124e+07	2.63715e+07	3.02625e+07	3.55399e+07	4.71731e+07	4.40779e+07	3.40208e+07
ESI(+)	5.89_769.499381866667	5.89	PG(34:2)	PG(34:2)	M+Na	PG	(16:0/18:2)	(16:0)	(18:2)	NA	NA	769.499	C40 H75 O10 N0 P1 Na1	C	2.04173e+07	2.58469e+07	2.69161e+07	2.99469e+07	2.68436e+07	3.32675e+07	3.03631e+07	2.13472e+07	2.65933e+07	2.24634e+07	3.00424e+07	2.91112e+07	2.68742e+07	4.04889e+07	4.00594e+07	2.71683e+07	3.35819e+07	2.98926e+07	2.99502e+07	2.85839e+07	2.66427e+07	3.62092e+07	2.6899e+07	4.02889e+07	2.99371e+07	3.32321e+07	2.48348e+07	3.39439e+07	2.90817e+07	2.65074e+07	2.95387e+07	3.22624e+07	4.4813e+07	4.07039e+07	3.30819e+07
ESI(+)	5.89_786.52849985	5.89	PS(36:3)	PS(36:3)	M+H	PS	(18:1/18:2)	(18:1)	(18:2)	NA	NA	786.528	C42 H77 O10 N1 P1	C	1.99207e+07	2.39184e+07	2.14127e+07	1.55843e+07	2.57239e+07	1.34656e+07	1.67245e+07	1.55805e+07	1.36126e+07	1.69049e+07	1.97531e+07	1.70414e+07	1.25781e+07	1.77026e+07	2.76637e+07	7.76106e+06	1.32514e+07	2.27166e+07	1.23318e+07	2.02963e+07	5.30151e+06	1.1065e+07	1.29045e+07	1.21133e+07	1.78623e+07	1.88345e+07	2.50376e+07	1.73856e+07	1.75858e+07	2.04889e+07	2.23905e+07	2.37709e+07	1.89237e+07	2.56547e+07	1.99653e+07
ESI(+)	5.93_703.57536785	5.93	SM(d34:1)	SM(d34:1)	M+H	SM	(d34:1)	(d34:1)	NA	NA	NA	703.575	C39 H80 O6 N2 P1	C	1.48749e+07	1.45415e+07	1.51446e+07	9.69395e+06	1.44209e+07	1.15321e+07	1.67444e+07	1.76519e+07	1.32809e+07	1.208e+07	1.49292e+07	1.79408e+07	1.11039e+07	8.75408e+06	1.19017e+07	7.64405e+06	8.95088e+06	1.55031e+07	8.96204e+06	1.39155e+07	5.70316e+06	1.37359e+07	1.03196e+07	1.0963e+07	1.03975e+07	9.15658e+06	8.84366e+06	9.14056e+06	9.64209e+06	1.26513e+07	9.12261e+06	1.37379e+07	1.0824e+07	1.00577e+07	8.00104e+06
ESI(+)	5.94_806.5701791	5.94	PC(38:6)	PC(38:6)	M+H	PC	(18:2/20:4)	(18:2)	(20:4)	NA	NA	806.569	C46 H81 O8 N1 P1	C	6.44491e+07	5.17052e+07	1.552e+08	2.27076e+08	7.12164e+07	1.62152e+08	1.12176e+08	2.93057e+08	1.98075e+08	2.48372e+08	1.10127e+08	7.73004e+07	7.71183e+07	8.44824e+07	7.45777e+07	2.08291e+08	1.13985e+08	1.02802e+08	4.56059e+08	1.22798e+08	8.51861e+07	4.42588e+07	9.39596e+07	1.27004e+08	2.00732e+08	8.79723e+07	9.40727e+07	6.7983e+07	3.07465e+08	1.12188e+08	1.00208e+08	1.30735e+08	1.05829e+08	8.90598e+07	9.15743e+07
ESI(+)	5.95_828.55346815	5.95	PC(40:9)(rep)	PC(40:9)	M+H	PC	(40:9)	(40:9)	NA	NA	NA	828.554	C48 H79 O8 N1 P1	C	3.32702e+06	2.32527e+06	8.10744e+06	1.09673e+07	4.11682e+06	8.49935e+06	6.98099e+06	1.52274e+07	1.27048e+07	1.25019e+07	8.21557e+06	5.40214e+06	4.53359e+06	4.38971e+06	3.82274e+06	1.15945e+07	5.84888e+06	5.16959e+06	2.71625e+07	6.44739e+06	4.9016e+06	2.97072e+06	4.82163e+06	7.35045e+06	9.94726e+06	5.15701e+06	4.50625e+06	3.15446e+06	1.55064e+07	6.01394e+06	5.60333e+06	6.55505e+06	5.9775e+06	5.12369e+06	4.52626e+06
ESI(+)	5.96_711.541669133333	5.96	SM(d35:4)	SM(d35:4)	M+H	SM	(d35:4)	(d35:4)	NA	NA	NA	711.544	C40 H76 O6 N2 P1	C	3.06523e+07	3.37967e+07	3.30399e+07	2.30279e+07	3.71046e+07	3.07662e+07	2.65645e+07	3.17862e+07	2.9977e+07	3.4805e+07	4.06222e+07	3.05996e+07	3.76745e+07	3.0155e+07	2.94865e+07	2.55984e+07	2.78854e+07	3.44942e+07	2.81555e+07	3.67303e+07	2.14174e+07	3.70361e+07	3.10092e+07	3.06031e+07	3.24071e+07	3.09132e+07	2.41679e+07	3.03674e+07	4.02829e+07	4.41664e+07	3.61945e+07	4.14921e+07	3.64059e+07	4.28553e+07	3.81876e+07
ESI(+)	5.97_689.559647416667	5.97	SM(d33:1)	SM(d33:1)	M+H	SM	(d18:1/15:0)	(d18:1)	(15:0)	NA	NA	689.559	C38 H78 O6 N2 P1	C	3.13342e+08	3.45456e+08	3.26506e+08	2.57867e+08	3.505e+08	3.04394e+08	2.6303e+08	3.33378e+08	2.84755e+08	3.58708e+08	3.21414e+08	2.88992e+08	3.51425e+08	3.06883e+08	3.13496e+08	2.36099e+08	2.98442e+08	3.57216e+08	2.57355e+08	3.71105e+08	1.98592e+08	3.33272e+08	3.11222e+08	3.00391e+08	2.9523e+08	2.96214e+08	2.66857e+08	2.8396e+08	4.09058e+08	4.20199e+08	3.67214e+08	3.83642e+08	3.55481e+08	4.39375e+08	3.76811e+08
ESI(+)	5.99_714.504774066667	5.99	PC(29:0)	PC(29:0)	M+Na	PC	(15:0/14:0)	(15:0)	(14:0)	NA	NA	714.504	C37 H74 O8 N1 P1 Na1	C	8.92968e+06	1.16689e+07	1.27838e+07	1.1694e+07	1.06392e+07	1.2357e+07	1.17218e+07	1.08854e+07	1.47403e+07	1.15336e+07	1.46568e+07	1.34738e+07	1.26016e+07	9.88228e+06	1.06613e+07	1.5593e+07	8.3984e+06	6.7119e+06	7.27008e+06	1.24313e+07	2.27447e+07	2.40218e+07	9.59078e+06	1.17843e+07	9.67775e+06	1.21641e+07	8.70086e+06	9.40315e+06	1.31065e+07	1.37993e+07	1.08738e+07	1.15517e+07	1.06128e+07	1.55694e+07	1.37888e+07
ESI(+)	5.99_788.52250355	5.99	PE(20:4/20:4)	PE(40:8)	M+H	PE	(20:4/20:4)	(20:4)	(20:4)	NA	NA	788.522	C45 H75 O8 N1 P1	A	2.53738e+06	7.97463e+06	2.75166e+06	7.35396e+06	251851	3.08005e+06	2.57411e+06	7.43542e+06	5.05731e+06	4.56815e+06	1.11905e+06	1.50018e+06	547127	1.99813e+06	489698	3.62166e+06	1.37185e+06	976955	1.82325e+07	2.03724e+06	3.1424e+06	7.72052e+06	1.34642e+06	1.48604e+06	2.14273e+06	1.57139e+06	908599	3.80217e+06	9.64582e+06	1.32828e+06	2.08267e+06	1.6632e+06	2.16474e+06	835708	909347
ESI(+)	5.99_832.585369916667	5.99	PC(40:7)	PC(40:7)	M+H	PC	(40:7)	(40:7)	NA	NA	NA	832.585	C48 H83 O8 N1 P1	C	2.35505e+06	2.04863e+06	7.67091e+06	1.3182e+07	3.50602e+06	8.07202e+06	5.78924e+06	1.6281e+07	9.6066e+06	1.0411e+07	5.35748e+06	3.89931e+06	3.65006e+06	5.79718e+06	4.04183e+06	8.1524e+06	6.33243e+06	5.07861e+06	2.1416e+07	6.64053e+06	5.00108e+06	1.9784e+06	4.65465e+06	6.16509e+06	9.60074e+06	4.51081e+06	4.62584e+06	3.568e+06	1.51961e+07	4.24678e+06	5.78386e+06	5.76847e+06	5.50466e+06	4.89823e+06	5.84681e+06
ESI(+)	6_692.522839366667	6	PC(29:0)(rep)	PC(29:0)	M+H	PC	(15:0/14:0)	(15:0)	(14:0)	NA	NA	692.522	C37 H75 O8 N1 P1	C	1.58084e+08	2.1291e+08	2.32092e+08	2.31029e+08	1.86315e+08	1.91549e+08	2.05388e+08	1.72167e+08	2.52471e+08	2.21768e+08	2.52191e+08	2.05616e+08	2.17465e+08	1.82855e+08	1.82087e+08	2.51241e+08	1.54868e+08	1.14229e+08	1.23273e+08	2.13072e+08	3.63685e+08	3.5539e+08	1.82694e+08	1.81009e+08	1.77505e+08	2.28613e+08	1.735e+08	1.5046e+08	2.23535e+08	2.13084e+08	1.96213e+08	2.08677e+08	1.95035e+08	2.74042e+08	2.50481e+08
ESI(+)	6_802.5371268	6	PC(38:8)	PC(38:8)	M+H	PC	(38:8)	(38:8)	NA	NA	NA	802.538	C46 H77 O8 N1 P1	C	1.24324e+07	9.00196e+06	1.08387e+07	1.24091e+07	1.00996e+07	2.58005e+07	1.75226e+07	1.0274e+07	1.6338e+07	1.52564e+07	2.58423e+07	1.6627e+07	1.45123e+07	1.56942e+07	8.13096e+06	1.63319e+07	1.16668e+07	1.24072e+07	2.89843e+07	1.29829e+07	2.32663e+07	1.86175e+07	1.00363e+07	1.46778e+07	1.72599e+07	1.37799e+07	1.00372e+07	1.78658e+07	1.3818e+07	1.74235e+07	1.15365e+07	1.13445e+07	1.16125e+07	1.22982e+07	1.04339e+07
ESI(+)	6.19_715.575583216667	6.19	SM(d35:2)	SM(d35:2)	M+H	SM	(d35:2)	(d35:2)	NA	NA	NA	715.575	C40 H80 O6 N2 P1	C	1.48782e+07	1.35101e+07	1.26051e+07	1.13744e+07	1.93886e+07	1.46361e+07	1.34173e+07	1.41146e+07	1.30603e+07	1.61528e+07	1.22438e+07	1.33737e+07	1.73638e+07	1.51134e+07	1.52912e+07	9.83061e+06	1.41805e+07	1.97901e+07	1.35897e+07	1.45885e+07	7.81314e+06	1.44125e+07	1.28825e+07	1.29995e+07	1.22652e+07	1.49399e+07	1.18598e+07	1.45966e+07	1.97785e+07	1.83414e+07	2.05774e+07	1.61668e+07	1.67758e+07	2.00998e+07	1.65099e+07
ESI(+)	6.22_782.5698884	6.22	PC(36:4)(rep)(rep)(rep)(rep)	PC(36:4)	M+H	PC	(18:2/18:2)	(18:2)	(18:2)	NA	NA	782.569	C44 H81 O8 N1 P1	C	2.40335e+08	2.32566e+08	3.26906e+08	3.74992e+08	3.37534e+08	2.53579e+08	1.68145e+08	4.81972e+08	2.99918e+08	4.41609e+08	1.56586e+08	1.51775e+08	2.4386e+08	1.21728e+08	3.05355e+08	2.37319e+08	2.49124e+08	3.67472e+08	6.60075e+08	3.87402e+08	1.15355e+08	1.28509e+08	1.17617e+08	1.84115e+08	4.04887e+08	2.18275e+08	4.18518e+08	1.73125e+08	4.61256e+08	2.44256e+08	2.34472e+08	3.13293e+08	2.61933e+08	2.50402e+08	2.35828e+08
ESI(+)	6.22_804.551391866667	6.22	PC(38:7)(rep)	PC(38:7)	M+H	PC	(38:7)	(38:7)	NA	NA	NA	804.554	C46 H79 O8 N1 P1	C	1.54779e+07	1.23588e+07	2.73823e+07	2.39158e+07	1.51186e+07	2.98177e+07	1.92162e+07	3.58548e+07	2.15509e+07	4.3734e+07	1.42541e+07	6.08605e+06	1.20874e+07	4.17633e+06	2.26779e+07	2.52597e+07	9.93194e+06	1.77807e+07	6.72823e+07	3.82394e+07	3.78646e+06	6.64198e+06	4.27169e+06	7.81607e+06	2.52916e+07	1.2023e+07	4.21007e+07	3.76561e+06	4.73301e+07	1.38867e+07	6.83825e+06	1.49425e+07	1.59484e+07	1.09806e+07	1.81177e+07
ESI(+)	6.22_804.552130466667	6.22	PC(36:4)(rep)(rep)(rep)	PC(36:4)	M+Na	PC	(18:2/18:2)	(18:2)	(18:2)	NA	NA	804.551	C44 H80 O8 N1 P1 Na1	C	1.57537e+07	1.08977e+07	1.6705e+07	1.77415e+07	1.67498e+07	1.26252e+07	8.66503e+06	2.58803e+07	1.56338e+07	2.28695e+07	1.27005e+07	8.6222e+06	1.29837e+07	2.99993e+06	1.34058e+07	1.3088e+07	1.00486e+07	1.87426e+07	3.7158e+07	2.16731e+07	6.71517e+06	4.82934e+06	3.71253e+06	1.08847e+07	2.11199e+07	1.14512e+07	2.08628e+07	8.3292e+06	2.22744e+07	1.21097e+07	8.93515e+06	1.45876e+07	1.16517e+07	1.24476e+07	9.81809e+06
ESI(+)	6.22_856.585089516667	6.22	PC(42:9)(rep)	PC(42:9)	M+H	PC	(42:9)	(42:9)	NA	NA	NA	856.585	C50 H83 O8 N1 P1	C	678020	190294	2.90815e+06	3.28564e+06	858624	2.75627e+06	1.05572e+06	2.55804e+06	3.18498e+06	3.81135e+06	1.2887e+06	929061	817346	1.68853e+06	1.15242e+06	1.6436e+06	1.14121e+06	1.56949e+06	1.06871e+07	2.06145e+06	1.24037e+06	109704	1.72168e+06	1.17579e+06	2.30086e+06	1.46874e+06	1.43189e+06	27715.7	4.2461e+06	815669	1.82559e+06	1.78495e+06	1.44953e+06	745013	956614
ESI(+)	6.27_1432.8525758	6.27	CerG3GNAc2(d34:0)	CerG3GNAc2(d34:0)	M+H	CerG3GNAc2	(d34:0)	(d34:0)	NA	NA	NA	1432.85	C68 H126 O28 N3	C	1.05694e+07	1.30494e+07	1.5736e+07	8.62735e+06	1.16109e+07	1.39351e+07	1.73111e+07	9.40317e+06	1.133e+07	1.16591e+07	1.31696e+07	1.7382e+07	1.16985e+07	8.0148e+06	1.27679e+07	5.80647e+06	4.13579e+06	1.4986e+07	6.39893e+06	1.24e+07	5.49633e+06	1.18147e+07	5.82447e+06	6.83568e+06	9.74275e+06	9.01413e+06	9.58836e+06	6.63433e+06	6.71134e+06	6.42362e+06	6.75424e+06	8.88898e+06	6.5342e+06	7.89821e+06	6.96689e+06
ESI(+)	6.27_768.554286983333	6.27	PC(35:4)	PC(35:4)	M+H	PC	(15:0/20:4)	(15:0)	(20:4)	NA	NA	768.554	C43 H79 O8 N1 P1	C	1.82441e+07	1.53986e+07	2.62828e+07	3.77254e+07	2.10598e+07	2.9302e+07	2.36606e+07	4.97178e+07	4.54646e+07	6.42721e+07	2.94838e+07	2.14109e+07	2.09751e+07	1.65922e+07	1.67343e+07	4.45762e+07	2.05957e+07	2.1187e+07	6.0338e+07	2.95984e+07	2.71e+07	2.74732e+07	1.86071e+07	2.30135e+07	4.25175e+07	2.16719e+07	2.42684e+07	1.78963e+07	6.00728e+07	2.44472e+07	2.27205e+07	2.94272e+07	2.08337e+07	2.30446e+07	2.53782e+07
ESI(+)	6.34_690.543416466667	6.34	PC(30:1e)	PC(30:1e)	M+H	PC	(30:1e)	(30:1e)	NA	NA	NA	690.543	C38 H77 O7 N1 P1	C	5.37501e+06	5.864e+06	1.1238e+07	9.56169e+06	7.60528e+06	8.54001e+06	9.96529e+06	6.28419e+06	9.85267e+06	7.42887e+06	1.09001e+07	7.50508e+06	5.61967e+06	6.30131e+06	1.94951e+07	1.51371e+07	8.9266e+06	4.60114e+06	4.02725e+06	7.70498e+06	3.11587e+07	1.53637e+07	1.07804e+07	8.06194e+06	7.58444e+06	7.04806e+06	6.10175e+06	4.51188e+06	5.21883e+06	7.9889e+06	7.05725e+06	2.48146e+07	6.21276e+06	9.04903e+06	4.33311e+06
ESI(+)	6.34_718.538653916667	6.34	PC(31:1)	PC(31:1)	M+H	PC	(15:0/16:1)	(15:0)	(16:1)	NA	NA	718.538	C39 H77 O8 N1 P1	C	4.86186e+07	2.26058e+08	2.44437e+08	2.19134e+08	2.00512e+08	1.88244e+08	7.63749e+07	2.09523e+08	2.54302e+08	1.03733e+08	1.00744e+08	1.8796e+08	9.06163e+07	3.67542e+07	2.35455e+08	3.21707e+08	7.70265e+07	3.47863e+07	3.28999e+07	3.65987e+08	3.47526e+08	4.34845e+08	1.62734e+08	1.94028e+08	1.84085e+08	2.22365e+08	1.90596e+08	5.21489e+07	8.93217e+07	8.51521e+07	2.33201e+08	9.2674e+07	1.72396e+08	3.00364e+08	2.99875e+08
ESI(+)	6.34_740.520195783333	6.34	PC(31:1)(rep)	PC(31:1)	M+Na	PC	(15:0/16:1)	(15:0)	(16:1)	NA	NA	740.52	C39 H76 O8 N1 P1 Na1	C	4.53175e+06	6.09083e+06	1.09268e+07	4.37227e+06	9.2263e+06	5.89244e+06	1.46848e+07	1.27694e+07	6.42086e+06	6.9326e+06	1.74585e+07	8.10121e+06	5.24326e+06	6.29723e+06	1.54853e+07	2.07778e+07	9.62252e+06	1.04395e+07	1.38787e+06	1.09473e+07	3.11696e+07	7.86833e+06	5.34244e+06	1.8087e+07	7.24039e+06	7.10977e+06	7.18427e+06	4.78735e+06	1.78609e+07	4.43922e+06	5.05884e+06	9.21956e+06	1.48231e+07	6.92333e+06	1.36677e+07
ESI(+)	6.39_740.559672166667	6.39	PC(34:3p)	PC(34:3p)	M+H	PC	(34:3p)	(34:3p)	NA	NA	NA	740.559	C42 H79 O7 N1 P1	C	1.4439e+07	1.33265e+07	1.42446e+07	2.31435e+07	1.50517e+07	1.84761e+07	1.7887e+07	1.55225e+07	1.99372e+07	1.66378e+07	3.11379e+07	2.00734e+07	2.04129e+07	1.89655e+07	1.33757e+07	3.79404e+07	2.22332e+07	1.28853e+07	1.57496e+07	1.38959e+07	6.65252e+07	3.38993e+07	2.30037e+07	2.09434e+07	1.91516e+07	1.4019e+07	2.08937e+07	1.67488e+07	1.64539e+07	1.76743e+07	1.5679e+07	1.34307e+07	2.03855e+07	1.76371e+07	1.7883e+07
ESI(+)	6.42_738.5077018	6.42	PE(16:0/20:5)(rep)	PE(36:5)	M+H	PE	(16:0/20:5)	(16:0)	(20:5)	NA	NA	738.507	C41 H73 O8 N1 P1	B	2.12765e+07	1.55107e+07	1.09453e+07	5.40922e+07	2.18265e+07	2.53487e+07	2.87133e+07	2.53425e+07	2.45562e+07	1.55867e+07	3.0079e+07	2.62727e+07	3.1675e+07	4.77117e+07	2.02925e+07	1.24381e+07	1.87225e+07	8.21028e+06	3.78368e+07	1.66263e+07	2.18533e+07	2.12064e+07	3.92529e+07	2.30536e+07	4.91754e+07	2.64814e+07	2.84181e+07	2.12178e+07	1.56939e+07	2.49067e+07	2.09676e+07	3.71092e+07	2.19041e+07	2.23185e+07	9.2597e+06
ESI(+)	6.47_1181.75389315	6.47	GM3(d36:1)	GM3(d36:1)	M+H	GM3	(d36:1)	(d36:1)	NA	NA	NA	1181.75	C59 H109 O21 N2	D	2.5038e+07	1.79026e+07	2.88514e+07	2.31908e+07	2.99018e+07	2.90248e+07	2.82468e+07	2.11769e+07	2.77568e+07	2.92987e+07	2.95827e+07	3.07732e+07	1.97064e+07	3.31371e+07	2.83107e+07	1.73256e+07	1.158e+07	3.48306e+07	1.40814e+07	2.7188e+07	2.53587e+07	1.85924e+07	3.68215e+07	2.93128e+07	2.67698e+07	1.68435e+07	2.77246e+07	1.18648e+07	2.24932e+07	3.20218e+07	1.50378e+07	9.82008e+06	2.00712e+07	2.55909e+07	1.42118e+07
ESI(+)	6.47_584.56135685	6.47	Cer(d36:0	Cer(d36:0	M+H	Cer	(d36:0+O)	(d36:0+O)	NA	NA	NA	584.561	C36 H74 O4 N1	C	3.08802e+06	5.0366e+06	2.77669e+06	4.20276e+06	2.59936e+06	4.94723e+06	5.62438e+06	2.57453e+06	1.60006e+06	1.61204e+06	2.36871e+06	1.72518e+06	1.68184e+06	3.51665e+06	6.35889e+06	2.93736e+06	6.40724e+06	7.27865e+06	4.1439e+06	3.88633e+06	1.74014e+06	2.5204e+06	3.15438e+06	2.70788e+06	4.26848e+06	3.21087e+06	3.451e+06	3.38791e+06	3.60209e+06	2.37742e+06	2.63666e+06	2.40748e+06	2.26509e+06	2.20676e+06	3.25356e+06
ESI(+)	6.47_928.591506433333	6.47	PI(18:0/22:6)(rep)	PI(40:6)	M+NH4	PI	(18:0/22:6)	(18:0)	(22:6)	NA	NA	928.591	C49 H87 O13 N1 P1	B	8.45167e+06	8.96465e+06	1.16362e+07	1.59392e+07	1.01765e+07	1.34882e+07	1.15756e+07	1.94734e+07	1.51716e+07	1.5005e+07	1.10214e+07	9.55302e+06	7.99864e+06	8.16261e+06	9.74623e+06	1.86645e+07	1.1309e+07	1.20685e+07	3.42476e+07	1.26979e+07	1.19122e+07	7.74527e+06	9.56924e+06	1.27132e+07	1.64704e+07	1.03582e+07	1.0264e+07	1.22418e+07	1.69137e+07	1.16729e+07	1.17494e+07	1.54573e+07	9.62192e+06	1.22089e+07	8.02644e+06
ESI(+)	6.5_778.537906866667	6.5	PC(22:5/14:1)	PC(36:6)	M+H	PC	(22:5/14:1)	(22:5)	(14:1)	NA	NA	778.538	C44 H77 O8 N1 P1	B	2.61967e+07	1.71729e+07	2.74753e+07	2.30232e+07	1.31039e+07	1.84565e+07	2.11075e+07	2.41378e+07	2.4461e+07	2.94891e+07	2.85072e+07	2.15165e+07	1.5713e+07	1.49823e+07	1.93769e+07	3.79978e+07	2.70674e+07	3.71444e+07	2.36721e+07	4.19065e+07	3.54873e+07	3.28787e+07	3.29249e+07	3.10065e+07	3.78216e+07	1.1487e+07	2.38991e+07	2.45425e+07	3.37496e+07	2.708e+07	1.73809e+07	2.41907e+07	2.01188e+07	2.09067e+07	1.68472e+07
ESI(+)	6.5_822.6008321	6.5	PC(39:5)	PC(39:5)	M+H	PC	(39:5)	(39:5)	NA	NA	NA	822.601	C47 H85 O8 N1 P1	C	1.35352e+07	6.87189e+06	6.1297e+06	1.02385e+07	1.15548e+07	8.88793e+06	9.49329e+06	9.89288e+06	7.4802e+06	6.61794e+06	1.06323e+07	7.21162e+06	1.75797e+07	2.64083e+07	7.34461e+06	7.08047e+06	1.29487e+07	6.2996e+06	1.59826e+07	5.85383e+06	1.39066e+07	5.12287e+06	2.05362e+07	1.23964e+07	1.02271e+07	1.1264e+07	1.42764e+07	9.50409e+06	1.49451e+07	1.54743e+07	1.31724e+07	1.049e+07	1.25389e+07	1.89174e+07	1.34491e+07
ESI(+)	6.5_878.619946866667	6.5	CerG2(d18:1/16:0	CerG2(d34:1	M+H	CerG2	(d18:1/16:0+O)	(d18:1)	(16:0+O)	NA	NA	878.62	C46 H88 O14 N1	A	1.32161e+07	8.87922e+06	9.12797e+06	1.11717e+07	1.16526e+07	9.92569e+06	8.22003e+06	8.4932e+06	1.10017e+07	1.0965e+07	1.07092e+07	1.18041e+07	8.34998e+06	1.1246e+07	1.09346e+07	6.06922e+06	8.69581e+06	1.06977e+07	1.18072e+07	9.35865e+06	6.26775e+06	8.38783e+06	9.62527e+06	8.69603e+06	1.27793e+07	1.11913e+07	1.00384e+07	6.79542e+06	8.38426e+06	1.0807e+07	1.35086e+07	9.49558e+06	1.25943e+07	1.10082e+07	1.06419e+07
ESI(+)	6.51_756.5538732	6.51	PC(34:3)(rep)	PC(34:3)	M+H	PC	(16:0/18:3)	(16:0)	(18:3)	NA	NA	756.554	C42 H79 O8 N1 P1	C	6.22209e+08	4.76955e+08	5.39274e+08	4.60501e+08	2.66927e+08	3.92823e+08	5.69361e+08	6.77099e+08	6.4216e+08	6.24356e+08	7.02339e+08	5.89696e+08	3.98282e+08	3.48669e+08	5.00015e+08	8.9563e+08	7.10204e+08	8.61564e+08	6.34527e+08	9.98388e+08	9.61423e+08	9.83822e+08	7.49838e+08	7.12215e+08	1.01215e+09	3.06111e+08	6.2616e+08	6.49343e+08	7.04643e+08	7.4823e+08	4.53379e+08	6.30593e+08	4.8171e+08	5.25391e+08	4.74888e+08
ESI(+)	6.52_678.506834266667	6.52	PC(28:0)(rep)(rep)	PC(28:0)	M+H	PC	(28:0)	(28:0)	NA	NA	NA	678.507	C36 H73 O8 N1 P1	C	3.99388e+07	4.01005e+07	8.61896e+07	7.42066e+07	3.5506e+07	4.29479e+07	5.53184e+07	7.36154e+07	6.59362e+07	4.3376e+07	4.37565e+07	5.79446e+07	4.68258e+07	5.3352e+07	8.16956e+07	4.78239e+07	5.34464e+07	1.44328e+07	1.63201e+07	6.5859e+07	5.55865e+07	1.31725e+08	8.32369e+07	6.21383e+07	3.20047e+07	7.71617e+07	3.28969e+07	4.99626e+07	5.26244e+07	4.24662e+07	1.15632e+08	5.23388e+07	6.75381e+07	3.66547e+07	7.66174e+07
ESI(+)	6.52_764.522679333333	6.52	PE(18:2/20:4)(rep)	PE(38:6)	M+H	PE	(18:2/20:4)	(18:2)	(20:4)	NA	NA	764.522	C43 H75 O8 N1 P1	B	1.6044e+07	9.86342e+06	1.21713e+07	1.87685e+07	1.71522e+07	5.38739e+06	2.90063e+07	6.88693e+06	1.64686e+07	1.90853e+07	1.93878e+07	1.80986e+07	2.57521e+07	7.33873e+06	1.45006e+07	1.58409e+07	2.36866e+07	1.46042e+07	1.40629e+07	1.31562e+07	1.75051e+07	8.86899e+06	2.07008e+07	5.88589e+06	1.51471e+07	2.0321e+07	2.38234e+07	1.88281e+07	9.65893e+06	2.04e+07	2.43503e+07	1.46888e+07	7.47431e+06	2.94186e+07	2.35505e+07
ESI(+)	6.54_730.538868616667	6.54	PC(32:2)(rep)(rep)(rep)(rep)	PC(32:2)	M+H	PC	(16:0/16:2)	(16:0)	(16:2)	NA	NA	730.538	C40 H77 O8 N1 P1	C	4.58646e+08	3.71731e+08	4.65721e+08	4.0445e+08	2.62333e+08	3.87349e+08	4.87546e+08	5.41235e+08	5.39715e+08	5.57249e+08	6.20711e+08	5.57339e+08	3.58299e+08	3.63145e+08	3.58062e+08	1.02806e+09	4.55227e+08	3.64473e+08	2.45163e+08	5.06412e+08	1.17582e+09	1.00903e+09	5.02681e+08	5.6624e+08	5.54046e+08	2.57983e+08	3.54754e+08	4.82794e+08	4.89899e+08	4.65413e+08	4.01942e+08	3.86507e+08	3.29078e+08	4.42954e+08	4.63095e+08
ESI(+)	6.54_744.554590066667	6.54	PC(33:2)	PC(33:2)	M+H	PC	(15:0/18:2)	(15:0)	(18:2)	NA	NA	744.554	C41 H79 O8 N1 P1	C	3.22313e+08	3.23311e+08	3.38927e+08	3.79727e+08	3.71897e+08	2.80348e+08	2.23733e+08	4.82484e+08	3.90372e+08	5.10375e+08	2.33428e+08	2.33935e+08	3.37528e+08	1.84729e+08	3.6702e+08	3.66891e+08	2.77938e+08	3.49337e+08	5.85158e+08	5.60748e+08	2.36811e+08	2.92715e+08	2.05596e+08	2.46748e+08	5.2835e+08	3.63552e+08	4.4285e+08	2.81964e+08	6.0946e+08	3.39283e+08	3.36333e+08	4.29892e+08	3.40618e+08	4.24265e+08	4.06783e+08
ESI(+)	6.55_752.52010605	6.55	PC(32:2)(rep)(rep)(rep)	PC(32:2)	M+Na	PC	(16:0/16:2)	(16:0)	(16:2)	NA	NA	752.52	C40 H76 O8 N1 P1 Na1	C	1.61751e+07	1.4753e+07	1.65334e+07	1.51749e+07	1.04645e+07	1.48675e+07	1.57563e+07	2.11544e+07	2.00204e+07	1.45044e+07	2.22408e+07	2.08131e+07	1.47708e+07	1.20734e+07	1.15887e+07	3.88339e+07	1.53064e+07	1.28149e+07	1.02845e+07	2.08838e+07	4.26025e+07	4.24077e+07	1.80107e+07	2.17499e+07	2.08926e+07	9.80518e+06	1.21852e+07	1.84844e+07	1.81746e+07	1.79507e+07	1.48036e+07	1.41377e+07	1.15432e+07	1.81323e+07	1.62249e+07
ESI(+)	6.56_764.52252065	6.56	PC(35:6)	PC(35:6)	M+H	PC	(35:6)	(35:6)	NA	NA	NA	764.522	C43 H75 O8 N1 P1	C	1.71751e+07	1.04469e+07	1.30014e+07	1.95739e+07	1.84237e+07	2.66433e+07	3.41887e+07	1.96974e+07	1.76838e+07	2.02175e+07	2.07796e+07	1.94401e+07	2.86611e+07	5.57703e+07	1.54366e+07	1.70069e+07	2.5192e+07	1.5561e+07	4.16491e+07	1.40175e+07	1.87131e+07	9.40557e+06	2.3185e+07	2.86218e+07	1.57756e+07	2.1577e+07	2.63002e+07	1.94421e+07	2.0159e+07	2.18794e+07	2.94836e+07	1.52342e+07	3.62199e+07	2.86143e+07	2.52092e+07
ESI(+)	6.57_1024.67819886667	6.57	CerG3(d18:1/16:0)	CerG3(d34:1)	M+H	CerG3	(d18:1/16:0)	(d18:1)	(16:0)	NA	NA	1024.68	C52 H98 O18 N1	B	4.2689e+07	5.52187e+07	2.11364e+07	1.7361e+07	1.61952e+07	1.61842e+07	1.6526e+07	3.68458e+07	1.75088e+07	2.08122e+07	2.37893e+07	2.68449e+07	2.50476e+07	2.59631e+07	2.11786e+07	2.00731e+07	1.43508e+07	2.48676e+07	1.91682e+07	2.16294e+07	2.75847e+07	3.63453e+07	2.02629e+07	1.27983e+07	2.11803e+07	1.83968e+07	2.19337e+07	1.55805e+07	1.64273e+07	2.04852e+07	1.8409e+07	2.2587e+07	1.54542e+07	2.26919e+07	2.05443e+07
ESI(+)	6.57_734.569528516667	6.57	PC(32:0)	PC(32:0)	M+H	PC	(32:0)	(32:0)	NA	NA	NA	734.569	C40 H81 O8 N1 P1	C	2.72704e+07	3.09727e+07	2.42885e+07	2.07726e+07	2.82653e+07	2.07575e+07	2.40485e+07	2.39962e+07	2.40048e+07	3.24036e+07	1.97569e+07	2.598e+07	2.56233e+07	2.9278e+07	2.36344e+07	2.79514e+07	2.1337e+07	2.93779e+07	2.5064e+07	2.69152e+07	3.07935e+07	2.70249e+07	3.10418e+07	2.34075e+07	2.05565e+07	2.59985e+07	3.18685e+07	3.40959e+07	2.108e+07	2.81057e+07	2.72537e+07	2.67224e+07	2.49181e+07	4.11423e+07	2.90899e+07
ESI(+)	6.57_779.519754166667	6.57	LPG(36:4)	LPG(36:4)	M+Na	LPG	(36:4)	(36:4)	NA	NA	NA	779.52	C42 H77 O9 N0 P1 Na1	B	3.82085e+06	2.46247e+06	5.58868e+06	8.31498e+06	7.89537e+06	1.28156e+07	1.34974e+07	3.84439e+06	8.51486e+06	3.52747e+06	1.22736e+07	1.45751e+07	1.3084e+07	2.54885e+07	7.23818e+06	7.89846e+06	1.47319e+07	5.61334e+06	8.70913e+06	2.77417e+06	1.19657e+07	1.42552e+07	3.06231e+07	1.41629e+07	4.69812e+06	8.91306e+06	3.85924e+06	7.86874e+06	4.61745e+06	6.26053e+06	1.09971e+07	5.14457e+06	1.23278e+07	9.50404e+06	9.4922e+06
ESI(+)	6.57_794.569573983333	6.57	PC(37:5)	PC(37:5)	M+H	PC	(37:5)	(37:5)	NA	NA	NA	794.569	C45 H81 O8 N1 P1	C	2.34101e+07	1.89056e+07	3.11902e+07	3.92113e+07	2.83432e+07	2.89834e+07	2.65014e+07	4.46533e+07	5.22507e+07	5.4277e+07	3.31741e+07	2.92884e+07	2.85351e+07	2.85072e+07	2.49529e+07	4.14115e+07	2.80228e+07	2.94922e+07	5.76741e+07	2.72812e+07	2.72062e+07	2.58351e+07	2.28175e+07	2.65612e+07	2.85292e+07	2.40131e+07	3.25716e+07	2.9109e+07	6.71124e+07	3.44475e+07	3.52263e+07	3.56233e+07	2.8696e+07	3.58264e+07	3.31292e+07
ESI(+)	6.58_779.519752133333	6.58	PG(36:4e)	PG(36:4e)	M+Na	PG	(16:0e/20:4)	(16:0e)	(20:4)	NA	NA	779.52	C42 H77 O9 N0 P1 Na1	C	4.54345e+06	2.6933e+06	5.96349e+06	8.65099e+06	8.41396e+06	1.31207e+07	1.26583e+07	3.76452e+06	8.75142e+06	4.18375e+06	1.13056e+07	1.30986e+07	1.28503e+07	2.59459e+07	7.01622e+06	8.45515e+06	1.49316e+07	6.0515e+06	8.32949e+06	2.91024e+06	1.20789e+07	1.14949e+07	2.38565e+07	1.57647e+07	5.17038e+06	9.80825e+06	3.99643e+06	8.49635e+06	5.03269e+06	8.20628e+06	1.12673e+07	5.7683e+06	1.2424e+07	1.17358e+07	7.88891e+06
ESI(+)	6.59_766.537725316667	6.59	PC(35:5)	PC(35:5)	M+H	PC	(35:5)	(35:5)	NA	NA	NA	766.538	C43 H77 O8 N1 P1	C	6.10038e+07	5.25915e+07	4.91354e+07	5.42554e+07	6.2066e+07	5.19745e+07	4.01115e+07	4.70047e+07	5.87382e+07	5.22906e+07	5.31795e+07	6.01101e+07	5.01929e+07	7.66627e+07	5.06086e+07	5.6147e+07	4.37588e+07	5.40512e+07	4.66997e+07	4.33974e+07	5.19143e+07	6.23746e+07	7.92911e+07	4.39926e+07	6.47771e+07	4.18842e+07	4.6093e+07	4.45819e+07	6.84925e+07	5.13939e+07	4.30702e+07	5.42404e+07	3.22062e+07	4.57868e+07	7.7183e+07
ESI(+)	6.6_691.575330133333	6.6	SM(d33:0)	SM(d33:0)	M+H	SM	(d33:0)	(d33:0)	NA	NA	NA	691.575	C38 H80 O6 N2 P1	C	7.06945e+07	7.98293e+07	5.46834e+07	5.09573e+07	9.22102e+07	4.30829e+07	5.17744e+07	7.35047e+07	5.03027e+07	5.92108e+07	4.87284e+07	5.93217e+07	7.29133e+07	4.44505e+07	9.05199e+07	3.52657e+07	4.29826e+07	9.01591e+07	5.26603e+07	9.50145e+07	2.82485e+07	6.00561e+07	4.26068e+07	4.13991e+07	6.68968e+07	8.78749e+07	6.19581e+07	6.06127e+07	8.56696e+07	8.15084e+07	8.38138e+07	9.75602e+07	9.44036e+07	9.64656e+07	1.0351e+08
ESI(+)	6.6_696.49635595	6.6	PE(14:0p/20:4)	PE(34:4p)	M+H	PE	(14:0p/20:4)	(14:0p)	(20:4)	NA	NA	696.496	C39 H71 O7 N1 P1	A	1.07367e+07	4.73562e+06	7.52415e+06	1.95172e+07	1.63634e+07	1.44063e+07	1.89196e+07	6.92433e+06	1.2623e+07	1.04796e+07	1.83827e+07	1.69372e+07	1.82299e+07	4.60803e+07	1.40207e+07	6.68745e+06	2.03057e+07	9.88562e+06	1.28018e+07	7.92025e+06	9.45086e+06	7.44885e+06	2.90467e+07	1.87929e+07	1.16699e+07	1.9879e+07	1.88428e+07	1.86259e+07	9.04435e+06	1.70378e+07	2.42015e+07	1.70406e+07	2.48405e+07	2.85804e+07	3.01304e+07
ESI(+)	6.6_750.543284383333	6.6	PE(18:0p/20:5)	PE(38:5p)	M+H	PE	(18:0p/20:5)	(18:0p)	(20:5)	NA	NA	750.543	C43 H77 O7 N1 P1	A	4.18973e+07	3.91192e+07	2.99312e+07	2.30046e+07	4.2464e+07	3.54549e+07	2.667e+07	2.54012e+07	3.06619e+07	3.09557e+07	3.38023e+07	4.08274e+07	3.3039e+07	8.25464e+06	3.90585e+07	2.01849e+07	2.28937e+07	3.72051e+07	1.36433e+07	3.26667e+07	1.90481e+07	4.12586e+07	8.44074e+06	1.98051e+07	2.66336e+07	2.33643e+07	3.25089e+07	3.14073e+07	2.51055e+07	3.83634e+07	2.11627e+07	3.16978e+07	1.10391e+07	2.32952e+07	2.01858e+07
ESI(+)	6.6_780.553790366667	6.6	PC(36:5)(rep)(rep)	PC(36:5)	M+H	PC	(36:5)	(36:5)	NA	NA	NA	780.554	C44 H79 O8 N1 P1	C	2.08959e+07	2.40438e+07	2.32681e+07	2.01445e+07	1.98322e+07	2.70911e+07	2.07996e+07	2.13843e+07	2.30025e+07	3.02089e+07	2.29681e+07	2.65651e+07	1.67143e+07	1.09318e+07	1.38378e+07	2.83242e+07	2.11127e+07	1.99333e+07	1.71594e+07	1.82041e+07	2.90882e+07	3.01489e+07	1.36625e+07	1.41872e+07	1.68459e+07	1.34545e+07	1.80369e+07	1.94853e+07	1.7318e+07	1.73129e+07	1.33867e+07	1.38758e+07	8.44707e+06	1.26489e+07	9.50674e+06
ESI(+)	6.61_716.558907083333	6.61	PC(32:1p)	PC(32:1p)	M+H	PC	(32:1p)	(32:1p)	NA	NA	NA	716.559	C40 H79 O7 N1 P1	C	2.84207e+07	2.11004e+07	2.66275e+07	2.58948e+07	2.59402e+07	1.80093e+07	2.06136e+07	2.3368e+07	2.29415e+07	2.7097e+07	2.45922e+07	2.01187e+07	2.25325e+07	1.59834e+07	2.45008e+07	3.4995e+07	2.82123e+07	2.11024e+07	2.03892e+07	2.63057e+07	3.9149e+07	2.97651e+07	2.45964e+07	2.06011e+07	2.83585e+07	2.17738e+07	3.07444e+07	1.9025e+07	2.54574e+07	2.37474e+07	2.35258e+07	2.08911e+07	2.59729e+07	2.56086e+07	2.31356e+07
ESI(+)	6.61_772.5276541	6.61	PE(18:2p/22:6)	PE(40:8p)	M+H	PE	(18:2p/22:6)	(18:2p)	(22:6)	NA	NA	772.528	C45 H75 O7 N1 P1	A	2.82917e+06	645981	1.33312e+06	4.21323e+06	2.98852e+06	3.97878e+06	9.42782e+06	2.72806e+06	2.63257e+06	3.00501e+06	7.4676e+06	5.33184e+06	1.00399e+07	3.00326e+07	8.69876e+06	2.99728e+06	1.32126e+07	4.21796e+06	1.41555e+07	2.59143e+06	4.57186e+06	702764	1.92999e+07	1.17261e+07	4.8233e+06	1.72016e+07	7.68035e+06	1.05833e+07	2.4011e+06	5.34023e+06	1.87857e+07	5.14511e+06	2.95662e+07	2.38629e+07	3.49091e+07
ESI(+)	6.61_790.5748392	6.61	PC(38:6p)	PC(38:6p)	M+H	PC	(38:6p)	(38:6p)	NA	NA	NA	790.575	C46 H81 O7 N1 P1	C	8.79259e+06	4.52087e+06	6.27521e+06	1.36865e+07	9.09826e+06	1.63233e+07	2.58551e+07	7.17826e+06	8.41431e+06	8.94073e+06	2.17357e+07	1.56627e+07	2.84948e+07	5.57343e+07	1.88166e+07	8.43021e+06	3.55376e+07	1.35666e+07	3.52856e+07	6.65816e+06	1.91486e+07	4.63196e+06	4.8416e+07	2.37332e+07	1.7366e+07	3.68187e+07	2.07745e+07	2.66935e+07	7.40279e+06	1.82609e+07	4.89323e+07	1.52034e+07	5.77243e+07	4.75739e+07	5.14061e+07
ESI(+)	6.63_704.522914016667	6.63	PC(30:1)(rep)(rep)	PC(30:1)	M+H	PC	(30:1)	(30:1)	NA	NA	NA	704.522	C38 H75 O8 N1 P1	C	3.4802e+07	2.92493e+07	5.09384e+07	3.48731e+07	3.51558e+07	2.30813e+07	3.14368e+07	3.91289e+07	3.24635e+07	3.90936e+07	3.27971e+07	2.95791e+07	2.69669e+07	3.99484e+07	3.99935e+07	2.13102e+07	2.51322e+07	3.23433e+07	2.70227e+07	2.91932e+07	1.86449e+07	4.50449e+07	3.31907e+07	2.4933e+07	2.34197e+07	3.52808e+07	3.86361e+07	3.77986e+07	4.36504e+07	3.6981e+07	5.70679e+07	3.36311e+07	4.39861e+07	2.41577e+07	3.86548e+07
ESI(+)	6.63_740.522848216667	6.63	PE(16:0/20:4)(rep)(rep)	PE(36:4)	M+H	PE	(16:0/20:4)	(16:0)	(20:4)	NA	NA	740.522	C41 H75 O8 N1 P1	B	2.04623e+07	2.01653e+07	2.37908e+07	2.90624e+07	1.84957e+07	2.39487e+07	2.0786e+07	4.36399e+07	2.26594e+07	3.06681e+07	1.24376e+07	1.1848e+07	2.12703e+07	1.46466e+07	2.56762e+07	1.63553e+07	1.95002e+07	2.38213e+07	5.02688e+07	3.52082e+07	1.39626e+07	1.48431e+07	1.3769e+07	1.95039e+07	2.80096e+07	2.51558e+07	3.53227e+07	1.99817e+07	3.55002e+07	2.5536e+07	2.87215e+07	3.25307e+07	3.56603e+07	3.48876e+07	3.18122e+07
ESI(+)	6.63_806.569849116667	6.63	PC(38:6)(rep)(rep)	PC(38:6)	M+H	PC	(16:0/22:6)	(16:0)	(22:6)	NA	NA	806.569	C46 H81 O8 N1 P1	C	1.28975e+09	1.42333e+09	2.98441e+09	5.49975e+09	1.69248e+09	4.20942e+09	2.57725e+09	3.93384e+09	3.29171e+09	3.65626e+09	1.98054e+09	1.48977e+09	1.08945e+09	1.53851e+09	1.48708e+09	4.06316e+09	1.70424e+09	2.05394e+09	7.66469e+09	2.62309e+09	1.5059e+09	9.90585e+08	1.57651e+09	2.30374e+09	3.58128e+09	1.82411e+09	1.49958e+09	1.32891e+09	5.53e+09	1.93202e+09	1.7516e+09	2.06989e+09	1.38006e+09	1.67553e+09	1.21578e+09
ESI(+)	6.64_808.58510955	6.64	PC(38:5)(rep)(rep)	PC(38:5)	M+H	PC	(38:5)	(38:5)	NA	NA	NA	808.585	C46 H83 O8 N1 P1	C	7.82777e+07	8.22399e+07	1.93836e+08	3.70077e+08	9.88033e+07	2.95372e+08	1.59443e+08	2.58084e+08	2.05198e+08	3.03757e+08	1.2694e+08	8.91206e+07	8.71691e+07	1.06098e+08	8.31178e+07	2.71555e+08	1.18855e+08	1.09655e+08	4.81408e+08	1.41203e+08	9.22493e+07	5.83476e+07	1.19918e+08	1.61475e+08	2.4248e+08	1.05394e+08	9.36188e+07	9.52101e+07	4.20799e+08	8.94203e+07	9.32254e+07	1.26343e+08	7.0146e+07	9.25892e+07	6.06366e+07
ESI(+)	6.64_828.551953766667	6.64	PC(38:6)(rep)	PC(38:6)	M+Na	PC	(16:0/22:6)	(16:0)	(22:6)	NA	NA	828.551	C46 H80 O8 N1 P1 Na1	C	4.84562e+07	6.33806e+07	1.42843e+08	3.24941e+08	7.43031e+07	2.37225e+08	1.29678e+08	2.17022e+08	1.63951e+08	1.84231e+08	1.00987e+08	6.9497e+07	5.08752e+07	7.05138e+07	6.55165e+07	2.26349e+08	7.88616e+07	9.05833e+07	5.21925e+08	1.23933e+08	7.32705e+07	4.59974e+07	7.19187e+07	1.15686e+08	2.01476e+08	8.23076e+07	6.75769e+07	5.10467e+07	3.17774e+08	8.39043e+07	6.57882e+07	9.62891e+07	6.328e+07	5.85019e+07	5.56619e+07
ESI(+)	6.65_828.5532948	6.65	PC(40:9)(rep)(rep)	PC(40:9)	M+H	PC	(40:9)	(40:9)	NA	NA	NA	828.554	C48 H79 O8 N1 P1	C	5.78398e+07	6.35908e+07	1.42708e+08	3.25001e+08	7.41971e+07	2.37289e+08	1.29653e+08	2.16668e+08	1.64129e+08	1.84103e+08	1.00868e+08	6.97461e+07	5.10281e+07	7.05498e+07	6.56821e+07	2.26546e+08	7.91862e+07	9.05776e+07	5.21722e+08	1.23631e+08	7.35636e+07	4.62653e+07	7.22993e+07	1.15804e+08	2.01448e+08	8.22767e+07	6.77908e+07	5.97669e+07	3.1762e+08	8.41111e+07	7.9873e+07	9.62778e+07	6.35254e+07	6.99628e+07	5.56435e+07
ESI(+)	6.66_764.5593278	6.66	PC(36:5p)	PC(36:5p)	M+H	PC	(16:0p/20:5)	(16:0p)	(20:5)	NA	NA	764.559	C44 H79 O7 N1 P1	C	2.42297e+07	1.44743e+07	2.11914e+07	3.41752e+07	3.1934e+07	5.48482e+07	4.93602e+07	1.50564e+07	3.06514e+07	2.46948e+07	4.85952e+07	4.21819e+07	4.29813e+07	8.1685e+07	2.20483e+07	1.98793e+07	4.21972e+07	1.96797e+07	2.96045e+07	1.58702e+07	3.21511e+07	2.19451e+07	5.71893e+07	3.61951e+07	1.92664e+07	3.24598e+07	2.78949e+07	2.70266e+07	1.52524e+07	2.77109e+07	2.29605e+07	1.85096e+07	2.84103e+07	2.8625e+07	2.51689e+07
ESI(+)	6.67_854.575433	6.67	PI(34:1)	PI(34:1)	M+NH4	PI	(16:0/18:1)	(16:0)	(18:1)	NA	NA	854.575	C43 H85 O13 N1 P1	C	1.9374e+07	3.38141e+07	2.36027e+07	1.58696e+07	2.33182e+07	1.75015e+07	1.28703e+07	2.87539e+07	2.15686e+07	2.46512e+07	2.4517e+07	2.22456e+07	2.40502e+07	1.5979e+07	1.71859e+07	2.43542e+07	1.24884e+07	1.91031e+07	4.01949e+07	3.42821e+07	1.50765e+07	3.73779e+07	1.3451e+07	1.9089e+07	1.80688e+07	3.12179e+07	1.70757e+07	1.24916e+07	2.3337e+07	1.79873e+07	2.57741e+07	1.57072e+07	1.20096e+07	1.58036e+07	1.43283e+07
ESI(+)	6.69_770.569907083333	6.69	PC(16:0/19:3)	PC(35:3)	M+H	PC	(16:0/19:3)	(16:0)	(19:3)	NA	NA	770.569	C43 H81 O8 N1 P1	B	2.43555e+07	1.40731e+06	5.30623e+07	8.36563e+07	7.92161e+07	3.56557e+07	3.40186e+07	8.53374e+07	4.39497e+07	6.13324e+07	2.53697e+06	5.50097e+07	2.27924e+07	1.56522e+07	2.26397e+07	5.40808e+07	1.13978e+07	1.86061e+07	5.40168e+07	8.59899e+07	2.27605e+07	1.40086e+06	1.95931e+06	2.53507e+07	5.1656e+07	1.37493e+06	4.35712e+07	4.37656e+07	8.60078e+07	3.51912e+07	955078	9.56041e+07	2.50964e+07	2.91132e+07	4.65633e+07
ESI(+)	6.69_858.525569533333	6.69	PS(40:6)	PS(40:6)	M+Na	PS	(18:0/22:6)	(18:0)	(22:6)	NA	NA	858.526	C46 H78 O10 N1 P1 Na1	C	1.02599e+07	9.82969e+06	1.22339e+07	1.52947e+07	1.11421e+07	1.28172e+07	1.46579e+07	9.834e+06	9.89263e+06	1.02634e+07	1.19674e+07	1.22667e+07	1.15821e+07	2.12964e+07	1.29542e+07	1.08879e+07	1.12584e+07	1.05635e+07	1.54451e+07	7.05329e+06	8.56191e+06	6.68512e+06	1.30557e+07	1.60227e+07	1.47178e+07	1.2912e+07	1.1366e+07	1.06186e+07	1.36297e+07	1.31806e+07	1.14335e+07	1.05095e+07	1.11985e+07	1.27798e+07	1.12363e+07
ESI(+)	6.75_742.538197316667	6.75	PC(16:0/17:3)	PC(33:3)	M+H	PC	(16:0/17:3)	(16:0)	(17:3)	NA	NA	742.538	C41 H77 O8 N1 P1	B	4.95762e+07	1.30184e+08	4.83363e+07	2.65015e+07	5.48784e+07	2.33789e+07	4.92789e+07	6.12494e+07	2.41388e+07	5.33909e+07	5.75869e+07	1.17676e+08	6.21044e+07	4.56122e+07	6.20374e+07	2.23357e+07	3.12839e+07	5.58168e+07	1.09317e+08	1.35224e+08	3.97616e+07	4.9198e+07	2.39762e+07	3.20034e+07	2.91859e+07	7.44739e+07	4.27681e+07	2.24348e+07	3.22066e+07	2.98536e+07	1.62639e+07	3.05877e+07	3.40557e+07	7.74336e+07	1.33238e+08
ESI(+)	6.75_854.56710935	6.75	PC(40:7)(rep)(rep)	PC(40:7)	M+Na	PC	(18:1/22:6)	(18:1)	(22:6)	NA	NA	854.567	C48 H82 O8 N1 P1 Na1	C	2.20724e+07	1.04637e+07	9.90649e+06	1.78269e+07	6.98554e+06	1.07966e+07	2.13812e+07	5.47538e+06	1.02961e+07	1.3667e+07	2.14813e+07	1.86852e+07	1.06719e+07	1.36935e+07	7.57006e+06	1.16179e+07	2.09682e+07	6.90235e+06	1.58199e+07	5.34269e+06	9.42903e+06	1.15081e+07	1.5761e+07	1.73315e+07	1.31532e+07	1.1003e+07	6.43861e+06	1.06328e+07	3.14727e+07	1.71948e+07	1.23512e+07	5.25441e+06	4.89438e+06	1.14292e+07	7.30822e+06
ESI(+)	6.79_832.58572985	6.79	PC(40:7)(rep)	PC(40:7)	M+H	PC	(18:1/22:6)	(18:1)	(22:6)	NA	NA	832.585	C48 H83 O8 N1 P1	C	1.61674e+07	2.12707e+07	5.11678e+07	1.0882e+08	2.89324e+07	1.02381e+08	3.5147e+07	1.21294e+08	1.03753e+08	1.25758e+08	3.50014e+07	2.42533e+07	2.38967e+07	4.08169e+07	3.04426e+07	6.3961e+07	3.09971e+07	5.11416e+07	1.7916e+08	5.46056e+07	2.80672e+07	1.23711e+07	3.97464e+07	3.29918e+07	5.63295e+07	2.9598e+07	3.25222e+07	3.68765e+07	1.92452e+08	3.21852e+07	2.95464e+07	7.95387e+07	2.83919e+07	2.28201e+07	2.07321e+07
ESI(+)	6.8_725.556834166667	6.8	SM(d36:4)	SM(d36:4)	M+H	SM	(d36:4)	(d36:4)	NA	NA	NA	725.559	C41 H78 O6 N2 P1	C	2.21396e+09	2.18339e+09	2.02412e+09	2.0717e+09	2.19783e+09	1.42036e+09	1.49072e+09	1.92171e+09	1.54768e+09	1.9047e+09	9.34255e+08	1.48146e+09	1.93387e+09	1.69492e+09	2.78564e+09	1.32204e+09	2.16028e+09	2.62045e+09	1.644e+09	2.50618e+09	1.01529e+09	1.20998e+09	1.70533e+09	1.54356e+09	1.76933e+09	1.84167e+09	2.457e+09	1.97093e+09	1.93501e+09	1.59504e+09	2.19471e+09	2.20511e+09	2.34317e+09	2.09523e+09	2.34822e+09
ESI(+)	6.84_703.574962433333	6.84	SM(d34:1)(rep)	SM(d34:1)	M+H	SM	(d16:1/18:0)	(d16:1)	(18:0)	NA	NA	703.575	C39 H80 O6 N2 P1	C	2.99392e+10	3.29787e+10	2.85063e+10	2.54118e+10	3.09153e+10	2.47583e+10	2.50071e+10	2.71532e+10	2.39363e+10	2.69315e+10	2.27942e+10	2.81735e+10	2.90577e+10	2.68276e+10	3.25773e+10	1.98004e+10	2.90165e+10	3.33216e+10	2.36431e+10	2.87811e+10	1.73696e+10	2.33475e+10	2.79493e+10	2.39337e+10	2.60754e+10	2.5727e+10	2.70018e+10	2.70781e+10	2.53884e+10	2.71373e+10	2.76294e+10	2.77478e+10	2.76435e+10	2.89205e+10	2.62381e+10
ESI(+)	6.85_792.590325266667	6.85	PC(38:6e)	PC(38:6e)	M+H	PC	(38:6e)	(38:6e)	NA	NA	NA	792.59	C46 H83 O7 N1 P1	C	1.73883e+07	6.27674e+06	1.58718e+07	2.77549e+07	1.35403e+07	1.62524e+07	1.56098e+07	2.12913e+07	1.93026e+07	3.03485e+07	1.44229e+07	1.42286e+07	2.42793e+07	2.12187e+07	1.7361e+07	2.48516e+07	2.8558e+07	1.94326e+07	4.46825e+07	1.32089e+07	2.59577e+07	6.98986e+06	3.12888e+07	2.63116e+07	2.94678e+07	2.41228e+07	3.54047e+07	2.56009e+07	2.49626e+07	1.54355e+07	3.4118e+07	2.56355e+07	3.22224e+07	2.9248e+07	3.82097e+07
ESI(+)	6.88_706.537959483333	6.88	PC(30:0)(rep)	PC(30:0)	M+H	PC	(16:0/14:0)	(16:0)	(14:0)	NA	NA	706.538	C38 H77 O8 N1 P1	C	1.90018e+10	2.17629e+10	2.06508e+10	2.15111e+10	1.97007e+10	2.31454e+10	2.32134e+10	1.85639e+10	2.1946e+10	2.13131e+10	2.0197e+10	2.14407e+10	1.74512e+10	1.95061e+10	1.77903e+10	2.38353e+10	1.84299e+10	1.48463e+10	1.466e+10	1.89855e+10	2.85118e+10	2.54884e+10	1.89657e+10	1.84911e+10	1.52232e+10	1.79101e+10	1.69917e+10	1.82474e+10	1.60115e+10	2.01363e+10	1.64123e+10	1.64276e+10	1.60523e+10	2.01496e+10	1.62825e+10
ESI(+)	6.89_728.519896966667	6.89	PC(30:0)	PC(30:0)	M+Na	PC	(16:0/14:0)	(16:0)	(14:0)	NA	NA	728.52	C38 H76 O8 N1 P1 Na1	C	9.19189e+08	9.81992e+08	1.00301e+09	1.11838e+09	9.41445e+08	8.74229e+08	8.75348e+08	8.56195e+08	9.07123e+08	9.52186e+08	4.57294e+08	7.48012e+08	8.00938e+08	7.4556e+08	1.01848e+09	1.00048e+09	8.85191e+08	7.78603e+08	6.38088e+08	1.04037e+09	1.00809e+09	8.39692e+08	7.36527e+08	7.67186e+08	6.61536e+08	8.40343e+08	9.70379e+08	8.69714e+08	7.59989e+08	8.01419e+08	8.60138e+08	8.74862e+08	8.70108e+08	9.58027e+08	9.39674e+08
ESI(+)	6.91_728.521255216667	6.91	PC(32:3)(rep)(rep)	PC(32:3)	M+H	PC	(32:3)	(32:3)	NA	NA	NA	728.522	C40 H75 O8 N1 P1	C	9.17865e+08	9.76178e+08	1.00259e+09	1.13198e+09	9.37916e+08	8.78389e+08	8.74372e+08	8.51001e+08	9.03222e+08	9.55653e+08	4.56357e+08	7.45062e+08	7.96156e+08	7.48684e+08	1.01969e+09	9.97387e+08	8.91878e+08	7.79198e+08	6.25639e+08	1.03453e+09	9.44136e+08	8.34766e+08	7.43854e+08	7.67714e+08	6.7008e+08	8.35461e+08	9.75579e+08	8.8509e+08	6.97655e+08	7.97602e+08	8.55623e+08	8.88212e+08	8.69991e+08	9.52923e+08	8.52007e+08
ESI(+)	6.95_766.57466865	6.95	PC(36:4p)(rep)	PC(36:4p)	M+H	PC	(36:4p)	(36:4p)	NA	NA	NA	766.575	C44 H81 O7 N1 P1	C	3.37724e+07	1.90714e+07	3.47317e+07	5.58805e+07	4.48297e+07	5.94232e+07	5.59397e+07	3.04751e+07	4.96643e+07	3.22163e+07	6.20349e+07	5.56242e+07	5.8207e+07	5.33662e+07	2.95574e+07	5.75178e+07	5.11366e+07	3.52794e+07	7.10069e+07	2.56882e+07	7.86736e+07	4.63737e+07	5.5481e+07	4.98243e+07	3.52785e+07	4.38106e+07	3.8868e+07	3.95171e+07	2.49169e+07	4.02978e+07	2.66386e+06	2.66043e+07	4.5738e+07	4.25042e+07	4.94383e+07
ESI(+)	6.95_862.625310716667	6.95	CerG2(d18:1/16:0)	CerG2(d34:1)	M+H	CerG2	(d18:1/16:0)	(d18:1)	(16:0)	NA	NA	862.625	C46 H88 O13 N1	B	4.00497e+07	3.65563e+07	4.00596e+07	4.35402e+07	4.87496e+07	4.12126e+07	3.95133e+07	3.90104e+07	4.39633e+07	4.55465e+07	5.2235e+07	5.68682e+07	5.02078e+07	5.26797e+07	4.5371e+07	3.00607e+07	4.38807e+07	5.03804e+07	4.55886e+07	3.40566e+07	3.40706e+07	4.20268e+07	5.82646e+07	4.13187e+07	4.70602e+07	5.03091e+07	3.53638e+07	5.14e+07	2.94773e+07	4.17168e+07	3.87726e+07	4.3275e+07	4.75503e+07	4.57106e+07	4.1633e+07
ESI(+)	7.01_740.543696616667	7.01	PG(16:0/16:0)(rep)	PG(32:0)	M+NH4	PG	(16:0/16:0)	(16:0)	(16:0)	NA	NA	740.544	C38 H79 O10 N1 P1	A	6.79624e+07	1.5897e+08	1.08455e+08	1.47126e+08	1.18977e+08	1.91191e+08	1.5688e+08	9.26408e+07	1.34121e+08	8.90685e+07	2.02452e+08	1.75477e+08	1.01468e+08	1.37971e+08	1.10487e+08	1.75255e+08	9.60449e+07	8.3698e+07	1.09909e+08	1.17389e+08	1.83278e+08	2.48666e+08	1.29779e+08	1.57891e+08	1.04831e+08	1.35165e+08	1.02966e+08	1.3462e+08	1.05088e+08	8.33393e+07	9.99787e+07	1.06973e+08	1.10767e+08	1.31677e+08	1.23431e+08
ESI(+)	7.01_745.499151866667	7.01	PG(32:0)	PG(32:0)	M+Na	PG	(16:0/16:0)	(16:0)	(16:0)	NA	NA	745.499	C38 H75 O10 N0 P1 Na1	C	9.28322e+07	1.39472e+08	1.05354e+08	1.58928e+08	1.29198e+08	1.68278e+08	1.21288e+08	7.92892e+07	1.36755e+08	8.62794e+07	1.32316e+08	1.36029e+08	9.1933e+07	1.41997e+08	1.43342e+08	1.57566e+08	9.98978e+07	8.96873e+07	8.27286e+07	1.25124e+08	1.55322e+08	1.42556e+08	1.26473e+08	1.46463e+08	9.046e+07	1.07248e+08	1.32114e+08	1.27704e+08	1.02186e+08	7.42689e+07	1.0445e+08	9.84434e+07	1.44256e+08	1.24725e+08	1.27021e+08
ESI(+)	7.03_858.600767033898	7.03	PC(42:8)	PC(42:8)	M+H	PC	(42:8)	(42:8)	NA	NA	NA	858.601	C50 H85 O8 N1 P1	C	2.63341e+06	1.99814e+06	7.8113e+06	1.49691e+07	3.95721e+06	1.72739e+07	5.01611e+06	1.758e+07	1.85738e+07	1.73851e+07	4.46697e+06	5.57265e+06	2.94304e+06	3.15141e+06	3.77896e+06	1.17126e+07	4.49195e+06	5.24897e+06	4.38465e+07	1.07108e+07	5.19996e+06	1.71285e+06	5.75923e+06	4.76194e+06	9.08936e+06	4.59966e+06	4.26389e+06	2.00186e+06	2.10928e+07	5.66115e+06	6.57162e+06	1.16753e+07	4.69285e+06	6.30171e+06	3.92513e+06
ESI(+)	7.04_678.543369516667	7.04	PC(29:0e)	PC(29:0e)	M+H	PC	(29:0e)	(29:0e)	NA	NA	NA	678.543	C37 H77 O7 N1 P1	C	1.77049e+07	1.57195e+07	2.00078e+07	2.24765e+07	2.32784e+07	2.07499e+07	2.02805e+07	1.62561e+07	2.78302e+07	2.29747e+07	2.48482e+07	2.1757e+07	2.15345e+07	2.10708e+07	1.74092e+07	2.97105e+07	1.8189e+07	1.68862e+07	1.46501e+07	1.85268e+07	4.9022e+07	3.16019e+07	2.35005e+07	1.80774e+07	1.88071e+07	2.07366e+07	1.5431e+07	1.50384e+07	1.88369e+07	2.34383e+07	1.70902e+07	1.6348e+07	1.84421e+07	2.45253e+07	2.16033e+07
ESI(+)	7.05_746.569435566667	7.05	dMePE(16:0/18:1)	dMePE(34:1)	M+H	dMePE	(16:0/18:1)	(16:0)	(18:1)	NA	NA	746.569	C41 H81 O8 N1 P1	A	1.32285e+07	1.01156e+08	2.45512e+07	2.8163e+07	2.43167e+07	1.05534e+07	3.26039e+07	1.40306e+07	2.11415e+07	3.56404e+07	2.06407e+07	5.73148e+07	7.18206e+06	3.16868e+07	1.45213e+07	1.8291e+07	1.15389e+07	1.66007e+07	1.21088e+07	9.62074e+06	1.01714e+07	1.31803e+07	1.82388e+07	1.36419e+07	9.4147e+06	4.40112e+07	2.00239e+07	7.91821e+06	5.28007e+06	2.67637e+07	1.58239e+07	1.53079e+07	2.1887e+07	2.47903e+07	1.068e+08
ESI(+)	7.05_762.52793055	7.05	PS(34:1)	PS(34:1)	M+H	PS	(16:0/18:1)	(16:0)	(18:1)	NA	NA	762.528	C40 H77 O10 N1 P1	C	1.13795e+08	1.23636e+08	1.33684e+08	1.4342e+08	1.67449e+08	1.35264e+08	1.48942e+08	1.2265e+08	1.17717e+08	1.13793e+08	1.89781e+08	1.64776e+08	1.17844e+08	1.64722e+08	1.72237e+08	9.45394e+07	1.41053e+08	1.23653e+08	1.1643e+08	1.21225e+08	9.93726e+07	1.43589e+08	1.42271e+08	1.64671e+08	1.24053e+08	1.17886e+08	1.35386e+08	1.26607e+08	1.43744e+08	1.57015e+08	1.26919e+08	1.28178e+08	1.3279e+08	1.50895e+08	1.16918e+08
ESI(+)	7.08_816.575095716667	7.08	PG(18:0/20:4)(rep)(rep)	PG(38:4)	M+NH4	PG	(18:0/20:4)	(18:0)	(20:4)	NA	NA	816.575	C44 H83 O10 N1 P1	B	8.24422e+06	1.83317e+07	1.21794e+07	1.23323e+08	1.49733e+07	4.79528e+07	2.795e+07	2.17606e+07	1.56651e+07	1.73141e+07	1.43114e+08	9.32548e+07	1.96003e+07	2.65914e+08	1.74092e+07	1.29351e+08	1.33888e+08	1.02068e+08	3.16128e+07	2.68813e+06	2.47068e+07	2.52471e+07	2.14581e+07	6.3576e+07	3.13685e+07	2.29499e+07	2.98518e+07	5.23271e+07	3.66329e+07	5.05262e+07	7.9566e+06	7.67678e+07	3.01448e+07	1.92759e+07	8.74627e+06
ESI(+)	7.09_732.55431755	7.09	PC(32:1)(rep)	PC(32:1)	M+H	PC	(16:0/16:1)	(16:0)	(16:1)	NA	NA	732.554	C40 H79 O8 N1 P1	C	7.04297e+09	8.36234e+09	7.01671e+09	7.6148e+09	7.32993e+09	9.88774e+09	8.51418e+09	6.44434e+09	8.23186e+09	8.01909e+09	1.12923e+10	7.72333e+09	7.84658e+09	5.78712e+09	5.41086e+09	1.12521e+10	8.16254e+09	5.1116e+09	4.95641e+09	7.06359e+09	1.35372e+10	1.19936e+10	9.05024e+09	9.5647e+09	6.28953e+09	5.10958e+09	6.57287e+09	7.12605e+09	7.14195e+09	8.08464e+09	5.40166e+09	4.98097e+09	3.52884e+09	6.37499e+09	5.71593e+09
ESI(+)	7.09_754.535480066667	7.09	PC(32:1)	PC(32:1)	M+Na	PC	(16:0/16:1)	(16:0)	(16:1)	NA	NA	754.536	C40 H78 O8 N1 P1 Na1	C	6.75355e+08	9.33619e+08	7.99334e+08	6.97748e+08	8.72008e+08	7.59749e+08	7.78981e+08	6.21079e+08	7.24999e+08	7.76043e+08	7.25576e+08	6.61628e+08	7.74297e+08	6.40728e+08	5.42054e+08	1.04043e+09	8.3479e+08	5.03955e+08	4.38378e+08	7.87791e+08	1.19265e+09	1.00488e+09	9.08183e+08	8.6523e+08	5.83504e+08	5.9135e+08	6.70238e+08	6.84831e+08	6.59333e+08	8.04318e+08	5.86804e+08	6.18906e+08	4.69146e+08	6.48746e+08	5.38928e+08
ESI(+)	7.1_729.59164945	7.1	SM(d36:2)	SM(d36:2)	M+H	SM	(d18:1/18:1)	(d18:1)	(18:1)	NA	NA	729.591	C41 H82 O6 N2 P1	C	3.34536e+08	3.84805e+08	3.43131e+08	2.89744e+08	3.42042e+08	4.05607e+08	4.01064e+08	3.18537e+08	3.06492e+08	3.72114e+08	4.38946e+08	4.42373e+08	3.39883e+08	4.68558e+08	2.90621e+08	2.09568e+08	3.3087e+08	3.27489e+08	2.72384e+08	2.72799e+08	2.11953e+08	3.26134e+08	3.89522e+08	3.44053e+08	2.90314e+08	2.66253e+08	2.59562e+08	3.32498e+08	3.01949e+08	3.33463e+08	2.74135e+08	2.61084e+08	2.37672e+08	2.68718e+08	2.24053e+08
ESI(+)	7.1_751.573179383333	7.1	SM(d38:5)	SM(d38:5)	M+H	SM	(d38:5)	(d38:5)	NA	NA	NA	751.575	C43 H80 O6 N2 P1	C	4.33138e+07	4.87453e+07	4.56073e+07	4.64921e+07	5.02229e+07	5.88562e+07	4.70127e+07	4.20515e+07	4.07537e+07	4.50841e+07	3.71306e+07	5.23001e+07	4.35753e+07	5.61957e+07	3.59722e+07	3.23695e+07	4.16907e+07	4.0583e+07	2.91583e+07	3.34265e+07	2.2678e+07	4.22829e+07	5.21171e+07	4.15904e+07	3.35369e+07	3.07339e+07	3.0494e+07	4.1967e+07	5.38678e+07	4.35429e+07	3.96327e+07	3.30003e+07	3.22254e+07	3.74206e+07	4.04059e+07
ESI(+)	7.12_764.522369733333	7.12	PC(35:6)(rep)	PC(35:6)	M+H	PC	(35:6)	(35:6)	NA	NA	NA	764.522	C43 H75 O8 N1 P1	C	1.64767e+08	2.60992e+08	5.41805e+08	1.054e+09	2.3419e+08	7.39514e+08	5.55998e+08	7.83496e+08	5.90878e+08	7.6545e+08	2.82989e+08	2.72241e+08	1.92157e+08	2.52672e+08	2.34928e+08	8.82258e+08	2.64431e+08	3.02362e+08	1.47127e+09	4.20994e+08	2.44623e+08	1.25759e+08	2.5124e+08	4.33443e+08	7.37747e+08	2.98411e+08	2.31709e+08	1.64456e+08	1.30327e+09	3.16613e+08	2.70791e+08	3.85336e+08	2.31479e+08	2.46624e+08	1.92263e+08
ESI(+)	7.12_764.5228181	7.12	PE(16:0/22:6)(rep)	PE(38:6)	M+H	PE	(16:0/22:6)	(16:0)	(22:6)	NA	NA	764.522	C43 H75 O8 N1 P1	B	1.63164e+08	2.58012e+08	5.42291e+08	1.06955e+09	2.35163e+08	7.45739e+08	5.57006e+08	7.83408e+08	5.90022e+08	7.68064e+08	2.81612e+08	2.69326e+08	1.88398e+08	2.54804e+08	2.36635e+08	8.83007e+08	2.66404e+08	2.96403e+08	1.4731e+09	4.17387e+08	2.46162e+08	1.2673e+08	2.53801e+08	4.3651e+08	7.43037e+08	2.98666e+08	2.33754e+08	1.66455e+08	1.3153e+09	3.17559e+08	2.6781e+08	3.84588e+08	2.32711e+08	2.47409e+08	1.92726e+08
ESI(+)	7.12_786.5044509	7.12	PE(38:6)	PE(38:6)	M+Na	PE	(16:0/22:6)	(16:0)	(22:6)	NA	NA	786.504	C43 H74 O8 N1 P1 Na1	C	1.52673e+07	2.04566e+07	4.23036e+07	7.42823e+07	1.61802e+07	4.31804e+07	3.72369e+07	5.97755e+07	4.01341e+07	5.55168e+07	1.28207e+07	1.58184e+07	1.4051e+07	1.71712e+07	2.1008e+07	5.55496e+07	2.20316e+07	2.33992e+07	8.89537e+07	3.45794e+07	1.32172e+07	6.13967e+06	1.819e+07	2.38754e+07	5.06082e+07	2.14928e+07	2.03122e+07	1.10216e+07	9.50803e+07	2.16095e+07	2.3729e+07	3.15446e+07	2.03189e+07	2.01069e+07	1.76637e+07
ESI(+)	7.13_880.59106	7.13	PI(36:2)	PI(36:2)	M+NH4	PI	(18:0/18:2)	(18:0)	(18:2)	NA	NA	880.591	C45 H87 O13 N1 P1	C	6.6202e+06	2.76772e+07	7.19051e+07	2.4384e+07	3.03275e+07	7.91766e+07	3.15781e+07	6.07686e+06	3.13623e+07	1.36123e+08	2.19759e+07	2.49906e+07	2.28212e+07	6.56323e+07	1.4613e+08	2.67112e+07	1.49457e+08	2.34896e+07	1.87212e+06	4.20787e+07	5.21183e+07	2.82196e+07	2.41601e+07	7.23828e+07	3.26712e+07	2.86361e+07	7.28343e+07	2.98674e+07	9.04953e+07	3.79797e+07	3.27972e+07	3.55776e+07	2.73442e+06	3.88191e+06	2.7111e+07
ESI(+)	7.15_748.5275699	7.15	PE(18:2p/20:4)(rep)	PE(38:6p)	M+H	PE	(18:2p/20:4)	(18:2p)	(20:4)	NA	NA	748.528	C43 H75 O7 N1 P1	A	1.3773e+07	4.01176e+06	6.60895e+06	1.87156e+07	1.25712e+07	2.65817e+07	4.69661e+07	1.05571e+07	1.25475e+07	1.20872e+07	3.80038e+07	3.01091e+07	5.51984e+07	1.0996e+08	2.87882e+07	1.38735e+07	6.51962e+07	2.05364e+07	6.70342e+07	1.02232e+07	3.17856e+07	6.75462e+06	8.9733e+07	5.15302e+07	2.64656e+07	5.48976e+07	3.8382e+07	4.20875e+07	1.26528e+07	2.97874e+07	8.30359e+07	2.45607e+07	1.18122e+08	8.80077e+07	1.1196e+08
ESI(+)	7.15_766.55956095	7.15	PG(34:1)(rep)	PG(34:1)	M+NH4	PG	(16:0/18:1)	(16:0)	(18:1)	NA	NA	766.559	C40 H81 O10 N1 P1	C	9.75319e+07	1.7119e+08	8.21434e+07	1.20882e+08	1.454e+08	1.58412e+08	1.50989e+08	1.02214e+08	1.15045e+08	8.36147e+07	1.74342e+08	1.43886e+08	1.22368e+08	1.56622e+08	1.2011e+08	1.47786e+08	1.334e+08	1.56967e+08	1.52913e+08	1.09163e+08	1.41804e+08	2.07133e+08	1.37525e+08	1.54797e+08	1.16031e+08	1.18456e+08	1.1958e+08	1.66582e+08	1.15012e+08	1.0677e+08	1.11297e+08	1.31667e+08	1.21821e+08	1.52164e+08	1.06747e+08
ESI(+)	7.15_771.514933	7.15	PG(34:1)	PG(34:1)	M+Na	PG	(16:0/18:1)	(16:0)	(18:1)	NA	NA	771.515	C40 H77 O10 N0 P1 Na1	C	1.23744e+08	1.72923e+08	1.23326e+08	1.32578e+08	1.58387e+08	1.34709e+08	1.43664e+08	1.14295e+08	1.23862e+08	1.13374e+08	1.21795e+08	1.33115e+08	1.32912e+08	1.45596e+08	1.55074e+08	1.49317e+08	1.50861e+08	1.34146e+08	9.72356e+07	1.49934e+08	1.41773e+08	1.61178e+08	1.45075e+08	1.43281e+08	1.14167e+08	1.19971e+08	1.5083e+08	1.51557e+08	1.18444e+08	1.18471e+08	1.35451e+08	1.42424e+08	1.47937e+08	1.61869e+08	1.28269e+08
ESI(+)	7.16_782.569614833333	7.16	PC(36:4)(rep)(rep)(rep)(rep)(rep)	PC(36:4)	M+H	PC	(16:0/20:4)	(16:0)	(20:4)	NA	NA	782.569	C44 H81 O8 N1 P1	C	6.13744e+09	5.81224e+09	7.43999e+09	1.05714e+10	5.43572e+09	1.06021e+10	8.90717e+09	9.69076e+09	8.94142e+09	1.02238e+10	9.30522e+09	7.73429e+09	6.26928e+09	7.01063e+09	4.84309e+09	1.33226e+10	7.18281e+09	6.85468e+09	1.52177e+10	6.03754e+09	9.03576e+09	8.01597e+09	7.11989e+09	8.68849e+09	1.15524e+10	6.08848e+09	6.76194e+09	7.18232e+09	1.23615e+10	7.0629e+09	5.94146e+09	6.82579e+09	5.25872e+09	5.6512e+09	5.39555e+09
ESI(+)	7.21_540.535036633333	7.21	Cer(d34:0)	Cer(d34:0)	M+H	Cer	(d34:0)	(d34:0)	NA	NA	NA	540.535	C34 H70 O3 N1	C	2.75281e+07	4.43981e+07	2.81924e+07	3.83613e+07	2.66387e+07	4.19957e+07	4.4291e+07	2.22238e+07	1.64399e+07	1.86792e+07	2.37898e+07	2.09088e+07	1.96786e+07	3.84467e+07	6.98482e+07	2.60694e+07	6.15851e+07	6.916e+07	3.8659e+07	3.09362e+07	1.73317e+07	2.12658e+07	3.06982e+07	2.75752e+07	3.78453e+07	3.1333e+07	3.30732e+07	3.25325e+07	3.3116e+07	1.74898e+07	2.93768e+07	3.46405e+07	2.46601e+07	2.10428e+07	3.11479e+07
ESI(+)	7.23_722.512651779661	7.23	PE(16:0p/20:5)(rep)	PE(36:5p)	M+H	PE	(16:0p/20:5)	(16:0p)	(20:5)	NA	NA	722.512	C41 H73 O7 N1 P1	A	3.18626e+07	2.59862e+07	2.88575e+07	4.91692e+07	5.82465e+07	6.29461e+07	8.58049e+07	2.11395e+07	5.67836e+07	3.23024e+07	7.17307e+07	7.16474e+07	9.09594e+07	1.48229e+08	4.25394e+07	1.83609e+07	7.0949e+07	2.64815e+07	5.60621e+07	2.48374e+07	3.51763e+07	6.45201e+07	9.04658e+07	6.15662e+07	3.68675e+07	6.53298e+07	4.50022e+07	4.527e+07	1.91723e+07	5.95996e+07	4.33837e+07	4.32091e+07	7.00482e+07	6.27062e+07	6.06907e+07
ESI(+)	7.23_808.585702433333	7.23	PC(38:5)(rep)(rep)(rep)	PC(38:5)	M+H	PC	(18:1/20:4)	(18:1)	(20:4)	NA	NA	808.585	C46 H83 O8 N1 P1	C	6.47588e+08	5.60578e+08	1.10393e+09	1.66209e+09	7.30415e+08	1.66714e+09	1.20692e+09	2.00407e+09	1.4435e+09	1.85516e+09	1.0837e+09	8.65159e+08	7.71397e+08	9.50681e+08	6.30799e+08	1.66894e+09	9.17864e+08	8.11199e+08	3.00404e+09	9.84853e+08	9.07568e+08	5.96567e+08	9.8055e+08	1.08865e+09	1.43005e+09	7.93641e+08	8.93115e+08	7.28746e+08	2.43465e+09	8.93222e+08	7.71816e+08	9.53469e+08	6.84105e+08	7.7488e+08	6.37119e+08
ESI(+)	7.24_754.535762033333	7.24	PC(34:4)(rep)	PC(34:4)	M+H	PC	(34:4)	(34:4)	NA	NA	NA	754.538	C42 H77 O8 N1 P1	C	1.2465e+09	1.82339e+09	1.74847e+09	1.75448e+09	1.63632e+09	1.53829e+09	1.58506e+09	1.5507e+09	1.62025e+09	1.70669e+09	1.30069e+09	1.58357e+09	1.36421e+09	1.1356e+09	2.60237e+09	1.93455e+09	1.49035e+09	2.05573e+08	3.63408e+08	3.22024e+09	2.24652e+09	1.92431e+09	1.45047e+09	1.42539e+09	1.39521e+09	1.50047e+09	1.54135e+09	1.17242e+09	1.36116e+09	1.54935e+09	2.17421e+09	1.44071e+09	1.28339e+09	1.71118e+09	2.14735e+09
ESI(+)	7.27_790.538143	7.27	PE(40:7)	PE(40:7)	M+H	PE	(40:7)	(40:7)	NA	NA	NA	790.538	C45 H77 O8 N1 P1	C	3.74416e+06	1.13525e+06	1.65179e+07	3.47773e+07	6.51598e+06	3.05618e+07	1.52204e+07	1.63452e+07	1.94716e+07	2.54564e+07	9.98628e+06	6.91386e+06	7.39805e+06	2.01327e+07	4.99129e+06	2.86705e+07	1.02654e+07	5.74569e+06	4.56152e+07	1.08248e+07	9.97482e+06	1.05347e+06	1.10406e+07	1.26773e+07	1.2421e+07	9.94886e+06	8.19281e+06	6.40061e+06	4.38743e+07	7.25794e+06	1.15098e+07	1.04637e+07	1.06218e+07	1.14246e+07	9.22761e+06
ESI(+)	7.32_820.58576315	7.32	PC(39:6)	PC(39:6)	M+H	PC	(39:6)	(39:6)	NA	NA	NA	820.585	C47 H83 O8 N1 P1	C	7.06995e+06	4.45579e+06	1.49268e+07	2.24009e+07	5.9402e+06	1.7759e+07	7.96246e+06	3.15866e+07	2.99521e+07	3.82389e+07	8.18183e+06	8.04774e+06	7.81016e+06	9.55303e+06	8.57988e+06	7.96241e+07	8.73185e+06	1.0965e+07	5.8258e+07	1.54506e+07	1.10518e+07	3.89059e+06	1.06752e+07	1.14328e+07	2.40069e+07	1.25454e+07	1.05572e+07	6.44322e+06	4.86558e+07	1.29683e+07	1.25947e+07	2.27042e+07	1.3244e+07	9.7533e+06	1.05424e+07
ESI(+)	7.33_536.503782833333	7.33	Cer(d18:2/16:0)	Cer(d34:2)	M+H	Cer	(d18:2/16:0)	(d18:2)	(16:0)	NA	NA	536.504	C34 H66 O3 N1	B	1.69854e+07	1.33676e+07	1.30416e+07	1.3765e+07	1.56629e+07	1.76695e+07	1.80688e+07	1.25219e+07	1.62498e+07	1.57549e+07	2.33237e+07	2.01027e+07	1.80656e+07	3.22104e+07	1.43493e+07	1.42444e+07	2.02984e+07	1.94212e+07	1.81575e+07	1.09445e+07	2.01128e+07	1.91876e+07	2.40953e+07	1.92502e+07	1.54242e+07	1.62134e+07	1.79021e+07	1.74935e+07	9.94578e+06	1.69032e+07	1.35653e+07	1.25557e+07	1.34858e+07	1.50321e+07	1.45345e+07
ESI(+)	7.35_810.52595495	7.35	PS(36:2)	PS(36:2)	M+Na	PS	(18:1/18:1)	(18:1)	(18:1)	NA	NA	810.526	C42 H78 O10 N1 P1 Na1	C	1.03331e+08	8.27236e+07	1.24959e+08	9.99826e+07	1.32522e+08	8.93103e+07	9.57044e+07	1.94661e+07	9.28114e+07	1.85955e+07	8.51316e+07	1.00013e+08	1.15875e+08	1.19446e+08	1.57942e+08	7.42178e+06	7.9662e+07	1.23436e+08	8.03533e+07	1.07765e+08	6.25798e+07	6.82533e+07	8.19526e+07	7.83569e+07	9.14787e+07	1.10484e+08	1.14331e+08	1.04288e+08	1.91322e+07	1.07071e+08	1.32371e+08	1.19801e+08	1.22115e+08	1.41369e+08	1.33771e+08
ESI(+)	7.39_790.574645983333	7.39	PC(38:6p)(rep)	PC(38:6p)	M+H	PC	(38:6p)	(38:6p)	NA	NA	NA	790.575	C46 H81 O7 N1 P1	C	2.62108e+07	1.49701e+07	2.34451e+07	3.97531e+07	3.20399e+07	4.57617e+07	4.55915e+07	1.76807e+07	3.47545e+07	2.45626e+07	4.77191e+07	3.64498e+07	4.33831e+07	9.68015e+07	2.71782e+07	2.18173e+07	4.74918e+07	1.83054e+07	4.27847e+07	1.54714e+07	3.5234e+07	2.10223e+07	7.47781e+07	4.25355e+07	2.93234e+07	3.83212e+07	4.79917e+07	2.53473e+07	1.81337e+07	3.06053e+07	2.89548e+07	1.9649e+07	3.66438e+07	3.60317e+07	3.08456e+07
ESI(+)	7.41_664.491300466667	7.41	PE(30:0)	PE(30:0)	M+H	PE	(16:0/14:0)	(16:0)	(14:0)	NA	NA	664.491	C35 H71 O8 N1 P1	C	9.62592e+06	8.4614e+06	9.81538e+06	1.28581e+07	1.13587e+07	1.06738e+07	1.27389e+07	9.63753e+06	1.32561e+07	9.27768e+06	1.42992e+07	1.1979e+07	1.40599e+07	1.84266e+07	1.08525e+07	1.22308e+07	1.29064e+07	6.44628e+06	8.9177e+06	7.17855e+06	2.42292e+07	1.69529e+07	1.60902e+07	1.41417e+07	1.00468e+07	1.399e+07	8.06223e+06	9.00292e+06	7.8494e+06	1.30888e+07	1.04694e+07	1.00128e+07	1.08855e+07	1.44842e+07	1.15736e+07
ESI(+)	7.42_792.574887183333	7.42	PG(36:2)	PG(36:2)	M+NH4	PG	(18:1/18:1)	(18:1)	(18:1)	NA	NA	792.575	C42 H83 O10 N1 P1	C	1.42065e+07	2.87531e+07	9.81697e+06	1.53832e+07	1.2583e+07	2.16424e+07	1.22456e+07	1.55807e+07	1.074e+07	1.07793e+07	1.77114e+07	7.69043e+06	1.98909e+07	3.50053e+07	1.8467e+07	1.64369e+07	1.46893e+07	3.5712e+07	2.8091e+07	2.72966e+07	1.28109e+07	2.43316e+07	1.53096e+07	1.36148e+07	2.34639e+07	2.31177e+07	3.13404e+07	3.16749e+07	3.4115e+07	1.09824e+07	5.64385e+06	3.07709e+07	2.52603e+07	3.0402e+07	2.99786e+07
ESI(+)	7.47_780.553681333333	7.47	PC(36:5)(rep)(rep)(rep)	PC(36:5)	M+H	PC	(36:5)	(36:5)	NA	NA	NA	780.554	C44 H79 O8 N1 P1	C	2.10384e+09	2.11748e+09	2.12499e+09	2.02729e+09	2.12093e+09	1.75761e+09	1.59652e+09	2.02181e+09	1.76583e+09	2.18005e+09	1.19329e+09	1.50438e+09	1.68031e+09	1.31634e+09	1.97909e+09	1.82035e+09	1.75793e+09	2.15519e+09	2.20204e+09	2.37517e+09	1.3038e+09	1.4328e+09	1.42749e+09	1.61146e+09	2.08361e+09	1.75389e+09	2.37869e+09	1.87968e+09	2.2301e+09	1.56827e+09	1.5192e+09	1.84102e+09	1.73271e+09	1.81313e+09	1.66194e+09
ESI(+)	7.47_796.52538535	7.47	PC(37:7p)	PC(37:7p)	M+Na	PC	(37:7p)	(37:7p)	NA	NA	NA	796.525	C45 H76 O7 N1 P1 Na1	C	1.17511e+08	1.16058e+08	1.14355e+08	1.14727e+08	1.154e+08	9.17201e+07	8.86439e+07	1.10037e+08	9.8749e+07	1.1515e+08	6.74695e+07	8.0813e+07	9.44348e+07	7.32362e+07	1.15004e+08	9.47848e+07	9.57361e+07	1.21579e+08	1.14873e+08	1.26232e+08	7.01592e+07	7.3214e+07	8.08881e+07	9.26374e+07	1.15871e+08	9.87242e+07	1.26811e+08	1.03024e+08	1.22754e+08	9.42382e+07	8.57056e+07	9.38361e+07	9.78323e+07	1.02109e+08	9.66559e+07
ESI(+)	7.48_758.569402483333	7.48	PC(34:2)(rep)(rep)	PC(34:2)	M+H	PC	(16:0/18:2)	(16:0)	(18:2)	NA	NA	758.569	C42 H81 O8 N1 P1	C	2.29832e+10	2.50203e+10	2.39746e+10	2.30376e+10	2.3686e+10	2.12323e+10	1.86427e+10	2.49288e+10	1.96997e+10	2.51939e+10	1.83217e+10	1.79475e+10	1.98366e+10	1.38059e+10	2.10598e+10	2.1956e+10	1.93723e+10	2.4288e+10	2.9461e+10	2.55881e+10	1.45433e+10	1.78183e+10	1.50019e+10	1.83738e+10	2.76992e+10	1.96938e+10	2.61895e+10	2.09517e+10	2.6617e+10	1.89136e+10	1.64052e+10	2.01097e+10	1.77257e+10	1.94423e+10	1.76147e+10
ESI(+)	7.48_780.551295783333	7.48	PC(34:2)(rep)	PC(34:2)	M+Na	PC	(16:0/18:2)	(16:0)	(18:2)	NA	NA	780.551	C42 H80 O8 N1 P1 Na1	C	2.17303e+09	2.10042e+09	2.11604e+09	2.05426e+09	2.21962e+09	1.70505e+09	1.59629e+09	2.07512e+09	1.76895e+09	2.11686e+09	1.35148e+09	1.50581e+09	1.6561e+09	1.26257e+09	1.94665e+09	1.87956e+09	1.70808e+09	2.09414e+09	2.11884e+09	2.27202e+09	1.31156e+09	1.38743e+09	1.42704e+09	1.60771e+09	2.18251e+09	1.68399e+09	2.2969e+09	1.87379e+09	2.17931e+09	1.67537e+09	1.48879e+09	1.82963e+09	1.69581e+09	1.80423e+09	1.59502e+09
ESI(+)	7.57_705.591077666667	7.57	SM(d34:0)	SM(d34:0)	M+H	SM	(d18:0/16:0)	(d18:0)	(16:0)	NA	NA	705.591	C39 H82 O6 N2 P1	C	5.82045e+09	6.99407e+09	5.16184e+09	3.32492e+09	4.7377e+09	3.95174e+09	4.90692e+09	5.80851e+09	4.05183e+09	3.91123e+09	4.40738e+09	5.37422e+09	4.62134e+09	3.24813e+09	5.20465e+09	2.72018e+09	3.20909e+09	5.41238e+09	3.47332e+09	5.5058e+09	2.1375e+09	4.65931e+09	3.50948e+09	3.5447e+09	3.76709e+09	3.71762e+09	3.60661e+09	3.71297e+09	3.94638e+09	4.39936e+09	3.42525e+09	4.83852e+09	4.43911e+09	4.24627e+09	3.32296e+09
ESI(+)	7.57_727.573345083333	7.57	SM(d36:3)(rep)	SM(d36:3)	M+H	SM	(d36:3)	(d36:3)	NA	NA	NA	727.575	C41 H80 O6 N2 P1	C	8.98571e+08	1.14316e+09	8.48815e+08	5.36194e+08	7.90881e+08	6.3009e+08	7.67375e+08	9.20212e+08	6.70066e+08	6.50705e+08	6.17702e+08	8.65768e+08	7.78156e+08	5.35253e+08	8.67457e+08	4.1481e+08	4.82517e+08	8.87346e+08	5.3425e+08	9.36097e+08	3.48789e+08	6.87331e+08	6.01076e+08	6.05394e+08	5.62429e+08	6.09074e+08	5.80758e+08	6.02345e+08	6.31264e+08	7.08544e+08	5.75931e+08	8.11168e+08	7.71947e+08	7.00312e+08	5.52746e+08
ESI(+)	7.59_690.507229583333	7.59	PC(29:1)	PC(29:1)	M+H	PC	(29:1)	(29:1)	NA	NA	NA	690.507	C37 H73 O8 N1 P1	C	2.04566e+07	2.69107e+07	2.08952e+07	3.16289e+07	2.90426e+07	2.65179e+07	3.57661e+07	2.44202e+07	2.37615e+07	2.23983e+07	3.9291e+07	2.95881e+07	3.61054e+07	4.12412e+07	2.3835e+07	2.39754e+07	3.71637e+07	1.82757e+07	1.99138e+07	1.22619e+07	3.86375e+07	3.63991e+07	4.65684e+07	3.58662e+07	2.15159e+07	2.50584e+07	2.53134e+07	2.26477e+07	2.12006e+07	2.80385e+07	2.58119e+07	2.2339e+07	3.02023e+07	3.13172e+07	1.92749e+07
ESI(+)	7.59_700.572398833333	7.59	CerG1(d18:1/16:0)(rep)	CerG1(d34:1)	M+H	CerG1	(d18:1/16:0)	(d18:1)	(16:0)	NA	NA	700.572	C40 H78 O8 N1	A	2.18946e+07	2.01128e+07	2.04276e+07	1.02676e+10	3.48682e+07	2.52606e+08	3.00272e+07	2.12312e+07	2.61913e+07	5.94226e+07	4.65221e+07	4.14066e+07	3.70465e+07	1.12288e+08	2.17687e+07	3.35418e+07	2.79151e+07	3.00373e+07	3.2613e+07	2.13006e+07	3.06669e+07	3.39075e+07	7.4547e+09	2.19234e+07	1.62183e+10	3.65085e+07	2.56217e+08	8.70072e+08	7.57135e+08	3.18502e+07	2.16836e+07	5.76506e+07	2.85828e+07	2.44373e+07	2.27074e+07
ESI(+)	7.61_690.507134716667	7.61	PE(32:1)	PE(32:1)	M+H	PE	(16:0/16:1)	(16:0)	(16:1)	NA	NA	690.507	C37 H73 O8 N1 P1	C	2.01372e+07	2.91094e+07	1.99722e+07	2.81613e+07	2.9231e+07	2.43888e+07	3.47879e+07	2.66817e+07	2.42148e+07	2.09124e+07	3.8641e+07	2.99396e+07	3.56619e+07	3.8379e+07	3.03196e+07	2.40479e+07	3.53147e+07	1.7452e+07	2.12077e+07	1.2873e+07	4.06205e+07	3.92496e+07	4.19236e+07	3.43751e+07	1.90547e+07	2.56475e+07	2.33641e+07	1.96397e+07	1.94188e+07	2.89271e+07	2.18997e+07	1.9031e+07	2.13882e+07	2.76351e+07	1.98646e+07
ESI(+)	7.66_740.522515133333	7.66	PC(33:4)(rep)	PC(33:4)	M+H	PC	(33:4)	(33:4)	NA	NA	NA	740.522	C41 H75 O8 N1 P1	C	4.71128e+09	3.80399e+08	3.20048e+09	7.15293e+08	6.68897e+08	4.29062e+08	8.02951e+09	6.18854e+08	4.94542e+08	3.96707e+08	8.59366e+09	7.55158e+08	5.80221e+08	4.49349e+08	8.67162e+07	3.09965e+09	6.37401e+08	8.35669e+08	1.05097e+09	3.55849e+08	4.59114e+09	5.53563e+08	5.8419e+08	1.95036e+09	7.18279e+08	5.10056e+08	2.94391e+08	3.67454e+08	5.5747e+08	3.18569e+08	3.52031e+08	4.44422e+08	4.79927e+09	3.31723e+08	3.25097e+08
ESI(+)	7.67_740.523300616667	7.67	PE(16:0/20:4)(rep)(rep)(rep)(rep)	PE(36:4)	M+H	PE	(16:0/20:4)	(16:0)	(20:4)	NA	NA	740.522	C41 H75 O8 N1 P1	B	3.72793e+08	3.29682e+08	4.95096e+08	6.55274e+08	3.92704e+08	6.83458e+08	7.42598e+08	5.8415e+08	5.91779e+08	6.19652e+08	6.78356e+08	5.98241e+08	5.34005e+08	7.01739e+08	3.69532e+08	6.65985e+08	5.21144e+08	3.66511e+08	9.45884e+08	3.22975e+08	5.60978e+08	4.8873e+08	5.52485e+08	6.03189e+08	6.53363e+08	4.50248e+08	4.51856e+08	3.71283e+08	7.28976e+08	4.70336e+08	4.19389e+08	4.43116e+08	4.34943e+08	4.84683e+08	4.12246e+08
ESI(+)	7.67_906.607746616667	7.67	PI(38:3)	PI(38:3)	M+NH4	PI	(18:0/20:3)	(18:0)	(20:3)	NA	NA	906.607	C47 H89 O13 N1 P1	C	3.65753e+07	2.50056e+07	3.13988e+07	3.47753e+07	2.89048e+07	2.43868e+07	3.33394e+07	4.46309e+07	3.64147e+07	4.57886e+07	3.50814e+07	3.46308e+07	2.26906e+07	2.21813e+07	2.90194e+07	2.82504e+07	3.4368e+07	3.40495e+07	3.06217e+07	2.73297e+07	2.37353e+07	2.85174e+07	3.04368e+07	2.87227e+07	4.08639e+07	2.05841e+07	3.01144e+07	2.73096e+07	3.3359e+07	4.27998e+07	3.27329e+07	2.67104e+07	2.79995e+07	2.75964e+07	1.84813e+07
ESI(+)	7.74_792.590615133333	7.74	PC(38:6e)(rep)	PC(38:6e)	M+H	PC	(38:6e)	(38:6e)	NA	NA	NA	792.59	C46 H83 O7 N1 P1	C	5.41556e+07	3.64557e+07	6.05239e+07	1.02774e+08	7.51117e+07	8.09989e+07	7.13839e+07	5.20285e+07	9.30769e+07	7.27198e+07	1.09498e+08	6.89752e+07	7.3578e+07	1.01886e+08	4.12038e+07	8.14446e+07	7.52602e+07	4.14224e+07	1.14919e+08	3.82438e+07	1.20471e+08	7.51804e+07	1.14318e+08	8.34711e+07	8.33154e+07	6.26956e+07	8.45809e+07	4.81484e+07	6.55736e+07	5.75331e+07	6.05314e+07	4.95988e+07	6.77336e+07	6.04182e+07	6.20532e+07
ESI(+)	7.75_690.5438303	7.75	PC(30:1e)(rep)	PC(30:1e)	M+H	PC	(30:1e)	(30:1e)	NA	NA	NA	690.543	C38 H77 O7 N1 P1	C	1.20832e+08	1.04112e+08	9.50422e+07	1.16037e+08	1.40957e+08	1.27493e+08	1.18414e+08	1.16509e+08	1.07475e+08	1.30429e+08	1.37317e+08	1.20499e+08	1.31207e+08	1.02836e+08	7.25487e+07	8.07992e+07	1.06479e+08	7.58343e+07	7.15372e+07	9.44329e+07	1.33457e+08	1.42165e+08	1.23387e+08	9.18833e+07	8.79157e+07	8.03718e+07	8.84769e+07	6.43111e+07	6.08718e+07	1.02161e+08	6.2e+07	6.51935e+07	6.19031e+07	9.13283e+07	6.38377e+07
ESI(+)	7.78_742.536024083333	7.78	PC(31:0)	PC(31:0)	M+Na	PC	(15:0/16:0)	(15:0)	(16:0)	NA	NA	742.536	C39 H78 O8 N1 P1 Na1	C	3.15111e+08	3.19633e+08	3.85413e+08	9.26888e+08	3.83926e+08	6.04942e+08	4.63058e+08	2.70375e+08	3.99069e+08	4.21041e+08	3.58333e+08	4.40224e+08	6.467e+08	7.22295e+07	3.98067e+08	3.91291e+08	3.39912e+08	8.98772e+07	3.0579e+08	4.05744e+08	5.98878e+08	6.38017e+08	1.61616e+08	3.4632e+08	2.03267e+08	6.37554e+08	6.57442e+07	2.46113e+08	1.5802e+08	4.14069e+08	3.78787e+08	3.42603e+08	4.46134e+08	5.37003e+08	5.2227e+08
ESI(+)	7.79_562.5193804	7.79	Cer(d18:1/18:2)	Cer(d36:3)	M+H	Cer	(d18:1/18:2)	(d18:1)	(18:2)	NA	NA	562.519	C36 H68 O3 N1	B	5.62369e+06	6.95765e+06	7.08562e+06	8.76821e+06	6.67438e+06	9.72596e+06	9.69026e+06	6.90383e+06	144942	5.12164e+06	1.03016e+07	8.49173e+06	1.58784e+07	1.51835e+07	7.64054e+06	1.46448e+07	9.19914e+06	8.23644e+06	1.80466e+07	3.86664e+06	2.38396e+07	1.6447e+07	1.31334e+07	87519.7	7.05154e+06	1.09196e+07	4.81899e+06	9.31639e+06	8.08403e+06	9.60942e+06	9.26503e+06	7.53274e+06	1.1656e+07	1.40296e+07	2.26064e+07
ESI(+)	7.79_784.585383483333	7.79	PC(36:3)(rep)(rep)(rep)	PC(36:3)	M+H	PC	(16:0/20:3)	(16:0)	(20:3)	NA	NA	784.585	C44 H83 O8 N1 P1	C	2.52284e+09	2.24629e+09	2.08154e+09	2.41189e+09	2.45959e+09	1.63967e+09	1.64717e+09	2.95767e+09	2.26856e+09	2.78264e+09	2.50472e+09	2.37984e+09	2.92111e+09	1.69839e+09	2.4583e+09	2.13477e+09	2.12418e+09	3.75101e+09	3.41149e+09	3.82398e+09	1.79073e+09	2.66743e+09	1.81852e+09	1.79342e+09	2.58559e+09	1.57051e+09	2.65288e+09	3.13527e+09	2.91472e+09	2.34868e+09	2.12845e+09	3.03033e+09	2.24433e+09	2.07029e+09	1.30554e+09
ESI(+)	7.82_720.554215366667	7.82	PC(31:0)(rep)	PC(31:0)	M+H	PC	(15:0/16:0)	(15:0)	(16:0)	NA	NA	720.554	C39 H79 O8 N1 P1	C	3.30843e+09	4.01081e+09	4.15857e+09	3.60592e+09	4.07689e+09	4.272e+09	3.95986e+09	3.55484e+09	4.21094e+09	4.02315e+09	4.13119e+09	4.05994e+09	5.00696e+09	4.48676e+09	4.17535e+09	4.20664e+09	3.56175e+09	3.33449e+09	3.29955e+09	4.59858e+09	5.09879e+09	5.81343e+09	3.97395e+09	3.76665e+09	3.92411e+09	4.44556e+09	3.55811e+09	3.7771e+09	4.53235e+09	4.54921e+09	4.1728e+09	4.51046e+09	4.58535e+09	5.58274e+09	6.01051e+09
ESI(+)	7.82_766.536797216667	7.82	PC(17:4/18:1)	PC(35:5)	M+H	PC	(17:4/18:1)	(17:4)	(18:1)	NA	NA	766.538	C43 H77 O8 N1 P1	B	1.01692e+08	7.90996e+07	1.28767e+08	1.79906e+08	1.02803e+08	2.12332e+08	2.43605e+08	2.03882e+08	1.58457e+08	1.75886e+08	1.91126e+08	1.55145e+08	1.705e+08	2.78081e+08	1.00535e+08	1.91669e+08	1.99267e+08	1.10139e+08	2.0672e+08	9.87165e+07	1.69132e+08	9.80561e+07	2.20588e+08	2.1875e+08	1.6976e+08	1.4127e+08	1.6573e+08	1.17242e+08	2.36704e+08	1.48908e+08	1.93494e+08	1.33818e+08	1.93284e+08	2.01123e+08	1.85107e+08
ESI(+)	7.83_717.591706916667	7.83	SM(d35:1)	SM(d35:1)	M+H	SM	(d17:0/18:1)	(d17:0)	(18:1)	NA	NA	717.591	C40 H82 O6 N2 P1	C	6.98727e+08	8.23323e+08	6.06825e+08	5.5482e+08	7.7489e+08	6.33946e+08	5.33341e+08	7.16287e+08	5.57787e+08	6.847e+08	5.70047e+08	6.4772e+08	8.6113e+08	6.91748e+08	8.66121e+08	4.59658e+08	5.63047e+08	8.65747e+08	7.19292e+08	8.78876e+08	4.36232e+08	6.49772e+08	6.25832e+08	5.28187e+08	7.78287e+08	7.90529e+08	6.75385e+08	7.90214e+08	9.67407e+08	9.24914e+08	1.0605e+09	9.80822e+08	1.00657e+09	1.11625e+09	1.16775e+09
ESI(+)	7.83_732.553985366667	7.83	PC(32:1)(rep)(rep)(rep)	PC(32:1)	M+H	PC	(16:0/16:1)	(16:0)	(16:1)	NA	NA	732.554	C40 H79 O8 N1 P1	C	5.93617e+08	6.39212e+08	1.03267e+09	7.93286e+08	4.87225e+08	8.0023e+08	9.65944e+08	9.16486e+08	9.68939e+08	9.94639e+08	1.16395e+09	1.12982e+09	6.88004e+08	9.29322e+08	6.13294e+08	1.42481e+09	8.04581e+08	5.69071e+08	3.12081e+08	8.32016e+08	1.51358e+09	1.60457e+09	9.57794e+08	1.05099e+09	1.00809e+09	4.00861e+08	6.56983e+08	3.88383e+08	9.86322e+08	9.67744e+08	6.35583e+08	8.68296e+08	7.65457e+08	7.49725e+08	8.27985e+08
ESI(+)	7.83_739.572902116667	7.83	SM(d37:4)	SM(d37:4)	M+H	SM	(d37:4)	(d37:4)	NA	NA	NA	739.575	C42 H80 O6 N2 P1	C	1.0525e+08	1.17604e+08	8.91109e+07	7.97684e+07	1.17337e+08	9.64693e+07	7.95348e+07	9.49141e+07	8.79313e+07	1.06236e+08	8.58018e+07	9.75657e+07	1.3077e+08	1.08997e+08	1.24214e+08	7.06732e+07	8.4809e+07	1.13598e+08	1.07575e+08	1.31748e+08	6.3225e+07	9.04396e+07	8.83158e+07	7.53216e+07	1.21464e+08	1.22841e+08	9.93285e+07	1.01447e+08	1.45148e+08	1.38468e+08	1.56871e+08	1.49907e+08	1.66855e+08	1.76697e+08	1.64073e+08
ESI(+)	7.83_766.538777433333	7.83	PE(18:0/20:5)(rep)(rep)	PE(38:5)	M+H	PE	(18:0/20:5)	(18:0)	(20:5)	NA	NA	766.538	C43 H77 O8 N1 P1	B	9.56615e+07	7.97633e+07	1.26995e+08	1.80001e+08	1.05111e+08	2.11347e+08	2.42469e+08	2.08673e+08	1.5832e+08	1.76443e+08	1.90397e+08	1.54951e+08	1.72055e+08	2.76732e+08	1.07815e+08	1.91222e+08	1.98203e+08	1.07988e+08	2.83071e+07	1.01947e+08	1.72794e+08	9.90395e+07	2.20281e+08	2.17609e+08	1.71528e+08	1.45056e+08	1.6477e+08	1.15949e+08	2.35816e+08	1.48977e+08	1.95092e+08	1.32011e+08	1.90767e+08	2.01124e+08	1.85474e+08
ESI(+)	7.83_788.52035675	7.83	PE(38:5)	PE(38:5)	M+Na	PE	(18:0/20:5)	(18:0)	(20:5)	NA	NA	788.52	C43 H76 O8 N1 P1 Na1	C	1.27706e+07	8.36655e+06	1.61845e+07	2.23455e+07	1.20702e+07	2.28343e+07	2.86166e+07	2.26379e+07	1.81994e+07	2.11412e+07	1.89308e+07	1.73069e+07	1.81737e+07	3.36364e+07	1.31325e+07	2.28755e+07	2.55965e+07	1.27799e+07	3.8117e+07	1.2959e+07	1.78386e+07	9.1817e+06	2.59011e+07	2.57931e+07	1.94261e+07	1.69122e+07	2.16748e+07	1.42192e+07	2.78647e+07	1.62158e+07	2.21242e+07	1.71078e+07	2.31762e+07	2.1799e+07	1.85012e+07
ESI(+)	7.84_742.537307883333	7.84	PC(33:3)	PC(33:3)	M+H	PC	(33:3)	(33:3)	NA	NA	NA	742.538	C41 H77 O8 N1 P1	C	3.4807e+08	5.77247e+08	4.17337e+08	6.16383e+08	6.71357e+08	6.70235e+08	5.2993e+08	2.99829e+08	4.20894e+08	4.13608e+08	3.93779e+08	4.6549e+08	6.88781e+08	7.33084e+08	4.14551e+08	6.23896e+08	5.85846e+08	3.18182e+08	2.88695e+08	4.15982e+08	6.6239e+08	5.55775e+08	4.01784e+08	3.86386e+08	3.90374e+08	6.66001e+08	3.39934e+08	3.68214e+08	4.46719e+08	4.27936e+08	6.55694e+08	4.66017e+08	4.88505e+08	8.89551e+08	7.86015e+08
ESI(+)	7.84_818.60616125	7.84	PC(40:6p)	PC(40:6p)	M+H	PC	(40:6p)	(40:6p)	NA	NA	NA	818.606	C48 H85 O7 N1 P1	C	1.49454e+07	7.08867e+06	2.09333e+07	5.8319e+07	2.35278e+07	3.92827e+07	2.32802e+07	2.41631e+07	3.27161e+07	3.78564e+07	2.25159e+07	1.72878e+07	1.87237e+07	3.3449e+07	1.87812e+07	2.50267e+07	3.04859e+07	2.29714e+07	7.35261e+07	1.69299e+07	2.3491e+07	6.75059e+06	4.28157e+07	3.12978e+07	4.60617e+07	3.72595e+07	4.10329e+07	2.08202e+07	3.60924e+07	1.63941e+07	3.14563e+07	3.63036e+07	3.55327e+07	2.43781e+07	5.85167e+07
ESI(+)	7.85_830.569207266667	7.85	PC(40:8)(rep)(rep)	PC(40:8)	M+H	PC	(40:8)	(40:8)	NA	NA	NA	830.569	C48 H81 O8 N1 P1	C	7.19418e+07	4.00213e+07	6.53704e+07	9.13127e+07	5.49777e+07	1.05909e+08	6.05216e+07	7.4632e+07	7.55817e+07	8.09986e+07	5.79366e+07	5.40009e+07	5.64839e+07	6.4967e+07	5.19274e+07	7.0621e+07	5.20187e+07	5.71409e+07	1.8833e+08	7.88935e+07	6.10612e+07	4.98807e+07	4.44847e+07	5.79336e+07	9.53435e+07	6.15159e+07	6.07429e+07	6.76249e+07	8.58413e+07	5.99448e+07	5.66394e+07	6.06648e+07	5.54452e+07	4.95791e+07	4.16097e+07
ESI(+)	7.86_742.538977416667	7.86	PE(36:3)	PE(36:3)	M+H	PE	(18:1/18:2)	(18:1)	(18:2)	NA	NA	742.538	C41 H77 O8 N1 P1	C	3.37007e+08	3.18662e+08	4.1351e+08	5.24679e+08	3.91685e+08	5.6334e+08	4.96352e+08	2.75883e+08	3.9968e+08	4.11968e+08	3.80515e+08	3.76819e+08	6.49268e+08	7.15983e+08	4.19566e+08	4.06801e+08	3.54828e+08	5.59853e+08	2.98867e+08	3.95473e+08	6.4266e+08	6.32132e+08	3.97521e+08	3.69679e+08	3.87989e+08	6.28265e+08	3.35444e+08	3.73924e+08	4.41946e+08	4.08268e+08	3.68772e+08	4.65993e+08	4.71586e+08	5.32007e+08	5.09509e+08
ESI(+)	7.86_806.567219583333	7.86	PC(38:6)(rep)(rep)(rep)	PC(38:6)	M+H	PC	(38:6)	(38:6)	NA	NA	NA	806.569	C46 H81 O8 N1 P1	C	4.02153e+08	4.10728e+08	1.85663e+08	4.00709e+08	1.76711e+08	3.38545e+08	2.80143e+08	4.48719e+08	3.20369e+08	4.50398e+08	1.44203e+08	3.04458e+08	2.36053e+08	2.35103e+08	3.07331e+08	1.49613e+08	2.5639e+08	4.09354e+08	5.243e+08	5.61151e+08	1.09512e+08	3.76899e+08	1.31563e+08	2.4955e+08	5.22878e+08	1.79722e+08	5.43951e+08	3.54293e+08	4.56727e+08	3.72896e+08	3.85798e+08	3.74261e+08	2.69741e+08	3.59892e+08	3.20427e+08
ESI(+)	7.87_796.58555755	7.87	PC(37:4)	PC(37:4)	M+H	PC	(17:0/20:4)	(17:0)	(20:4)	NA	NA	796.585	C45 H83 O8 N1 P1	C	5.59854e+07	2.62861e+08	6.80204e+07	7.40649e+07	4.46505e+07	7.53992e+07	4.35921e+07	1.61152e+08	1.07931e+08	1.45103e+08	5.23829e+07	3.46516e+08	6.37993e+07	5.5397e+07	2.74726e+08	1.14417e+08	5.3695e+07	7.88925e+07	2.02463e+08	7.55451e+07	8.15854e+07	6.48115e+07	2.93071e+08	7.83836e+07	1.17178e+08	6.94594e+07	5.85952e+07	5.85062e+07	2.01822e+08	9.06721e+07	7.71602e+07	1.31507e+08	7.78767e+07	7.25195e+07	7.43912e+07
ESI(+)	7.9_738.506808716667	7.9	PC(33:5)	PC(33:5)	M+H	PC	(33:5)	(33:5)	NA	NA	NA	738.507	C41 H73 O8 N1 P1	C	4.25541e+07	4.52026e+07	4.37354e+07	5.79058e+07	4.87286e+07	4.14108e+07	4.80636e+07	4.68345e+07	3.637e+07	4.09575e+07	2.7806e+07	3.17109e+07	4.0147e+07	3.8827e+07	5.12264e+07	3.66567e+07	3.67943e+07	3.62621e+07	6.19014e+07	3.87249e+07	2.26274e+07	2.61108e+07	3.54746e+07	4.18583e+07	5.58046e+07	4.24704e+07	5.64976e+07	4.26286e+07	5.89903e+07	3.66893e+07	4.0985e+07	5.42642e+07	4.84627e+07	5.23668e+07	4.44319e+07
ESI(+)	7.9_766.574465483333	7.9	PC(36:4p)(rep)(rep)	PC(36:4p)	M+H	PC	(16:0p/20:4)	(16:0p)	(20:4)	NA	NA	766.575	C44 H81 O7 N1 P1	C	1.13553e+09	9.83948e+08	9.49462e+08	1.25391e+09	1.06337e+09	1.76908e+09	1.78268e+09	7.71915e+08	1.18404e+09	1.04346e+09	1.7223e+09	1.6387e+09	1.78252e+09	2.51629e+09	8.72941e+08	1.00257e+09	1.78278e+09	8.60165e+08	1.11178e+09	7.09605e+08	1.48173e+09	1.2356e+09	2.38879e+09	1.56441e+09	9.82066e+08	1.07125e+09	1.36255e+09	9.71949e+08	6.45244e+08	1.097e+09	9.66447e+08	8.06337e+08	1.07915e+09	1.1147e+09	1.13085e+09
ESI(+)	7.91_716.523628316667	7.91	PC(31:2)(rep)(rep)	PC(31:2)	M+H	PC	(31:2)	(31:2)	NA	NA	NA	716.522	C39 H75 O8 N1 P1	C	3.86152e+08	4.1392e+08	3.89482e+08	4.44273e+08	3.97727e+08	3.9059e+08	4.92648e+08	5.01793e+08	3.79467e+08	3.94612e+08	3.58335e+08	3.69444e+08	4.14647e+08	3.82432e+08	4.41222e+08	3.55637e+08	4.0657e+08	3.61205e+08	5.61605e+08	3.52096e+08	2.64923e+08	2.89597e+08	3.59348e+08	4.22795e+08	4.79449e+08	4.21448e+08	4.71877e+08	3.15104e+08	5.13236e+08	4.17781e+08	3.94646e+08	4.49523e+08	4.76998e+08	5.01539e+08	3.8436e+08
ESI(+)	7.91_814.559573783333	7.91	PS(38:3)	PS(38:3)	M+H	PS	(18:1/20:2)	(18:1)	(20:2)	NA	NA	814.559	C44 H81 O10 N1 P1	C	6.06767e+08	4.7933e+08	4.60897e+08	5.09537e+08	5.42149e+08	5.66969e+08	7.16867e+08	5.71997e+08	5.47746e+08	6.27919e+08	6.60011e+08	7.91697e+08	6.79031e+08	6.80767e+08	7.43573e+08	3.79298e+08	5.96279e+08	6.56162e+08	4.50207e+08	4.15989e+08	3.81942e+08	6.22556e+08	5.83928e+08	5.29e+08	5.93131e+08	4.68177e+08	4.60954e+08	5.95596e+08	4.83235e+08	6.65469e+08	7.36489e+08	6.88044e+08	6.5387e+08	6.23861e+08	6.42665e+08
ESI(+)	7.91_836.541186866667	7.91	PS(38:3)(rep)	PS(38:3)	M+Na	PS	(18:1/20:2)	(18:1)	(20:2)	NA	NA	836.541	C44 H80 O10 N1 P1 Na1	C	1.36382e+08	1.00873e+08	1.13473e+08	1.02809e+08	1.13837e+08	1.01809e+08	1.07636e+08	1.01374e+08	8.78355e+07	1.1194e+08	8.84347e+07	1.00063e+08	1.09549e+08	1.13728e+08	1.56886e+08	6.6176e+07	1.0852e+08	9.75624e+07	7.30186e+07	1.05088e+08	6.26189e+07	9.93439e+07	1.05014e+08	9.39595e+07	9.43025e+07	9.8348e+07	1.22751e+08	9.08836e+07	9.22899e+07	1.29542e+08	1.22581e+08	1.30264e+08	1.28836e+08	1.27907e+08	1.25029e+08
ESI(+)	7.92_716.522785633333	7.92	PE(34:2)(rep)	PE(34:2)	M+H	PE	(16:0/18:2)	(16:0)	(18:2)	NA	NA	716.522	C39 H75 O8 N1 P1	C	3.97883e+08	3.98219e+08	3.79723e+08	4.46214e+08	3.88027e+08	4.021e+08	5.04186e+08	5.05668e+08	3.89734e+08	3.76187e+08	3.69351e+08	3.79381e+08	4.21543e+08	3.88283e+08	4.18677e+08	3.6613e+08	4.14674e+08	3.74803e+08	5.71057e+08	3.39216e+08	2.70988e+08	2.66901e+08	3.61952e+08	4.33921e+08	4.81069e+08	4.33764e+08	4.78268e+08	3.1418e+08	4.90343e+08	3.97471e+08	4.06219e+08	4.49661e+08	4.88999e+08	5.14055e+08	3.92998e+08
ESI(+)	7.92_738.50451365	7.92	PE(34:2)	PE(34:2)	M+Na	PE	(16:0/18:2)	(16:0)	(18:2)	NA	NA	738.504	C39 H74 O8 N1 P1 Na1	C	4.34339e+07	4.45836e+07	4.47984e+07	5.5841e+07	4.74143e+07	4.23316e+07	5.03882e+07	4.80008e+07	3.78604e+07	4.31716e+07	2.76003e+07	3.30309e+07	4.02728e+07	4.2884e+07	5.34902e+07	3.86088e+07	3.97196e+07	3.95458e+07	6.32685e+07	3.90982e+07	2.53208e+07	2.54813e+07	3.30009e+07	4.20512e+07	5.69141e+07	4.17495e+07	5.55813e+07	3.83826e+07	5.99527e+07	4.49306e+07	3.95268e+07	5.07339e+07	5.84805e+07	5.15403e+07	4.77919e+07
ESI(+)	7.93_692.5593415	7.93	PC(30:0e)	PC(30:0e)	M+H	PC	(16:0e/14:0)	(16:0e)	(14:0)	NA	NA	692.559	C38 H79 O7 N1 P1	C	6.75261e+08	7.27327e+08	8.51548e+08	1.04277e+09	9.25815e+08	8.63765e+08	9.97919e+08	6.78711e+08	1.09434e+09	8.7188e+08	1.1016e+09	9.8042e+08	7.8325e+08	9.22087e+08	6.42403e+08	1.30938e+09	8.94415e+08	5.75489e+08	5.92318e+08	7.09396e+08	2.32699e+09	1.4118e+09	1.0194e+09	7.93662e+08	6.85916e+08	6.99066e+08	5.50355e+08	5.90434e+08	5.85117e+08	7.97736e+08	5.82069e+08	5.41791e+08	5.89561e+08	7.16338e+08	5.95852e+08
ESI(+)	7.93_714.5413048	7.93	PC(30:0e)(rep)	PC(30:0e)	M+Na	PC	(16:0e/14:0)	(16:0e)	(14:0)	NA	NA	714.541	C38 H78 O7 N1 P1 Na1	C	6.5747e+07	7.13288e+07	8.41589e+07	1.0951e+08	9.93325e+07	7.91706e+07	8.46596e+07	6.66116e+07	9.80558e+07	8.62996e+07	6.90891e+07	8.1274e+07	7.48731e+07	8.0884e+07	6.96443e+07	1.06698e+08	8.78198e+07	5.99114e+07	5.68061e+07	6.49758e+07	1.93267e+08	1.01416e+08	8.86436e+07	6.87638e+07	6.37979e+07	7.03638e+07	5.98248e+07	5.6332e+07	5.6494e+07	7.56473e+07	6.20837e+07	4.7835e+07	6.03545e+07	7.30251e+07	5.99828e+07
ESI(+)	7.93_746.570585633333	7.93	PC(33:1)(rep)	PC(33:1)	M+H	PC	(17:1/16:0)	(17:1)	(16:0)	NA	NA	746.569	C41 H81 O8 N1 P1	C	2.16737e+09	2.55683e+09	1.90397e+09	1.60605e+09	2.0737e+09	1.7616e+09	1.80729e+09	2.29426e+09	1.89663e+09	2.24824e+09	1.98986e+09	1.86637e+09	2.21183e+09	1.74108e+09	2.13943e+09	2.43852e+09	1.89389e+09	2.12372e+09	1.57866e+09	3.02053e+09	2.31876e+09	2.86056e+09	1.85489e+09	1.85125e+09	2.08228e+09	1.94759e+09	2.30703e+09	2.04506e+09	2.57747e+09	2.37595e+09	2.19752e+09	2.51644e+09	2.28317e+09	2.84289e+09	2.67641e+09
ESI(+)	7.94_716.559163066667	7.94	PC(32:1p)(rep)	PC(32:1p)	M+H	PC	(32:1p)	(32:1p)	NA	NA	NA	716.559	C40 H79 O7 N1 P1	C	1.53506e+08	1.14833e+08	1.52667e+08	1.04779e+08	1.57874e+08	1.99321e+07	5.55806e+07	1.30561e+08	1.1799e+08	5.27214e+08	5.58488e+07	1.33008e+08	1.54811e+08	5.05185e+08	2.80513e+08	1.25162e+08	4.22482e+08	1.78821e+08	6.77992e+07	1.43421e+08	1.95517e+08	9.79185e+06	3.48915e+08	2.34994e+08	8.3066e+07	3.40729e+07	6.33707e+08	2.0534e+08	3.78963e+08	1.25178e+08	9.8488e+07	7.27753e+07	9.48127e+07	1.46365e+08	1.16563e+08
ESI(+)	7.96_774.543225733333	7.96	PE(18:1p/22:6)(rep)	PE(40:7p)	M+H	PE	(18:1p/22:6)	(18:1p)	(22:6)	NA	NA	774.543	C45 H77 O7 N1 P1	A	1.49043e+07	7.66763e+06	9.24053e+06	2.4637e+07	1.41627e+07	1.21768e+07	3.51273e+07	1.17019e+07	1.4118e+07	9.40666e+06	2.67949e+07	2.19776e+07	4.05884e+07	8.27029e+07	2.12696e+07	1.65627e+07	4.62965e+07	1.35779e+07	4.76179e+07	1.06244e+07	1.96229e+07	6.09816e+06	7.71072e+07	3.86926e+07	1.83317e+07	3.69687e+07	2.63858e+07	2.94433e+07	1.1304e+07	1.70388e+07	4.27709e+07	2.06297e+07	7.19762e+07	6.64126e+07	6.69124e+07
ESI(+)	7.97_822.60080385	7.97	PC(39:5)(rep)	PC(39:5)	M+H	PC	(39:5)	(39:5)	NA	NA	NA	822.601	C47 H85 O8 N1 P1	C	2.41626e+07	1.77789e+07	3.92775e+07	5.54148e+07	2.44269e+07	5.12956e+07	3.13661e+07	5.36504e+07	7.3925e+07	9.99611e+07	3.44893e+07	2.69959e+07	3.17531e+07	3.15761e+07	2.71119e+07	5.21344e+07	2.86286e+07	3.14011e+07	1.30318e+08	4.36393e+07	3.16542e+07	1.97593e+07	3.03882e+07	3.57795e+07	6.17923e+07	3.61752e+07	3.51276e+07	2.54089e+07	9.30261e+07	3.72367e+07	3.49559e+07	4.78545e+07	3.52231e+07	3.34194e+07	3.28744e+07
ESI(+)	7.97_932.622311166667	7.97	PI(40:4)	PI(40:4)	M+NH4	PI	(18:0/22:4)	(18:0)	(22:4)	NA	NA	932.622	C49 H91 O13 N1 P1	C	2.07173e+07	1.69137e+07	1.58397e+07	2.23614e+07	1.88702e+07	2.69519e+07	2.24779e+07	1.99487e+07	2.40267e+07	2.37479e+07	2.89958e+07	2.55142e+07	2.3997e+07	2.22311e+07	1.63961e+07	3.9242e+07	2.81881e+07	2.21524e+07	3.15419e+07	2.33106e+07	3.68818e+07	3.43536e+07	2.93833e+07	2.52991e+07	2.49996e+07	2.28057e+07	2.14396e+07	2.60321e+07	2.29308e+07	2.43996e+07	2.80446e+07	2.41678e+07	1.98695e+07	3.31028e+07	2.00226e+07
ESI(+)	7.98_1209.78319713333	7.98	GM3(d38:1)	GM3(d38:1)	M+H	GM3	(d38:1)	(d38:1)	NA	NA	NA	1209.78	C61 H113 O21 N2	D	2.28594e+07	3.20592e+07	2.53839e+07	2.64553e+07	3.20393e+07	2.66147e+07	2.33565e+07	2.75091e+07	2.59915e+07	3.01185e+07	2.32014e+07	2.85677e+07	3.45916e+07	2.75824e+07	2.78903e+07	2.15083e+07	3.19376e+07	3.21283e+07	2.52504e+07	3.04886e+07	2.5249e+07	3.4624e+07	2.91315e+07	2.98618e+07	2.34322e+07	2.60177e+07	2.52857e+07	3.1864e+07	2.70234e+07	3.47783e+07	2.74317e+07	2.69056e+07	2.62912e+07	3.51779e+07	2.95407e+07
ESI(+)	7.99_772.585329016667	7.99	PC(35:2)	PC(35:2)	M+H	PC	(17:0/18:2)	(17:0)	(18:2)	NA	NA	772.585	C43 H83 O8 N1 P1	C	2.80339e+08	9.7363e+08	2.27758e+08	2.48402e+08	2.33334e+08	2.04312e+08	1.62541e+08	3.6192e+08	2.31869e+08	3.6117e+08	6.28141e+08	1.64094e+08	2.81357e+08	1.65736e+08	3.3278e+08	2.04536e+08	2.17288e+08	1.32557e+09	3.89177e+08	4.00584e+08	1.67085e+08	2.09176e+08	1.72182e+08	2.01769e+08	4.00144e+08	2.64459e+08	3.69784e+08	8.46463e+08	4.53109e+08	2.87937e+08	2.6672e+08	4.87054e+08	2.68754e+08	3.35439e+08	2.95429e+08
ESI(+)	8_808.584894733333	8	PC(38:5)(rep)(rep)(rep)(rep)	PC(38:5)	M+H	PC	(18:0/20:5)	(18:0)	(20:5)	NA	NA	808.585	C46 H83 O8 N1 P1	C	6.19921e+08	3.83799e+08	1.01698e+09	1.05225e+09	4.63821e+08	1.48447e+09	6.52671e+08	1.12209e+09	7.49235e+08	1.15329e+09	6.42303e+08	5.10957e+08	4.93071e+08	6.12649e+08	4.75314e+08	8.16755e+08	4.33829e+08	5.48329e+08	1.60324e+09	1.11826e+09	5.43456e+08	4.65604e+08	6.63672e+08	6.68995e+08	1.19779e+09	5.27841e+08	5.54397e+08	9.6166e+08	1.05882e+09	5.90551e+08	9.43534e+08	1.12362e+09	8.38902e+08	7.85683e+08	3.99114e+08
ESI(+)	8.01_764.558840333333	8.01	PC(36:5p)(rep)	PC(36:5p)	M+H	PC	(36:5p)	(36:5p)	NA	NA	NA	764.559	C44 H79 O7 N1 P1	C	6.2995e+07	5.69322e+07	4.49892e+07	8.60612e+07	4.76184e+07	6.19788e+07	3.99129e+07	3.43397e+07	2.74298e+07	3.33921e+07	3.10016e+07	3.24738e+07	4.4297e+07	3.53464e+07	5.06695e+07	3.46785e+07	4.77474e+07	4.43167e+07	4.90094e+07	5.50407e+07	1.7231e+07	2.92119e+07	3.93336e+07	2.52869e+07	2.87734e+07	3.25202e+07	5.58378e+07	2.90432e+07	3.1938e+07	3.68824e+07	3.04892e+07	3.00113e+07	3.49428e+07	3.74683e+07	7.98399e+07
ESI(+)	8.01_790.57212025	8.01	PC(38:6p)(rep)(rep)	PC(38:6p)	M+H	PC	(38:6p)	(38:6p)	NA	NA	NA	790.575	C46 H81 O7 N1 P1	C	2.09742e+08	1.62628e+08	2.18843e+08	2.53249e+08	2.04762e+08	2.46642e+08	2.57566e+08	1.62322e+08	2.24234e+08	2.06493e+08	2.39587e+08	2.31808e+08	2.44074e+08	2.57466e+08	1.6644e+08	3.36589e+08	3.06718e+08	1.99782e+08	2.41341e+08	1.46282e+08	4.08906e+08	2.82633e+08	3.1131e+08	3.00277e+08	1.99884e+08	1.67592e+08	2.08236e+08	1.92019e+08	1.81615e+08	1.73004e+08	1.81196e+08	1.50294e+08	2.43296e+08	1.92881e+08	1.93857e+08
ESI(+)	8.02_1261.81467615	8.02	GM3(d42:3)	GM3(d42:3)	M+H	GM3	(d42:3)	(d42:3)	NA	NA	NA	1261.81	C65 H117 O21 N2	D	2.18745e+07	2.28987e+07	2.21655e+07	1.53507e+07	2.39774e+07	1.87032e+07	2.03222e+07	1.81514e+07	2.04633e+07	3.91965e+07	2.28138e+07	1.94324e+07	2.19819e+07	1.95315e+07	2.76761e+07	1.84285e+07	2.56275e+07	3.37177e+07	1.88412e+07	2.46225e+07	2.35869e+07	2.39668e+07	1.97336e+07	2.39943e+07	2.00023e+07	2.06402e+07	1.84351e+07	2.11466e+07	2.43464e+07	2.81565e+07	2.58055e+07	2.20179e+07	2.16661e+07	3.05206e+07	3.17341e+07
ESI(+)	8.02_768.590583583333	8.02	PC(36:4e)	PC(36:4e)	M+H	PC	(16:0e/20:4)	(16:0e)	(20:4)	NA	NA	768.59	C44 H83 O7 N1 P1	C	1.7132e+09	1.47107e+09	1.80181e+09	2.24696e+09	1.55636e+09	1.94562e+09	2.11159e+09	1.33191e+09	2.05885e+09	1.59499e+09	2.38331e+09	2.20148e+09	2.17594e+09	1.90782e+09	1.18079e+09	2.94556e+09	2.6442e+09	1.46322e+09	2.14149e+09	1.29362e+09	3.88994e+09	2.46412e+09	2.5952e+09	2.36205e+09	1.77667e+09	1.34906e+09	1.69872e+09	1.66989e+09	1.42096e+09	1.37439e+09	1.6063e+09	1.10944e+09	1.71238e+09	1.46866e+09	1.56472e+09
ESI(+)	8.04_834.6015825	8.04	PC(40:6)(rep)	PC(40:6)	M+H	PC	(18:0/22:6)	(18:0)	(22:6)	NA	NA	834.601	C48 H85 O8 N1 P1	C	1.40061e+09	1.37128e+09	2.71309e+09	2.10639e+09	1.53598e+09	4.77965e+09	2.46462e+09	3.96751e+09	3.44771e+09	5.83487e+09	1.6073e+09	1.45664e+09	1.07562e+09	1.81137e+09	1.40515e+09	3.91701e+09	1.69682e+09	1.82172e+09	6.48047e+09	2.34093e+09	1.30683e+09	6.93623e+08	1.06822e+09	2.21301e+09	1.33179e+09	1.53335e+09	2.23346e+09	2.35042e+08	1.37444e+08	1.85574e+09	2.10002e+09	3.19541e+07	1.60707e+09	1.48671e+09	1.32501e+09
ESI(+)	8.06_856.585031683333	8.06	PC(42:9)(rep)(rep)	PC(42:9)	M+H	PC	(42:9)	(42:9)	NA	NA	NA	856.585	C50 H83 O8 N1 P1	C	1.44949e+08	1.23554e+08	2.82839e+08	4.94882e+08	1.42974e+08	2.5851e+08	1.34028e+08	4.13833e+08	2.5152e+08	4.50334e+08	5.63585e+07	7.13883e+07	8.27395e+07	6.737e+07	1.82883e+08	3.03808e+08	1.47204e+08	2.28328e+08	4.4492e+08	3.36024e+08	1.06166e+08	5.35559e+07	8.0332e+07	1.60833e+08	3.70694e+08	1.20227e+08	1.62114e+08	1.18455e+08	6.09562e+08	1.25546e+08	1.85e+08	2.68598e+08	1.36017e+08	1.19677e+08	8.24008e+07
ESI(+)	8.07_724.5286843	8.07	PE(16:0p/20:4)(rep)	PE(36:4p)	M+H	PE	(16:0p/20:4)	(16:0p)	(20:4)	NA	NA	724.528	C41 H75 O7 N1 P1	A	1.48513e+09	8.29036e+08	1.27997e+09	2.00432e+09	1.77886e+09	1.87673e+09	2.47375e+09	9.84018e+08	1.54112e+09	1.30573e+09	2.2737e+09	2.00564e+09	2.37835e+09	3.57454e+09	1.64403e+09	9.14302e+08	2.78102e+09	1.29361e+09	1.57154e+09	9.61445e+08	1.24733e+09	1.18225e+09	3.34005e+09	2.2544e+09	1.30947e+09	1.73991e+09	2.07068e+09	1.53322e+09	9.40555e+08	1.64078e+09	1.65163e+09	1.45782e+09	2.06868e+09	2.00739e+09	1.8636e+09
ESI(+)	8.07_794.605972583333	8.07	PC(38:4p)	PC(38:4p)	M+H	PC	(18:0p/20:4)	(18:0p)	(20:4)	NA	NA	794.606	C46 H85 O7 N1 P1	C	4.35622e+08	3.16109e+08	4.87267e+08	7.25902e+08	4.86303e+08	5.01212e+08	5.20741e+08	5.17914e+08	5.11365e+08	6.62854e+08	5.62189e+08	4.84211e+08	5.85482e+08	5.88456e+08	4.28284e+08	6.64822e+08	6.41507e+08	4.78503e+08	9.07248e+08	3.30793e+08	7.22614e+08	3.71499e+08	7.98797e+08	6.47815e+08	6.32425e+08	4.78625e+08	7.03502e+08	4.57412e+08	5.09894e+08	4.2795e+08	6.06649e+08	4.14991e+08	6.4463e+08	5.7096e+08	6.96187e+08
ESI(+)	8.08_719.606829016667	8.08	SM(d35:0)	SM(d35:0)	M+H	SM	(d17:0/18:0)	(d17:0)	(18:0)	NA	NA	719.606	C40 H84 O6 N2 P1	C	1.86341e+08	1.99837e+08	1.36519e+08	9.65167e+07	1.66113e+08	1.14911e+08	1.37398e+08	1.77024e+08	1.12763e+08	1.23803e+08	1.03922e+08	1.50053e+08	1.78361e+08	1.11097e+08	2.10547e+08	6.69292e+07	9.90795e+07	1.97123e+08	1.13935e+08	2.30057e+08	5.54988e+07	1.1948e+08	1.11401e+08	1.08475e+08	1.27041e+08	1.55292e+08	1.47748e+08	1.59079e+08	1.78097e+08	1.82804e+08	2.08361e+08	2.49302e+08	2.70387e+08	2.3574e+08	2.08629e+08
ESI(+)	8.09_754.5362739	8.09	PE(17:0/20:4)(rep)	PE(37:4)	M+H	PE	(17:0/20:4)	(17:0)	(20:4)	NA	NA	754.538	C42 H77 O8 N1 P1	B	4.19411e+07	3.39253e+07	4.73998e+07	7.39776e+07	4.28894e+07	5.48634e+07	5.06713e+07	1.94122e+08	5.89218e+07	8.35792e+07	4.26595e+07	3.77646e+07	7.26909e+07	7.44941e+07	6.81687e+07	7.7674e+07	5.17495e+07	6.01081e+07	1.0097e+08	4.02842e+07	5.20319e+07	4.55297e+07	5.87039e+07	6.00555e+07	9.27892e+07	8.0343e+07	5.272e+07	3.6817e+07	2.07837e+08	5.09073e+07	9.05548e+07	1.1168e+08	8.96258e+07	7.58381e+07	9.08543e+07
ESI(+)	8.09_798.600715216667	8.09	PC(37:3)(rep)	PC(37:3)	M+H	PC	(37:3)	(37:3)	NA	NA	NA	798.601	C45 H85 O8 N1 P1	C	6.12537e+07	5.62304e+07	8.51258e+07	4.90271e+07	4.4557e+07	3.15777e+07	3.89289e+07	1.13409e+08	4.33801e+07	1.32191e+08	3.69176e+07	7.31518e+07	3.52805e+07	4.24894e+07	4.78337e+07	3.12203e+07	4.05118e+07	5.799e+07	6.5316e+07	4.02789e+07	3.05172e+07	2.94848e+07	3.88424e+07	6.96019e+07	1.27266e+08	3.81256e+07	6.29207e+07	3.69982e+07	1.44232e+08	3.74988e+07	3.85365e+07	5.77908e+07	3.78381e+07	3.97815e+07	5.41675e+07
ESI(+)	8.1_750.54295635	8.1	PE(18:1p/20:4)(rep)	PE(38:5p)	M+H	PE	(18:1p/20:4)	(18:1p)	(20:4)	NA	NA	750.543	C43 H77 O7 N1 P1	A	5.36019e+08	2.01812e+08	2.7229e+08	5.96446e+08	3.92677e+08	5.50824e+08	9.08375e+08	3.14046e+08	3.99962e+08	3.42566e+08	6.44219e+08	5.9069e+08	8.98687e+08	1.70442e+09	6.11563e+08	3.20718e+08	1.25007e+09	4.3646e+08	7.88798e+08	2.58019e+08	4.98938e+08	2.18438e+08	1.60009e+09	1.02606e+09	4.58945e+08	7.7306e+08	8.4135e+08	5.99429e+08	3.14319e+08	4.97564e+08	9.57345e+08	5.32216e+08	1.27331e+09	1.19076e+09	1.17031e+09
ESI(+)	8.1_772.525175916667	8.1	PE(38:6e)	PE(38:6e)	M+Na	PE	(38:6e)	(38:6e)	NA	NA	NA	772.525	C43 H76 O7 N1 P1 Na1	C	6.60551e+07	3.96714e+07	3.9976e+07	6.78463e+07	6.06348e+07	5.5523e+07	7.98282e+07	4.75287e+07	4.87814e+07	5.88062e+07	4.57653e+07	5.56504e+07	1.08265e+08	1.10499e+08	1.16178e+08	3.75361e+07	1.27922e+08	8.12829e+07	7.17162e+07	7.07483e+07	4.96533e+07	3.27153e+07	1.13424e+08	8.61766e+07	5.67633e+07	9.58924e+07	1.27418e+08	7.1967e+07	5.63384e+07	5.89898e+07	1.1689e+08	7.15156e+07	1.34381e+08	1.14868e+08	1.24816e+08
ESI(+)	8.11_704.558851816667	8.11	PC(31:0p)	PC(31:0p)	M+H	PC	(31:0p)	(31:0p)	NA	NA	NA	704.559	C39 H79 O7 N1 P1	C	4.72626e+07	4.46189e+07	4.58011e+07	4.10618e+07	5.44716e+07	3.46612e+07	3.07021e+07	4.36717e+07	2.13825e+07	4.91136e+07	3.2057e+07	2.39206e+07	4.75092e+07	2.45308e+07	4.03377e+07	3.29928e+07	2.9528e+07	4.00138e+07	1.82933e+07	5.32798e+07	3.87183e+07	2.55781e+07	3.00712e+07	2.709e+07	3.11345e+07	3.18789e+07	3.78225e+07	2.60188e+07	3.60075e+07	3.72471e+07	3.27427e+07	3.619e+07	3.09958e+07	3.90489e+07	4.01869e+07
ESI(+)	8.11_756.553278483333	8.11	PC(34:3)(rep)(rep)	PC(34:3)	M+H	PC	(34:3)	(34:3)	NA	NA	NA	756.554	C42 H79 O8 N1 P1	C	1.30252e+09	1.08315e+09	1.35897e+09	1.34704e+09	1.37511e+09	9.55299e+08	6.36512e+08	9.97171e+06	7.06496e+08	1.25523e+09	5.85292e+08	9.28944e+08	1.17861e+09	1.04905e+09	1.82508e+09	1.05744e+09	1.3416e+09	1.51987e+09	8.76759e+08	1.616e+09	8.94572e+08	9.45986e+08	9.53301e+08	9.58095e+08	5.86171e+08	1.25562e+09	1.52603e+09	1.09971e+09	1.20127e+09	1.04181e+09	1.60121e+09	1.37958e+09	1.11262e+09	1.44856e+09	1.61e+09
ESI(+)	8.11_770.6059721	8.11	PC(36:2p)	PC(36:2p)	M+H	PC	(36:2p)	(36:2p)	NA	NA	NA	770.606	C44 H85 O7 N1 P1	C	1.38041e+08	9.18547e+07	1.407e+08	2.2016e+08	1.14426e+08	8.16936e+07	7.30459e+07	1.12249e+08	6.96823e+07	1.29025e+08	5.35297e+07	4.76953e+07	9.92428e+07	4.43388e+07	1.67252e+08	2.10105e+08	1.10546e+08	1.40312e+08	1.51905e+08	1.24439e+08	1.72235e+08	4.08395e+07	6.64132e+07	5.84473e+07	1.13282e+08	7.26174e+07	1.82764e+08	6.47306e+07	1.46031e+08	6.57621e+07	1.0492e+08	9.58345e+07	1.70836e+08	8.21319e+07	2.1015e+08
ESI(+)	8.13_756.551026483333	8.13	PC(32:0)(rep)	PC(32:0)	M+Na	PC	(16:0/16:0)	(16:0)	(16:0)	NA	NA	756.551	C40 H80 O8 N1 P1 Na1	C	8.70063e+08	1.0753e+09	1.17752e+09	9.83932e+08	1.36316e+09	6.39112e+08	6.34783e+08	8.50823e+08	7.0314e+08	9.79828e+08	3.94016e+08	5.66022e+08	8.07339e+08	6.39322e+08	1.45292e+09	7.89613e+08	1.01701e+09	1.49644e+09	6.70468e+08	1.13669e+09	5.21634e+08	4.78466e+08	6.89283e+08	9.63091e+08	5.86873e+08	1.24707e+09	1.10516e+09	1.09859e+09	8.94503e+08	5.93693e+08	1.22545e+09	9.45437e+08	1.10938e+09	9.05501e+08	1.27855e+09
ESI(+)	8.14_731.607463183333	8.14	SM(d36:1)	SM(d36:1)	M+H	SM	(d18:0/18:1)	(d18:0)	(18:1)	NA	NA	731.606	C41 H84 O6 N2 P1	C	2.46031e+09	2.51984e+09	1.97697e+09	1.86163e+09	2.16829e+09	1.5356e+09	1.71672e+09	1.8376e+09	1.66343e+09	1.86332e+09	1.24808e+09	1.65033e+09	2.18569e+09	1.91233e+09	2.59076e+09	1.1098e+09	2.04495e+09	2.21969e+09	1.41021e+09	2.21971e+09	1.0044e+09	1.20355e+09	1.811e+09	1.45235e+09	1.61165e+09	1.75279e+09	2.2627e+09	1.69792e+09	1.87967e+09	1.5987e+09	2.21635e+09	1.93404e+09	1.93542e+09	1.85928e+09	2.12713e+09
ESI(+)	8.14_734.569776916667	8.14	PC(32:0)(rep)(rep)	PC(32:0)	M+H	PC	(16:0/16:0)	(16:0)	(16:0)	NA	NA	734.569	C40 H81 O8 N1 P1	C	5.26793e+10	5.20206e+10	5.11219e+10	5.53545e+10	5.46561e+10	4.61161e+10	4.96881e+10	4.40833e+10	4.49706e+10	4.89738e+10	3.66782e+10	4.65725e+10	4.69778e+10	4.75044e+10	5.7225e+10	4.89891e+10	5.21289e+10	5.55125e+10	3.95487e+10	5.57846e+10	4.4505e+10	4.26387e+10	4.92465e+10	4.48355e+10	4.49374e+10	4.52594e+10	5.13576e+10	5.31357e+10	4.48454e+10	4.77911e+10	5.25268e+10	5.84704e+10	5.7444e+10	5.55094e+10	5.63342e+10
ESI(+)	8.16_753.589820033333	8.16	SM(d38:4)	SM(d38:4)	M+H	SM	(d38:4)	(d38:4)	NA	NA	NA	753.591	C43 H82 O6 N2 P1	C	3.60906e+07	5.69453e+07	4.47231e+07	4.49698e+07	6.36e+07	3.47501e+07	3.67225e+07	5.72895e+07	3.76404e+07	3.39924e+07	1.85834e+07	3.35499e+07	3.08927e+07	4.49444e+07	6.71178e+07	3.9014e+07	3.47073e+07	4.79857e+07	2.93884e+07	5.62281e+07	2.76954e+07	2.85782e+07	3.91624e+07	3.6834e+07	4.16493e+07	3.06979e+07	4.58081e+07	5.59573e+07	5.02649e+07	4.06286e+07	6.28656e+07	7.37723e+07	6.96837e+07	5.52047e+07	5.36621e+07
ESI(+)	8.17_700.52817365	8.17	PE(16:0p/18:2)	PE(34:2p)	M+H	PE	(16:0p/18:2)	(16:0p)	(18:2)	NA	NA	700.528	C39 H75 O7 N1 P1	A	1.39858e+08	1.07702e+08	1.08674e+08	1.43167e+08	1.84377e+08	9.42212e+07	1.05079e+08	8.89238e+07	8.36818e+07	7.74657e+07	9.3041e+07	8.18765e+07	1.53806e+08	1.38703e+08	1.68677e+08	4.43506e+07	1.23272e+08	1.04439e+08	9.40119e+07	1.12572e+08	4.47568e+07	4.76791e+07	1.21259e+08	8.60953e+07	7.80739e+07	1.33141e+08	1.5761e+08	1.01456e+08	7.41417e+07	9.9538e+07	1.50888e+08	1.17749e+08	2.05625e+08	1.48621e+08	2.03097e+08
ESI(+)	8.17_744.590321566667	8.17	PC(34:2e)	PC(34:2e)	M+H	PC	(16:0e/18:2)	(16:0e)	(18:2)	NA	NA	744.59	C42 H83 O7 N1 P1	C	1.19496e+09	1.28012e+09	1.16863e+09	1.438e+09	1.2122e+09	1.00167e+09	9.22518e+08	8.72406e+08	8.39733e+08	9.59219e+08	8.27038e+08	8.95632e+08	1.00487e+09	7.47435e+08	1.43274e+09	1.05221e+09	1.3238e+09	1.26771e+09	1.07911e+09	1.09811e+09	8.76904e+08	7.3169e+08	9.7652e+08	7.63226e+08	1.00304e+09	1.00003e+09	1.37831e+09	1.00767e+09	8.9837e+08	9.31234e+08	9.45238e+08	8.02508e+08	1.0766e+09	9.7692e+08	1.7378e+09
ESI(+)	8.17_790.559698383333	8.17	PS(36:1)	PS(36:1)	M+H	PS	(18:0/18:1)	(18:0)	(18:1)	NA	NA	790.559	C42 H81 O10 N1 P1	C	2.95051e+09	3.4332e+09	2.63968e+09	2.35402e+09	3.41355e+09	2.46874e+09	2.52212e+09	2.5377e+09	2.19678e+09	2.63016e+09	2.24544e+09	2.69429e+09	2.67628e+09	2.67862e+09	3.44763e+09	1.53294e+09	2.69502e+09	3.51403e+09	1.73123e+09	3.48889e+09	1.4599e+09	2.22277e+09	2.59855e+09	2.13526e+09	2.24445e+09	2.60021e+09	3.05732e+09	2.65805e+09	2.56939e+09	2.92355e+09	3.18034e+09	2.79458e+09	2.99217e+09	3.3198e+09	2.9012e+09
ESI(+)	8.18_760.584998216667	8.18	PC(34:1)(rep)(rep)	PC(34:1)	M+H	PC	(16:0/18:1)	(16:0)	(18:1)	NA	NA	760.585	C42 H83 O8 N1 P1	C	2.1699e+10	2.32806e+10	1.7697e+10	1.62685e+10	2.18838e+10	1.50096e+10	1.5813e+10	1.79941e+10	1.44779e+10	1.8535e+10	1.37611e+10	1.56255e+10	1.80437e+10	1.47138e+10	1.96966e+10	1.63418e+10	1.89753e+10	2.19096e+10	1.41129e+10	2.24332e+10	1.32654e+10	1.5468e+10	1.5891e+10	1.47548e+10	1.55317e+10	1.61083e+10	2.38851e+10	1.83609e+10	1.59017e+10	1.71896e+10	1.70772e+10	1.74935e+10	1.65793e+10	1.69418e+10	1.61215e+10
ESI(+)	8.19_706.574804116667	8.19	PC(31:0e)	PC(31:0e)	M+H	PC	(31:0e)	(31:0e)	NA	NA	NA	706.575	C39 H81 O7 N1 P1	C	1.16742e+08	1.15902e+08	1.73859e+08	1.74772e+08	2.10935e+08	1.35706e+08	1.34314e+08	1.07179e+08	1.69003e+08	1.68468e+08	1.27326e+08	1.29197e+08	1.92798e+08	1.82391e+08	1.95306e+08	1.64022e+08	1.66461e+08	1.62813e+08	9.30043e+07	1.9436e+08	2.339e+08	1.75067e+08	1.7661e+08	1.30142e+08	1.22082e+08	1.80842e+08	1.49548e+08	1.34362e+08	1.50151e+08	1.50527e+08	1.77285e+08	1.43841e+08	2.11414e+08	2.02731e+08	2.39897e+08
ESI(+)	8.19_812.5411888	8.19	PS(36:1)(rep)	PS(36:1)	M+Na	PS	(18:0/18:1)	(18:0)	(18:1)	NA	NA	812.541	C42 H80 O10 N1 P1 Na1	C	2.62191e+08	3.5573e+08	2.37642e+08	2.25002e+08	2.9125e+08	1.90735e+08	1.85722e+08	2.07358e+08	1.88448e+08	2.19924e+08	1.51637e+08	1.86927e+08	2.32407e+08	2.16915e+08	3.63947e+08	1.26086e+08	2.58145e+08	4.58376e+08	1.1232e+08	3.06661e+08	1.02297e+08	1.50426e+08	2.20798e+08	1.81624e+08	1.74235e+08	2.19708e+08	3.08615e+08	2.24693e+08	2.17578e+08	2.23651e+08	2.79588e+08	3.32341e+08	3.65635e+08	3.00193e+08	3.14866e+08
ESI(+)	8.2_792.553773716667	8.2	PE(18:0/22:6)(rep)	PE(40:6)	M+H	PE	(18:0/22:6)	(18:0)	(22:6)	NA	NA	792.554	C45 H79 O8 N1 P1	B	8.4681e+07	1.56364e+08	4.05682e+08	9.8052e+08	1.73808e+08	4.60824e+08	3.19034e+08	6.08322e+08	4.3117e+08	6.14427e+08	1.32172e+08	1.26989e+08	1.37634e+08	2.00496e+08	1.66116e+08	6.07826e+08	2.08975e+08	1.98768e+08	9.24814e+08	3.29601e+08	1.58563e+08	4.75682e+07	1.73824e+08	3.22316e+08	5.40252e+08	2.06038e+08	1.66709e+08	1.13657e+08	1.00418e+09	2.19466e+08	2.4304e+08	3.22803e+08	1.85735e+08	1.64062e+08	1.72841e+08
ESI(+)	8.2_810.600792433333	8.2	PC(38:4)	PC(38:4)	M+H	PC	(18:0/20:4)	(18:0)	(20:4)	NA	NA	810.601	C46 H85 O8 N1 P1	C	6.13699e+09	6.09771e+09	9.41357e+09	1.36521e+10	5.84629e+09	9.56502e+09	7.53273e+09	1.37963e+10	1.02871e+10	1.44116e+10	5.69122e+09	6.06262e+09	6.28257e+09	6.23493e+09	6.48921e+09	1.26437e+10	7.06707e+09	7.75467e+09	1.62067e+10	8.198e+09	6.11568e+09	5.23457e+09	6.46707e+09	8.9443e+09	1.1594e+10	6.60481e+09	7.11401e+09	6.22357e+09	1.65778e+10	6.84846e+09	7.84882e+09	9.19692e+09	6.4811e+09	5.74159e+09	5.9561e+09
ESI(+)	8.21_816.574907783333	8.21	PS(38:2)	PS(38:2)	M+H	PS	(20:1/18:1)	(20:1)	(18:1)	NA	NA	816.575	C44 H83 O10 N1 P1	C	3.51364e+08	4.07512e+08	3.15163e+08	2.49282e+08	3.36304e+08	1.9559e+08	2.20269e+08	2.67256e+08	1.87853e+08	2.94832e+08	2.18121e+08	3.06832e+08	2.45817e+08	2.11639e+08	4.01704e+08	1.19715e+08	2.74801e+08	3.77033e+08	1.54493e+08	5.10549e+08	1.18365e+08	1.8957e+08	1.95118e+08	1.83388e+08	2.42439e+08	2.72977e+08	3.12938e+08	2.47282e+08	3.21305e+08	3.1295e+08	2.98829e+08	3.52887e+08	2.93563e+08	3.47444e+08	3.28402e+08
ESI(+)	8.22_538.519865616667	8.22	Cer(d18:1/16:0)	Cer(d34:1)	M+H	Cer	(d18:1/16:0)	(d18:1)	(16:0)	NA	NA	538.519	C34 H68 O3 N1	B	2.08521e+08	1.88884e+08	1.38832e+08	1.45438e+08	1.78212e+08	1.48451e+08	1.64196e+08	1.3046e+08	1.66494e+08	1.4241e+08	1.79493e+08	1.91278e+08	2.19714e+08	2.52483e+08	1.89903e+08	1.32484e+08	1.90445e+08	1.83462e+08	1.24663e+08	1.37207e+08	1.85259e+08	1.77153e+08	2.08461e+08	1.56687e+08	1.51597e+08	2.07862e+08	2.36873e+08	1.5103e+08	9.09973e+07	1.72077e+08	1.63982e+08	1.45767e+08	1.6718e+08	1.71318e+08	1.89642e+08
ESI(+)	8.22_742.57439785	8.22	PC(34:2p)	PC(34:2p)	M+H	PC	(16:0p/18:2)	(16:0p)	(18:2)	NA	NA	742.575	C42 H81 O7 N1 P1	C	5.99234e+08	4.99126e+08	4.24061e+08	8.44049e+08	8.17471e+08	6.60539e+08	6.81146e+08	4.84398e+08	6.8492e+08	3.49889e+08	4.7465e+08	6.12895e+08	6.04942e+08	6.76149e+08	6.46114e+08	6.12316e+08	8.2002e+08	6.8549e+08	4.57212e+08	5.06974e+08	2.1922e+08	5.71804e+08	4.30268e+08	6.00033e+08	5.38854e+08	5.34518e+08	5.43661e+08	5.71758e+08	2.55237e+08	5.23884e+08	2.79909e+08	2.85412e+08	3.54072e+08	5.32359e+08	7.5497e+08
ESI(+)	8.22_757.6220707	8.22	SM(d38:2)	SM(d38:2)	M+H	SM	(d20:0/18:2)	(d20:0)	(18:2)	NA	NA	757.622	C43 H86 O6 N2 P1	C	2.53194e+08	2.49097e+08	1.72557e+08	1.90708e+08	2.64527e+08	1.78537e+08	2.22386e+08	2.29443e+08	1.84792e+08	2.09688e+08	1.98261e+08	2.41881e+08	2.34016e+08	2.88304e+08	2.52763e+08	1.30862e+08	2.15847e+08	2.1617e+08	1.35933e+08	2.58333e+08	1.38487e+08	1.90425e+08	2.23586e+08	1.91274e+08	1.6818e+08	2.05217e+08	1.75544e+08	2.46997e+08	1.72859e+08	2.16774e+08	2.31118e+08	2.32274e+08	2.01648e+08	2.05972e+08	2.08556e+08
ESI(+)	8.22_764.556710133333	8.22	PC(34:2p)(rep)	PC(34:2p)	M+Na	PC	(16:0p/18:2)	(16:0p)	(18:2)	NA	NA	764.556	C42 H80 O7 N1 P1 Na1	C	3.51469e+07	4.0021e+06	4.87201e+06	9.04053e+07	4.79689e+06	2.48023e+07	1.173e+07	3.85879e+06	4.74866e+06	3.77187e+06	7.36673e+06	7.46663e+06	3.85446e+07	1.78892e+07	2.78044e+07	1.87232e+06	2.54353e+07	6.11477e+06	2.68392e+07	8.32774e+06	4.62689e+06	6.53116e+06	2.07522e+07	1.14764e+07	1.47135e+07	2.81094e+07	8.08579e+06	1.61861e+07	3.6061e+06	1.33622e+07	3.06801e+07	4.6191e+07	1.8093e+07	2.67546e+07	2.77854e+07
ESI(+)	8.22_783.6376453	8.22	SM(d40:3)	SM(d40:3)	M+H	SM	(d18:1/22:2)	(d18:1)	(22:2)	NA	NA	783.637	C45 H88 O6 N2 P1	C	3.7803e+08	4.13255e+08	2.49221e+08	1.99682e+08	3.23149e+08	1.91755e+08	2.46623e+08	3.09571e+08	1.89818e+08	1.8807e+08	1.97784e+08	2.56045e+08	2.83404e+08	2.47772e+08	3.45966e+08	1.14518e+08	2.48214e+08	3.0353e+08	1.90951e+08	3.36043e+08	1.49108e+08	1.71477e+08	2.55415e+08	2.15989e+08	1.88356e+08	3.08639e+08	2.68025e+08	3.33763e+08	2.3755e+08	3.07791e+08	2.98352e+08	4.40227e+08	3.82675e+08	3.93619e+08	4.00231e+08
ESI(+)	8.25_782.567346183333	8.25	PC(36:4)(rep)(rep)(rep)(rep)(rep)(rep)	PC(36:4)	M+H	PC	(36:4)	(36:4)	NA	NA	NA	782.569	C44 H81 O8 N1 P1	C	1.17035e+09	1.08647e+09	1.12336e+09	1.20295e+09	1.26136e+09	9.3165e+08	1.03674e+09	1.27913e+09	9.89645e+08	4.106e+08	6.30293e+08	3.48264e+08	8.59306e+08	1.09337e+09	1.48202e+09	3.02799e+08	9.9549e+08	1.30131e+09	6.56313e+08	1.95377e+09	8.79969e+08	9.76977e+08	1.09108e+09	6.77499e+08	1.00899e+09	1.19007e+09	2.09603e+09	1.52961e+09	1.20638e+09	1.01973e+09	1.47607e+09	1.56614e+09	1.74951e+09	1.50385e+09	1.4508e+09
ESI(+)	8.25_812.616778966667	8.25	PC(38:3)	PC(38:3)	M+H	PC	(18:0/20:3)	(18:0)	(20:3)	NA	NA	812.616	C46 H87 O8 N1 P1	C	2.03075e+09	1.64573e+09	2.79855e+09	1.93648e+09	1.76949e+09	2.1205e+09	1.32468e+09	2.29133e+09	2.04676e+09	3.05379e+09	1.94049e+09	1.37143e+09	1.45704e+09	1.11332e+09	1.94987e+09	1.79961e+09	1.43564e+09	1.77772e+09	3.3253e+09	2.23471e+09	1.24998e+09	1.23584e+09	1.15351e+09	1.47211e+09	2.45447e+09	1.31146e+09	2.4019e+09	1.34831e+09	2.52305e+09	1.50537e+09	1.49242e+09	1.61153e+09	1.86381e+09	1.50542e+09	1.77702e+09
ESI(+)	8.25_836.616103716667	8.25	PC(40:5)(rep)	PC(40:5)	M+H	PC	(18:0/22:5)	(18:0)	(22:5)	NA	NA	836.616	C48 H87 O8 N1 P1	C	2.4155e+08	2.33462e+08	4.9985e+08	7.03045e+08	2.48379e+08	4.70276e+08	4.04125e+08	7.27687e+08	5.25801e+08	6.23198e+08	2.88745e+08	2.63764e+08	2.71065e+08	3.07542e+08	2.67678e+08	4.89668e+08	2.98957e+08	3.01284e+08	1.319e+09	4.40517e+08	2.60494e+08	1.53766e+08	2.69527e+08	3.23244e+08	5.53922e+08	2.85733e+08	2.99489e+08	2.18148e+08	7.77927e+08	2.91301e+08	3.23011e+08	3.74288e+08	2.67425e+08	2.91429e+08	2.66433e+08
ESI(+)	8.26_809.65313145	8.26	SM(d42:4)	SM(d42:4)	M+H	SM	(d42:4)	(d42:4)	NA	NA	NA	809.653	C47 H90 O6 N2 P1	C	1.55857e+08	1.20354e+08	1.14909e+08	1.39929e+08	1.41192e+08	1.36273e+08	1.61072e+08	1.04881e+08	1.15484e+08	1.31687e+08	1.34147e+08	1.48568e+08	1.64021e+08	2.06422e+08	1.76881e+08	2.55039e+08	2.19995e+08	1.42006e+08	9.41499e+07	1.0402e+08	1.20797e+08	1.37828e+08	3.94148e+08	1.44239e+08	1.49103e+08	1.64496e+08	1.21105e+08	1.96757e+08	1.08179e+08	1.88689e+08	1.73829e+08	2.08592e+08	1.8537e+08	2.02615e+08	2.10742e+08
ESI(+)	8.27_692.522806116667	8.27	PE(32:0)	PE(32:0)	M+H	PE	(16:0/16:0)	(16:0)	(16:0)	NA	NA	692.522	C37 H75 O8 N1 P1	C	8.6368e+07	6.5923e+07	6.52575e+07	7.93148e+07	8.31447e+07	8.20807e+07	9.93779e+07	7.21523e+07	7.43763e+07	5.83979e+07	9.40165e+07	8.44936e+07	1.18708e+08	1.21948e+08	1.21412e+08	6.89849e+07	1.07452e+08	9.74857e+07	7.31554e+07	8.61533e+07	1.02639e+08	8.99556e+07	1.55394e+08	1.2274e+08	9.35876e+07	1.20515e+08	8.52969e+07	1.03364e+08	7.70369e+07	1.09932e+08	9.69744e+07	1.08352e+08	1.37352e+08	1.69929e+08	1.31616e+08
ESI(+)	8.28_786.60070005	8.28	PC(36:2)	PC(36:2)	M+H	PC	(18:1/18:1)	(18:1)	(18:1)	NA	NA	786.601	C44 H85 O8 N1 P1	C	1.15718e+10	1.9142e+10	1.45924e+10	1.81514e+10	1.94879e+10	1.40467e+10	1.08847e+10	1.55126e+10	1.73083e+10	2.00814e+10	1.01473e+10	1.25986e+10	1.40823e+10	9.38569e+09	1.46283e+10	1.47831e+10	1.23305e+10	1.12287e+10	2.16485e+10	1.5138e+10	7.98351e+09	1.0694e+10	1.11776e+10	1.10952e+10	1.89552e+10	1.43553e+10	1.6203e+10	9.93144e+09	2.35932e+10	1.68673e+10	1.29477e+10	1.08729e+10	9.08302e+09	1.68596e+10	1.57789e+10
ESI(+)	8.29_820.621577583333	8.29	PC(40:6e)	PC(40:6e)	M+H	PC	(40:6e)	(40:6e)	NA	NA	NA	820.621	C48 H87 O7 N1 P1	C	9.25915e+07	4.88165e+07	6.61273e+07	9.38986e+07	1.01619e+08	9.73137e+07	1.09012e+08	6.32017e+07	8.38538e+07	7.57749e+07	2.64907e+07	9.16498e+07	1.50889e+08	2.09011e+08	8.20229e+07	6.86571e+07	1.30054e+08	6.23674e+07	1.08729e+08	4.89534e+07	1.04858e+08	533661	3.79677e+07	1.31575e+08	9.60055e+07	1.19981e+08	1.36185e+08	8.33001e+07	5.96071e+07	8.68497e+07	1.1802e+08	7.13493e+07	1.33979e+08	1.21796e+08	1.2091e+08
ESI(+)	8.3_718.5382799	8.3	PC(31:1)(rep)(rep)(rep)	PC(31:1)	M+H	PC	(31:1)	(31:1)	NA	NA	NA	718.538	C39 H77 O8 N1 P1	C	6.99562e+08	6.66428e+08	5.59884e+08	7.31645e+08	7.38895e+08	6.55551e+08	8.33125e+08	6.35937e+08	5.69312e+08	5.46506e+08	6.70453e+08	6.89347e+08	7.42743e+08	9.00588e+08	7.97424e+08	4.90127e+08	8.39012e+08	6.36399e+08	5.30725e+08	5.05775e+08	5.73818e+08	5.69339e+08	8.93213e+08	7.27532e+08	5.74212e+08	6.67527e+08	6.87643e+08	6.64046e+08	6.137e+08	8.58208e+08	6.47159e+08	7.31441e+08	7.13293e+08	8.25225e+08	7.85151e+08
ESI(+)	8.3_740.5200942	8.3	PE(34:1)	PE(34:1)	M+Na	PE	(16:0/18:1)	(16:0)	(18:1)	NA	NA	740.52	C39 H76 O8 N1 P1 Na1	C	4.82221e+07	4.91898e+07	4.52369e+07	5.80114e+07	6.49424e+07	4.30407e+07	5.35484e+07	4.22643e+07	4.17346e+07	4.20796e+07	3.55488e+07	5.15206e+07	6.15226e+07	5.52992e+07	7.17998e+07	2.89908e+07	7.37453e+07	5.77673e+07	2.489e+07	4.04289e+07	3.06021e+07	3.73348e+07	6.45189e+07	4.6655e+07	3.67312e+07	5.15979e+07	6.05952e+07	4.87198e+07	3.83435e+07	5.52796e+07	6.12722e+07	5.26337e+07	5.90016e+07	6.32816e+07	6.73652e+07
ESI(+)	8.31_718.538831466667	8.31	PE(34:1)(rep)	PE(34:1)	M+H	PE	(16:0/18:1)	(16:0)	(18:1)	NA	NA	718.538	C39 H77 O8 N1 P1	C	6.95068e+08	6.55298e+08	5.46395e+08	7.30483e+08	7.62811e+08	6.58718e+08	8.42875e+08	6.36564e+08	5.60544e+08	5.59408e+08	6.87248e+08	6.97975e+08	7.56353e+08	9.29353e+08	7.88106e+08	4.89079e+08	8.29818e+08	6.71992e+08	5.46633e+08	4.97411e+08	5.808e+08	5.70715e+08	8.90875e+08	7.37246e+08	5.75161e+08	6.45112e+08	7.03664e+08	6.61116e+08	6.14149e+08	8.54719e+08	6.06298e+08	7.30383e+08	6.99858e+08	8.13078e+08	7.82435e+08
ESI(+)	8.31_718.575435166667	8.31	PC(32:1e)	PC(32:1e)	M+H	PC	(16:0e/16:1)	(16:0e)	(16:1)	NA	NA	718.575	C40 H81 O7 N1 P1	C	2.429e+09	2.38482e+09	2.1526e+09	2.08583e+09	2.85675e+09	2.79537e+09	2.45047e+09	1.91676e+09	1.99556e+09	2.30018e+09	2.43553e+09	2.45351e+09	2.46057e+09	2.34016e+09	9.44777e+08	1.52125e+09	2.38185e+09	1.76535e+09	1.37864e+09	2.288e+09	2.25196e+09	2.32353e+09	2.46036e+09	1.87742e+09	1.44693e+09	1.55955e+09	2.11976e+09	7.328e+08	1.13021e+09	1.83583e+09	1.24448e+09	1.38215e+09	1.2906e+09	1.64818e+09	1.30967e+09
ESI(+)	8.31_748.585656633333	8.31	PC(33:0)(rep)	PC(33:0)	M+H	PC	(16:0/17:0)	(16:0)	(17:0)	NA	NA	748.585	C41 H83 O8 N1 P1	C	2.80866e+09	1.43213e+09	1.12866e+09	2.28047e+09	1.2197e+09	1.19996e+09	9.99415e+08	1.16535e+09	1.07567e+09	1.13568e+09	8.54374e+08	9.13857e+08	1.53411e+09	1.20391e+09	1.50847e+09	1.03153e+09	1.05527e+09	3.56112e+09	1.08313e+09	1.58777e+09	1.11254e+09	1.54379e+09	1.2629e+09	9.97883e+08	1.06535e+09	3.55796e+09	2.61379e+09	1.54245e+09	1.28967e+09	1.48461e+09	1.52306e+09	2.17879e+09	4.11685e+09	2.01081e+09	1.98889e+09
ESI(+)	8.32_790.538178183333	8.32	PE(40:7)(rep)	PE(40:7)	M+H	PE	(40:7)	(40:7)	NA	NA	NA	790.538	C45 H77 O8 N1 P1	C	1.51139e+08	1.08052e+08	2.24305e+08	2.86253e+08	1.85831e+08	1.95046e+08	2.1365e+08	2.07617e+08	2.14121e+08	2.4148e+08	1.32539e+08	1.74957e+08	1.8126e+08	2.63176e+08	2.11471e+08	2.48896e+08	2.89452e+08	1.84502e+08	2.58424e+08	1.37989e+08	1.71441e+08	1.12166e+08	2.41819e+08	2.42819e+08	2.13328e+08	1.8357e+08	2.08129e+08	1.84742e+08	2.99986e+08	1.73526e+08	2.55915e+08	1.99083e+08	2.35756e+08	2.13203e+08	2.29969e+08
ESI(+)	8.32_858.598337216667	8.32	PC(40:5)	PC(40:5)	M+Na	PC	(18:0/22:5)	(18:0)	(22:5)	NA	NA	858.598	C48 H86 O8 N1 P1 Na1	C	2.67815e+07	1.45985e+07	5.70095e+07	7.10816e+07	2.04284e+07	3.32192e+07	1.28695e+07	3.38644e+07	3.0079e+07	5.08037e+07	9.56065e+06	1.18691e+07	1.02182e+07	1.53486e+07	2.71707e+07	2.699e+07	2.05621e+07	2.33465e+07	9.98649e+07	3.17124e+07	1.40552e+07	6.54618e+06	1.48509e+07	1.54998e+07	4.06408e+07	2.23914e+07	2.78175e+07	1.52592e+07	5.11196e+07	1.30105e+07	2.29123e+07	2.57822e+07	1.73699e+07	1.54442e+07	1.40135e+07
ESI(+)	8.33_1263.83093938333	8.33	GM3(d42:2)	GM3(d42:2)	M+H	GM3	(d42:2)	(d42:2)	NA	NA	NA	1263.83	C65 H119 O21 N2	D	1.01794e+08	1.44536e+08	1.04382e+08	9.63953e+07	1.29414e+08	7.9009e+07	7.23498e+07	9.69117e+07	8.91991e+07	1.31079e+08	7.64356e+07	9.13438e+07	1.02903e+08	8.56112e+07	1.37513e+08	9.01458e+07	1.01978e+08	1.58487e+08	7.18619e+07	1.09459e+08	9.81294e+07	1.07815e+08	8.23653e+07	9.0934e+07	9.07612e+07	9.75248e+07	1.01128e+08	8.68532e+07	9.98911e+07	1.17731e+08	1.00421e+08	1.10154e+08	9.35635e+07	1.21015e+08	1.15629e+08
ESI(+)	8.33_733.62292735	8.33	SM(d36:0)	SM(d36:0)	M+H	SM	(d18:0/18:0)	(d18:0)	(18:0)	NA	NA	733.622	C41 H86 O6 N2 P1	C	1.48686e+09	1.57727e+09	1.44669e+09	7.96395e+08	1.13965e+09	1.06955e+09	1.37057e+09	1.34538e+09	1.02332e+09	1.08571e+09	9.21736e+08	1.33274e+09	1.02427e+09	1.0184e+09	1.67439e+09	6.35322e+08	8.09747e+08	1.53398e+09	8.35758e+08	1.6064e+09	6.16572e+08	8.89088e+08	7.96639e+08	9.03507e+08	1.0143e+09	9.72384e+08	9.59313e+08	9.84983e+08	8.6397e+08	9.971e+08	9.30625e+08	1.1475e+09	9.51535e+08	7.48784e+08	7.66646e+08
ESI(+)	8.33_794.569482866667	8.33	PC(37:5)(rep)	PC(37:5)	M+H	PC	(37:5)	(37:5)	NA	NA	NA	794.569	C45 H81 O8 N1 P1	C	7.04969e+07	6.13224e+07	1.12144e+08	1.79405e+08	9.17052e+07	1.49818e+08	1.64306e+08	1.97455e+08	1.50972e+08	1.45766e+08	1.00679e+08	1.40774e+08	1.1991e+08	2.08627e+08	9.82279e+07	1.39187e+08	1.45534e+08	9.07274e+07	5.83765e+06	1.05614e+08	8.82938e+07	7.04155e+07	1.49391e+08	1.41674e+08	1.34712e+08	1.26354e+08	1.10307e+08	1.09989e+08	2.1221e+08	1.24663e+08	1.30761e+08	1.08406e+08	1.44575e+08	1.534e+08	1.49226e+08
ESI(+)	8.34_755.604628466667	8.34	SM(d38:3)	SM(d38:3)	M+H	SM	(d38:3)	(d38:3)	NA	NA	NA	755.606	C43 H84 O6 N2 P1	C	1.67103e+08	1.7986e+08	1.78401e+08	1.08386e+08	1.66536e+08	9.56929e+07	1.09351e+08	1.315e+08	1.08997e+08	1.18007e+08	5.88844e+07	1.23634e+08	9.99249e+07	7.91744e+07	2.28361e+08	9.72609e+07	8.81328e+07	1.87073e+08	5.8702e+07	1.85293e+08	6.72237e+07	8.21934e+07	7.0008e+07	8.19727e+07	9.33049e+07	9.13791e+07	1.31257e+08	1.09313e+08	8.21097e+07	9.57388e+07	1.21576e+08	1.23053e+08	1.24307e+08	9.03215e+07	9.03815e+07
ESI(+)	8.34_770.567108033333	8.34	PC(33:0)	PC(33:0)	M+Na	PC	(16:0/17:0)	(16:0)	(17:0)	NA	NA	770.567	C41 H82 O8 N1 P1 Na1	C	7.8766e+08	6.2887e+08	7.37783e+08	8.20711e+08	8.27426e+08	7.38068e+08	6.88919e+08	7.05554e+08	6.80024e+08	7.99049e+08	4.68705e+08	6.17876e+08	8.13926e+08	8.38965e+08	1.07011e+09	7.17661e+08	8.84408e+08	9.82201e+08	8.1435e+08	8.19908e+08	6.05825e+08	6.05053e+08	9.73804e+08	7.2073e+08	7.37732e+08	8.15991e+08	9.11673e+08	9.41765e+08	1.01138e+09	8.16771e+08	3.71346e+08	8.27771e+08	4.36845e+08	1.04455e+09	1.21797e+09
ESI(+)	8.35_1237.81436808333	8.35	GM3(d40:1)	GM3(d40:1)	M+H	GM3	(d40:1)	(d40:1)	NA	NA	NA	1237.81	C63 H117 O21 N2	D	5.77479e+07	6.16147e+07	6.37342e+07	4.84172e+07	6.92325e+07	5.72046e+07	5.25309e+07	5.51218e+07	6.33115e+07	6.99409e+07	4.67228e+07	6.34876e+07	6.12646e+07	5.75533e+07	6.4966e+07	4.58306e+07	5.79616e+07	6.62249e+07	4.46945e+07	6.8326e+07	5.91799e+07	5.7887e+07	4.85379e+07	5.13264e+07	4.77371e+07	6.03319e+07	5.44375e+07	6.21822e+07	5.27214e+07	6.75263e+07	6.03422e+07	5.56087e+07	5.27846e+07	6.76172e+07	6.13514e+07
ESI(+)	8.36_794.569720216667	8.36	PE(18:0/22:5)(rep)	PE(40:5)	M+H	PE	(18:0/22:5)	(18:0)	(22:5)	NA	NA	794.569	C45 H81 O8 N1 P1	B	1.03043e+08	1.15912e+08	1.80169e+08	3.10811e+08	7.68512e+07	1.41324e+08	2.36305e+08	3.14451e+08	1.4142e+08	1.50096e+08	1.66708e+08	7.09573e+07	2.70858e+08	2.23493e+08	7.33055e+07	1.72971e+08	1.46713e+08	7.64378e+07	5.1758e+08	1.24378e+08	1.05916e+08	1.31981e+08	3.0578e+08	1.6358e+08	2.39282e+08	1.86471e+08	1.02076e+08	1.58327e+08	2.8375e+08	7.89121e+07	1.08264e+08	1.745e+08	2.56508e+08	1.81089e+08	1.93669e+08
ESI(+)	8.38_766.535892116667	8.38	PE(36:2)	PE(36:2)	M+Na	PE	(18:0/18:2)	(18:0)	(18:2)	NA	NA	766.536	C41 H78 O8 N1 P1 Na1	C	1.60268e+08	1.44027e+08	1.39555e+08	1.71192e+08	1.52832e+08	1.13707e+08	1.1455e+08	1.68978e+08	1.19359e+08	1.38463e+08	8.3718e+07	1.06949e+08	1.15988e+08	1.21804e+08	1.60988e+08	1.01734e+08	1.43251e+08	1.5244e+08	1.76724e+08	1.28407e+08	7.84266e+07	7.93489e+07	1.05309e+08	1.23532e+08	1.36318e+08	1.38728e+08	1.90456e+08	1.27431e+08	1.89541e+08	1.30136e+08	1.69502e+08	1.74462e+08	1.79151e+08	1.75284e+08	1.69521e+08
ESI(+)	8.39_540.5352793	8.39	Cer(d18:0/16:0)	Cer(d34:0)	M+H	Cer	(d18:0/16:0)	(d18:0)	(16:0)	NA	NA	540.535	C34 H70 O3 N1	A	1.32446e+08	1.41215e+08	8.29242e+07	7.81908e+07	9.42792e+07	9.18754e+07	1.09679e+08	7.58882e+07	9.49471e+07	9.04483e+07	9.83465e+07	1.29434e+08	8.38108e+07	9.86651e+07	8.19415e+07	5.71877e+07	7.35677e+07	9.98885e+07	6.43891e+07	7.6771e+07	7.12029e+07	7.32866e+07	9.38336e+07	6.6161e+07	7.12878e+07	8.32483e+07	1.03421e+08	5.76444e+07	4.227e+07	7.51548e+07	7.86128e+07	8.35712e+07	7.68408e+07	7.41241e+07	8.4348e+07
ESI(+)	8.4_766.537928116667	8.4	PC(35:5)(rep)	PC(35:5)	M+H	PC	(35:5)	(35:5)	NA	NA	NA	766.538	C43 H77 O8 N1 P1	C	1.51023e+08	1.30263e+08	1.46699e+08	1.75011e+08	1.45182e+08	1.15469e+08	1.11949e+08	1.70927e+08	1.18025e+08	1.40361e+08	6.81514e+07	1.02196e+08	1.26686e+08	1.08559e+08	1.63135e+08	1.05255e+08	1.38685e+08	1.57506e+08	1.81258e+08	1.39826e+08	7.32536e+07	7.42266e+07	1.03568e+08	1.11466e+08	1.52966e+08	1.43896e+08	1.89994e+08	1.34916e+08	2.00489e+08	1.34709e+08	1.73924e+08	1.79703e+08	1.81234e+08	1.74998e+08	1.68535e+08
ESI(+)	8.4_770.569599633333	8.4	PC(35:3)	PC(35:3)	M+H	PC	(35:3)	(35:3)	NA	NA	NA	770.569	C43 H81 O8 N1 P1	C	4.83398e+08	4.79389e+08	3.60161e+08	4.53107e+08	2.79737e+08	4.96108e+08	4.83511e+08	5.92601e+08	4.41569e+08	3.80604e+08	3.51126e+08	5.04299e+08	8.4884e+08	7.77193e+08	6.49828e+08	6.96701e+08	7.00414e+08	3.84947e+08	5.09456e+08	6.79487e+08	4.62778e+08	5.13798e+08	5.43031e+08	5.56566e+08	4.57627e+08	5.82028e+08	7.52408e+08	7.65692e+08	5.75637e+08	7.16809e+08	7.23363e+08	7.46464e+08	7.63444e+08	1.03853e+09	1.22613e+09
ESI(+)	8.4_770.569616033333	8.4	PE(18:0/20:3)(rep)	PE(38:3)	M+H	PE	(18:0/20:3)	(18:0)	(20:3)	NA	NA	770.569	C43 H81 O8 N1 P1	B	5.04167e+08	4.2691e+08	4.5232e+08	5.54403e+08	5.23962e+08	4.7337e+08	4.51598e+08	5.25133e+08	4.03707e+08	4.85241e+08	3.26338e+08	4.62576e+08	7.54674e+08	7.40354e+08	6.12952e+08	6.43275e+08	7.8226e+08	5.95562e+08	4.56677e+08	7.08977e+08	4.32945e+08	4.58304e+08	8.58279e+08	4.06065e+08	4.50915e+08	5.20018e+08	3.48739e+08	7.52713e+08	6.1789e+08	4.7089e+08	4.73521e+08	7.30025e+08	7.10489e+08	9.4637e+08	1.11e+09
ESI(+)	8.4_774.600804666667	8.4	PC(35:1)	PC(35:1)	M+H	PC	(17:0/18:1)	(17:0)	(18:1)	NA	NA	774.601	C43 H85 O8 N1 P1	C	1.13699e+09	1.13345e+09	9.18932e+08	8.06497e+08	1.02787e+09	8.69232e+08	7.81928e+08	1.15812e+09	8.19753e+08	1.27747e+09	7.80104e+08	7.4339e+08	1.59304e+09	7.51828e+08	1.04172e+09	8.54245e+08	9.57319e+08	1.33242e+09	1.1853e+09	1.28842e+09	7.27481e+08	8.52792e+08	7.32253e+08	7.85e+08	1.03315e+09	1.11062e+09	1.32005e+09	1.00937e+09	1.42957e+09	1.06581e+09	1.079e+09	1.38023e+09	1.12326e+09	1.16111e+09	1.13508e+09
ESI(+)	8.4_776.558869666667	8.4	PE(18:0p/22:6)(rep)	PE(40:6p)	M+H	PE	(18:0p/22:6)	(18:0p)	(22:6)	NA	NA	776.559	C45 H79 O7 N1 P1	A	2.23127e+08	1.13086e+08	1.53163e+08	2.21342e+08	2.39437e+08	2.40261e+08	2.65801e+08	1.14014e+08	1.89561e+08	1.46659e+08	2.78454e+08	2.37519e+08	3.19154e+08	1.32239e+08	2.64943e+08	1.15838e+08	2.51718e+08	1.57192e+08	2.55107e+08	1.20134e+08	1.67569e+08	1.07331e+08	3.89791e+08	2.41918e+08	2.00605e+08	3.09609e+08	3.42719e+08	2.32248e+08	1.32573e+08	2.25447e+08	3.0532e+08	1.86251e+08	3.42762e+08	3.10216e+08	3.18881e+08
ESI(+)	8.41_774.540782533333	8.41	PE(38:4p)	PE(38:4p)	M+Na	PE	(18:0p/20:4)	(18:0p)	(20:4)	NA	NA	774.541	C43 H78 O7 N1 P1 Na1	C	7.71474e+07	4.21818e+07	3.17801e+08	9.95731e+07	7.73948e+07	8.78423e+07	1.13549e+08	4.50709e+07	6.891e+07	5.65957e+07	8.09223e+07	9.60169e+07	1.14504e+08	1.63487e+08	8.52893e+07	6.23891e+07	1.42952e+08	6.584e+07	7.77361e+07	4.56361e+07	7.49531e+07	6.06622e+07	1.60389e+08	1.12322e+08	5.97761e+07	9.96637e+07	1.14869e+08	8.14097e+07	4.40974e+07	8.16474e+07	1.17233e+08	9.22145e+07	1.44427e+08	1.43046e+08	1.41892e+08
ESI(+)	8.41_796.62169795	8.41	PC(38:4e)	PC(38:4e)	M+H	PC	(18:0e/20:4)	(18:0e)	(20:4)	NA	NA	796.621	C46 H87 O7 N1 P1	C	3.95751e+08	1.27569e+08	2.8577e+08	3.31512e+08	8.05274e+08	1.97141e+08	3.39101e+08	1.09734e+08	5.89315e+08	4.08815e+08	4.99475e+08	4.1581e+08	2.523e+08	4.74104e+08	2.00997e+08	8.06607e+08	4.63143e+08	2.23047e+08	3.43492e+08	1.57818e+08	9.42124e+08	5.63648e+08	3.13277e+08	3.60642e+08	5.06604e+08	3.67342e+08	6.66664e+08	1.71289e+08	2.38166e+08	4.4016e+08	2.24814e+08	1.69641e+08	4.03968e+08	3.01146e+08	3.31176e+08
ESI(+)	8.41_824.616842216667	8.41	PC(39:4)	PC(39:4)	M+H	PC	(19:0/20:4)	(19:0)	(20:4)	NA	NA	824.616	C47 H87 O8 N1 P1	C	1.08728e+08	9.258e+07	8.56353e+07	2.3499e+08	9.20559e+07	1.8711e+08	1.24026e+08	3.01074e+08	2.8248e+08	2.42619e+08	1.08232e+08	1.03884e+08	1.26294e+08	1.11597e+08	8.81352e+07	2.85583e+08	1.357e+08	1.06102e+08	3.10315e+08	1.09395e+08	9.06023e+07	6.04484e+07	1.4541e+08	1.32812e+08	1.73059e+08	1.52408e+08	7.88851e+07	1.17272e+08	2.79794e+08	1.1652e+08	1.12473e+08	1.78979e+08	1.7433e+08	1.33419e+08	1.32427e+08
ESI(+)	8.42_752.55973405	8.42	PE(18:0p/20:4)(rep)	PE(38:4p)	M+H	PE	(18:0p/20:4)	(18:0p)	(20:4)	NA	NA	752.559	C43 H79 O7 N1 P1	A	6.3496e+08	3.55874e+08	4.88046e+08	8.68685e+08	6.70034e+08	8.51463e+08	1.16286e+09	2.24117e+09	6.3724e+08	5.28709e+08	8.62426e+08	8.7859e+08	9.59112e+08	1.51753e+09	6.77174e+08	5.0893e+08	1.22386e+09	3.33891e+09	7.35142e+08	3.52161e+08	7.50925e+08	5.35992e+08	1.50912e+09	1.0691e+09	5.93093e+08	8.1002e+08	8.51214e+08	7.00365e+08	4.33556e+08	6.84438e+08	9.42969e+08	7.42584e+08	1.13523e+09	1.13107e+09	1.0334e+09
ESI(+)	8.43_720.591015183333	8.43	PC(32:0e)	PC(32:0e)	M+H	PC	(16:0e/16:0)	(16:0e)	(16:0)	NA	NA	720.59	C40 H83 O7 N1 P1	C	5.76397e+09	5.84996e+09	7.7846e+09	7.61669e+09	8.2325e+09	7.28258e+09	7.77907e+09	5.27477e+09	7.38152e+09	6.99136e+09	7.18013e+09	7.59343e+09	6.78545e+09	7.60673e+09	6.45469e+09	6.85394e+09	8.44517e+09	6.25763e+09	5.44784e+09	6.19164e+09	9.07267e+09	7.34784e+09	8.18302e+09	6.96411e+09	5.568e+09	5.76819e+09	5.85925e+09	5.69758e+09	5.32034e+09	6.1076e+09	5.23409e+09	4.59324e+09	5.62844e+09	5.65782e+09	5.09703e+09
ESI(+)	8.43_742.573417883333	8.43	PC(32:0e)(rep)	PC(32:0e)	M+Na	PC	(16:0e/16:0)	(16:0e)	(16:0)	NA	NA	742.572	C40 H82 O7 N1 P1 Na1	C	5.95416e+08	5.97953e+08	8.02092e+08	7.79918e+08	8.20479e+08	6.41589e+08	6.75914e+08	4.9374e+08	6.89315e+08	6.88807e+08	4.72812e+08	6.15728e+08	6.1592e+08	6.58026e+08	6.35494e+08	6.12718e+08	8.05218e+08	6.75298e+08	4.36593e+08	6.94277e+08	6.70554e+08	5.81516e+08	6.05838e+08	5.92026e+08	5.09426e+08	5.43279e+08	6.52401e+08	5.32058e+08	5.26483e+08	5.28546e+08	5.09695e+08	4.90163e+08	5.01189e+08	5.3667e+08	4.62896e+08
ESI(+)	8.45_746.60640295	8.45	PC(34:1e)	PC(34:1e)	M+H	PC	(16:0e/18:1)	(16:0e)	(18:1)	NA	NA	746.606	C42 H85 O7 N1 P1	C	4.86693e+09	4.44326e+09	4.50243e+09	4.14648e+09	4.82672e+09	3.16834e+09	4.07705e+09	4.12781e+09	3.62069e+09	3.98225e+09	3.80883e+09	4.14369e+09	3.80514e+09	3.43221e+09	4.8477e+09	3.86716e+09	5.02847e+09	4.70492e+09	3.66997e+09	3.86978e+09	4.57249e+09	3.7905e+09	4.41685e+09	3.99963e+09	4.5526e+09	4.16092e+09	4.89815e+09	4.33306e+09	3.80652e+09	4.06266e+09	3.95908e+09	3.72868e+09	4.04537e+09	3.848e+09	4.06734e+09
ESI(+)	8.45_768.587858666667	8.45	PC(34:1e)(rep)	PC(34:1e)	M+Na	PC	(16:0e/18:1)	(16:0e)	(18:1)	NA	NA	768.588	C42 H84 O7 N1 P1 Na1	C	4.76093e+08	4.73981e+08	4.80788e+08	4.70779e+08	5.3426e+08	3.11901e+08	3.64391e+08	3.94739e+08	3.63165e+08	3.93219e+08	2.66736e+08	3.82812e+08	4.01795e+08	3.28437e+08	4.91884e+08	3.6909e+08	4.74621e+08	5.09629e+08	3.42281e+08	4.15845e+08	3.26166e+08	3.21193e+08	4.03591e+08	3.50069e+08	4.43265e+08	4.22906e+08	5.24504e+08	4.48928e+08	3.84406e+08	4.06833e+08	4.23694e+08	3.92274e+08	3.9445e+08	4.09492e+08	4.21391e+08
ESI(+)	8.46_746.605844783333	8.46	PC(16:0p/18:0)	PC(34:0p)	M+H	PC	(16:0p/18:0)	(16:0p)	(18:0)	NA	NA	746.606	C42 H85 O7 N1 P1	B	4.19911e+09	1.89598e+08	3.92029e+09	3.54157e+09	4.42688e+09	2.94034e+09	3.56425e+09	3.68082e+09	3.32516e+09	3.6574e+09	3.34429e+09	3.837e+09	3.40843e+09	3.11887e+09	4.3127e+09	3.3768e+09	4.51892e+09	4.16131e+09	3.22014e+09	3.44497e+09	3.96341e+09	3.32764e+09	3.96317e+09	3.55058e+09	4.02413e+09	3.79475e+09	4.47809e+09	3.94513e+09	3.35821e+09	3.80333e+09	3.63432e+09	3.17475e+09	3.38717e+09	3.50699e+09	3.72429e+09
ESI(+)	8.47_822.637418466667	8.47	PC(40:5e)(rep)	PC(40:5e)	M+H	PC	(18:0e/22:5)	(18:0e)	(22:5)	NA	NA	822.637	C48 H89 O7 N1 P1	C	5.71706e+07	4.90255e+07	4.11669e+07	5.20126e+07	6.31673e+07	5.3233e+07	4.77251e+07	3.1568e+07	9.31361e+07	4.52705e+07	1.48738e+08	4.94032e+07	7.41031e+07	7.44967e+07	2.88715e+07	6.1674e+07	1.26917e+08	3.38136e+07	5.73288e+07	2.69393e+07	1.78264e+08	1.00059e+08	1.5608e+08	7.62064e+07	7.6863e+07	4.88869e+07	9.21472e+07	4.01995e+07	4.28147e+07	4.13232e+07	4.1567e+07	3.42603e+07	4.64698e+07	4.18553e+07	4.05828e+07
ESI(+)	8.49_778.574459566667	8.49	PE(18:1p/22:4)(rep)	PE(40:5p)	M+H	PE	(18:1p/22:4)	(18:1p)	(22:4)	NA	NA	778.575	C45 H81 O7 N1 P1	A	1.56454e+08	1.26997e+08	1.69096e+08	1.67767e+08	2.66353e+08	2.32935e+08	3.36175e+08	1.74112e+08	1.56483e+08	1.35965e+08	2.44714e+08	2.62118e+08	1.7329e+08	2.28009e+08	2.17696e+08	1.24033e+08	1.70128e+08	2.02742e+08	2.47127e+08	1.55711e+08	2.80203e+08	1.22892e+08	2.45513e+08	1.45636e+08	7.53245e+07	1.62782e+08	2.83508e+08	2.40559e+08	1.10161e+08	2.06474e+08	2.83842e+08	1.92278e+08	2.01865e+08	2.06257e+08	1.99468e+08
ESI(+)	8.49_800.616805566667	8.49	PC(37:2)	PC(37:2)	M+H	PC	(37:2)	(37:2)	NA	NA	NA	800.616	C45 H87 O8 N1 P1	C	1.62526e+08	2.53746e+08	1.46583e+08	1.57671e+08	2.98606e+08	2.20903e+08	1.51986e+08	3.27223e+08	3.12363e+08	4.11571e+08	9.0813e+07	1.62654e+08	2.31313e+08	1.70941e+08	1.80203e+08	1.62599e+08	1.86894e+08	1.91168e+08	3.54349e+08	2.63116e+08	1.60367e+08	1.62935e+08	1.57652e+08	1.34558e+08	4.18156e+08	2.76058e+08	3.37179e+08	2.60164e+08	3.31867e+08	1.79187e+08	2.91555e+08	4.49582e+08	3.14205e+08	3.3886e+08	2.60248e+08
ESI(+)	8.5_860.614032016667	8.5	PC(40:4)	PC(40:4)	M+Na	PC	(18:0/22:4)	(18:0)	(22:4)	NA	NA	860.614	C48 H88 O8 N1 P1 Na1	C	5.54826e+07	3.63084e+07	5.53691e+07	9.79956e+07	4.59983e+07	4.9513e+07	4.2007e+07	7.93067e+07	6.73267e+07	6.41428e+07	3.25088e+07	3.9868e+07	3.95031e+07	3.36415e+07	4.15677e+07	6.54188e+07	4.79384e+07	5.19903e+07	9.37127e+07	6.23108e+07	5.20493e+07	3.76675e+07	4.51065e+07	4.30376e+07	7.70613e+07	4.56018e+07	5.77911e+07	4.66543e+07	8.20539e+07	4.04264e+07	4.25226e+07	5.90466e+07	4.11049e+07	4.45667e+07	4.45554e+07
ESI(+)	8.51_676.527619416667	8.51	PE(16:0p/16:0)	PE(32:0p)	M+H	PE	(16:0p/16:0)	(16:0p)	(16:0)	NA	NA	676.528	C37 H75 O7 N1 P1	B	8.83944e+07	6.9822e+07	5.14701e+07	8.01785e+07	8.01602e+07	5.19364e+07	6.28325e+07	7.20439e+07	6.31223e+07	5.08579e+07	6.95904e+07	6.24813e+07	6.98935e+07	7.18839e+07	6.39296e+07	4.4368e+07	9.48171e+07	5.47519e+07	5.34547e+07	5.80671e+07	6.64315e+07	6.51742e+07	8.71502e+07	8.75519e+07	5.04519e+07	5.93205e+07	5.93085e+07	6.70524e+07	4.22356e+07	8.31232e+07	5.52627e+07	6.39301e+07	6.61086e+07	7.40502e+07	6.66613e+07
ESI(+)	8.51_732.5902108	8.51	PC(33:0p)	PC(33:0p)	M+H	PC	(33:0p)	(33:0p)	NA	NA	NA	732.59	C41 H83 O7 N1 P1	C	8.38892e+07	8.48984e+07	6.4036e+07	4.8453e+07	7.41553e+07	7.52466e+07	6.81897e+07	7.35482e+07	6.49875e+07	8.22922e+07	5.63793e+07	6.23281e+07	7.42513e+07	5.82428e+07	6.59862e+07	4.78839e+07	6.03921e+07	6.25816e+07	4.78516e+07	9.20998e+07	6.48654e+07	7.14197e+07	6.09322e+07	5.38219e+07	4.83147e+07	5.17238e+07	7.09615e+07	4.99065e+07	5.35369e+07	6.94413e+07	5.52162e+07	1.16151e+08	6.2022e+07	7.61252e+07	6.93242e+07
ESI(+)	8.51_838.632302916667	8.51	PC(40:4)(rep)	PC(40:4)	M+H	PC	(18:0/22:4)	(18:0)	(22:4)	NA	NA	838.632	C48 H89 O8 N1 P1	C	4.73027e+08	3.56969e+08	5.46839e+08	8.17767e+08	3.86801e+08	6.53488e+08	4.61202e+08	6.51866e+08	5.98895e+08	6.70631e+08	4.93677e+08	4.61953e+08	4.774e+08	4.86873e+08	3.38095e+08	5.66295e+08	4.26618e+08	4.07591e+08	1.29511e+09	4.67842e+08	4.92164e+08	3.78942e+08	5.20648e+08	4.18553e+08	6.76836e+08	3.92875e+08	6.0936e+08	4.18588e+08	7.91493e+08	3.64173e+08	4.47355e+08	4.83473e+08	3.60669e+08	3.8275e+08	3.89817e+08
ESI(+)	8.51_844.61906475	8.51	PC(40:5e)	PC(40:5e)	M+Na	PC	(18:0e/22:5)	(18:0e)	(22:5)	NA	NA	844.619	C48 H88 O7 N1 P1 Na1	C	2.70862e+08	4.4581e+07	1.07813e+08	3.44298e+08	8.24971e+07	6.54444e+07	1.52143e+08	4.40568e+07	2.66382e+07	6.12219e+07	5.09027e+07	4.11421e+07	3.3454e+07	6.59311e+07	4.94885e+06	3.66059e+07	4.40292e+07	8.04104e+07	2.5785e+07	4.80506e+07	1.11011e+08	4.49011e+07	9.37106e+07	9.77182e+07	7.08754e+07	2.86155e+07	2.08238e+07	4.7396e+07	1.06903e+08	4.60793e+07	4.74211e+07	2.58979e+08	1.81395e+08	3.98796e+07	5.75745e+06
ESI(+)	8.54_702.543795166667	8.54	PE(16:0p/18:1)	PE(34:1p)	M+H	PE	(16:0p/18:1)	(16:0p)	(18:1)	NA	NA	702.543	C39 H77 O7 N1 P1	A	1.69759e+09	1.54884e+09	1.15803e+09	1.48282e+09	1.82683e+09	1.34271e+09	1.25764e+09	1.36867e+09	9.8414e+08	1.06979e+09	1.17532e+09	1.27579e+09	1.40109e+09	1.76676e+09	1.92838e+09	6.56396e+08	1.62278e+09	1.37276e+09	1.03757e+09	1.46831e+09	7.22684e+08	9.44577e+08	1.64021e+09	1.38309e+09	1.13535e+09	1.42004e+09	1.70745e+09	1.35252e+09	1.06305e+09	1.48505e+09	1.35005e+09	1.40264e+09	1.60139e+09	1.7009e+09	1.37358e+09
ESI(+)	8.54_724.526027466667	8.54	PE(34:2e)	PE(34:2e)	M+Na	PE	(34:2e)	(34:2e)	NA	NA	NA	724.525	C39 H76 O7 N1 P1 Na1	C	1.45379e+08	1.67809e+08	1.22962e+08	1.64825e+08	1.77149e+08	1.18527e+08	9.50395e+07	1.41648e+08	9.33893e+07	1.19169e+08	7.42019e+07	1.05903e+08	1.13718e+08	1.37746e+08	2.00556e+08	6.55742e+07	1.8781e+08	1.41279e+08	8.57763e+07	1.65084e+08	6.23117e+07	8.24072e+07	1.36077e+08	1.07931e+08	1.12138e+08	1.12338e+08	1.8148e+08	7.17593e+07	1.26857e+08	1.25466e+08	1.12858e+08	1.25301e+08	1.33862e+08	1.58099e+08	1.39603e+08
ESI(+)	8.54_774.541585716667	8.54	PC(37:7p)(rep)	PC(37:7p)	M+H	PC	(37:7p)	(37:7p)	NA	NA	NA	774.543	C45 H77 O7 N1 P1	C	4.22471e+08	2.63012e+08	3.32261e+08	3.24055e+08	3.66335e+08	3.43927e+08	4.23328e+08	2.58756e+08	2.99716e+08	3.3005e+08	3.16689e+08	3.6364e+08	4.40297e+08	4.88369e+08	4.72417e+08	2.47325e+08	4.99967e+08	3.92181e+08	3.25696e+08	2.91909e+08	3.23684e+08	2.45368e+08	4.66432e+08	4.53032e+08	3.25883e+08	3.64059e+08	5.50334e+08	3.45632e+08	2.9072e+08	3.10039e+08	4.20361e+08	3.20408e+08	4.53335e+08	3.58475e+08	4.10068e+08
ESI(+)	8.55_772.621794766667	8.55	PC(36:2e)	PC(36:2e)	M+H	PC	(36:2e)	(36:2e)	NA	NA	NA	772.621	C44 H87 O7 N1 P1	C	3.20811e+08	5.11801e+08	4.63138e+08	4.48203e+08	5.42224e+08	3.49828e+08	3.47986e+08	4.41797e+08	3.71104e+08	4.44611e+08	3.5375e+08	3.33973e+08	4.06248e+08	2.85574e+08	4.9758e+08	5.7261e+08	4.66723e+08	4.85498e+08	4.37715e+08	4.9137e+08	3.78413e+08	3.27373e+08	3.71147e+08	3.06967e+08	2.75605e+08	3.9711e+08	6.8855e+08	3.94768e+08	4.0111e+08	3.61815e+08	3.96979e+08	3.47507e+08	3.90448e+08	3.8548e+08	5.35758e+08
ESI(+)	8.57_728.559820216667	8.57	PE(18:0p/18:2)	PE(36:2p)	M+H	PE	(18:0p/18:2)	(18:0p)	(18:2)	NA	NA	728.559	C41 H79 O7 N1 P1	A	3.77616e+08	3.65539e+08	5.01575e+08	2.35181e+08	3.24821e+08	2.26001e+08	2.30277e+08	2.8572e+08	1.74891e+08	1.64019e+08	1.83968e+08	2.47084e+08	2.96717e+08	3.43759e+08	4.66254e+08	1.13698e+08	3.84353e+08	2.74e+08	2.71991e+08	6.81676e+08	2.92514e+08	1.44883e+08	3.21441e+08	2.59937e+08	2.43618e+08	3.57363e+08	4.28687e+08	3.08716e+08	2.25997e+08	3.46159e+08	4.31046e+08	3.27891e+08	5.09982e+08	4.54731e+08	4.04182e+08
ESI(+)	8.57_734.606920816667	8.57	PC(33:0e)	PC(33:0e)	M+H	PC	(33:0e)	(33:0e)	NA	NA	NA	734.606	C41 H85 O7 N1 P1	C	8.82422e+07	9.33953e+07	1.54144e+08	1.0644e+08	1.45531e+08	1.09433e+08	1.06684e+08	9.75176e+07	1.3867e+08	1.31206e+08	9.59499e+07	1.10581e+08	1.22818e+08	1.12996e+08	1.37057e+08	1.16045e+08	1.18573e+08	1.233e+08	1.09711e+08	1.25242e+08	1.55684e+08	1.1792e+08	1.38106e+08	8.79266e+07	1.01096e+08	1.09598e+08	1.22137e+08	9.1351e+07	1.23911e+08	1.10197e+08	1.41307e+08	1.26923e+08	1.41718e+08	1.35216e+08	1.55906e+08
ESI(+)	8.58_784.5827182	8.58	PC(34:0)(rep)	PC(34:0)	M+Na	PC	(18:0/16:0)	(18:0)	(16:0)	NA	NA	784.583	C42 H84 O8 N1 P1 Na1	C	1.57374e+09	1.56772e+09	1.6728e+09	1.62718e+09	1.65851e+09	1.29047e+09	1.03106e+09	1.38342e+09	1.32779e+09	1.57387e+09	6.65907e+08	1.03378e+09	1.20749e+09	1.25388e+09	2.25944e+09	1.32795e+09	1.66723e+09	2.00814e+09	9.58531e+08	2.01522e+09	1.13848e+09	1.21045e+09	1.28843e+09	1.20019e+09	1.29888e+09	1.20574e+09	1.74189e+09	1.63556e+09	1.58142e+09	1.07388e+09	1.86404e+09	1.78784e+09	1.73475e+09	1.335e+09	1.72529e+09
ESI(+)	8.58_784.583940116667	8.58	PC(36:3)(rep)(rep)(rep)(rep)	PC(36:3)	M+H	PC	(36:3)	(36:3)	NA	NA	NA	784.585	C44 H83 O8 N1 P1	C	1.5937e+09	1.57986e+09	1.6949e+09	1.65503e+09	1.67691e+09	1.31004e+09	1.05237e+09	1.22673e+09	1.34182e+09	1.59718e+09	6.67099e+08	1.04507e+09	1.21663e+09	1.19063e+09	2.2909e+09	1.34338e+09	1.69074e+09	2.03574e+09	9.66628e+08	2.0326e+09	1.03764e+09	1.22003e+09	1.1817e+09	1.21647e+09	1.32134e+09	1.2155e+09	1.76861e+09	1.66526e+09	1.60624e+09	1.08465e+09	1.88143e+09	1.81972e+09	1.75583e+09	1.39043e+09	1.74169e+09
ESI(+)	8.58_844.605989016667	8.58	PS(40:2)	PS(40:2)	M+H	PS	(18:1/22:1)	(18:1)	(22:1)	NA	NA	844.606	C46 H87 O10 N1 P1	C	3.49379e+08	4.03474e+08	3.01258e+08	2.63941e+08	3.68296e+08	2.68739e+08	3.09656e+08	3.17435e+08	2.24682e+08	2.97113e+08	2.53998e+08	2.78365e+08	2.2437e+08	2.53502e+08	3.49659e+08	1.42533e+08	2.54109e+08	3.26651e+08	1.80318e+08	3.84001e+08	1.26157e+08	2.25144e+08	2.50399e+08	2.33923e+08	2.35216e+08	2.25539e+08	3.45105e+08	2.45919e+08	2.7245e+08	2.93306e+08	2.75123e+08	3.44631e+08	2.02463e+08	3.15639e+08	2.38768e+08
ESI(+)	8.59_762.600778416667	8.59	PC(34:0)(rep)(rep)	PC(34:0)	M+H	PC	(18:0/16:0)	(18:0)	(16:0)	NA	NA	762.601	C42 H85 O8 N1 P1	C	2.16809e+10	1.94174e+10	1.7328e+10	1.74021e+10	2.09096e+10	2.0549e+10	1.74885e+10	1.76099e+10	1.73868e+10	1.85552e+10	1.40781e+10	1.79077e+10	2.01321e+10	1.82493e+10	2.36328e+10	1.62689e+10	2.12202e+10	2.50138e+10	1.74693e+10	2.41906e+10	1.61527e+10	1.878e+10	1.90155e+10	1.73304e+10	1.71591e+10	1.90432e+10	2.01776e+10	2.75614e+10	1.88707e+10	2.12729e+10	2.3304e+10	2.20873e+10	2.22784e+10	2.21806e+10	2.1316e+10
ESI(+)	8.59_818.590437716667	8.59	PS(38:1)	PS(38:1)	M+H	PS	(20:0/18:1)	(20:0)	(18:1)	NA	NA	818.591	C44 H85 O10 N1 P1	C	3.8517e+08	3.56475e+08	3.76167e+08	2.80183e+08	3.36396e+08	3.41793e+08	4.1199e+08	2.99502e+08	3.43784e+08	3.57346e+08	3.01177e+08	3.96712e+08	2.71874e+08	3.00957e+08	4.48692e+08	2.07634e+08	3.13435e+08	4.17885e+08	2.13123e+08	4.44818e+08	1.9434e+08	2.07077e+08	2.74282e+08	3.04651e+08	2.69823e+08	2.85399e+08	3.56263e+08	3.44616e+08	2.41991e+08	3.85392e+08	3.42042e+08	3.65488e+08	4.0339e+08	3.98696e+08	2.39255e+08
ESI(+)	8.62_788.616232983333	8.62	PC(36:1)	PC(36:1)	M+H	PC	(18:0/18:1)	(18:0)	(18:1)	NA	NA	788.616	C44 H87 O8 N1 P1	C	8.30294e+09	9.75045e+09	7.29995e+09	6.95153e+09	7.48561e+09	6.366e+09	6.13958e+09	9.28214e+09	6.33481e+09	9.50663e+09	5.59492e+09	5.9275e+09	6.55222e+09	5.37114e+09	6.46066e+09	6.36337e+09	6.54444e+09	8.54269e+09	8.26135e+09	8.51628e+09	5.14532e+09	5.57266e+09	5.36026e+09	5.49753e+09	7.29477e+09	5.73706e+09	8.82019e+09	6.90091e+09	8.44009e+09	6.54362e+09	6.7015e+09	6.31213e+09	5.73631e+09	5.95481e+09	5.21738e+09
ESI(+)	8.62_796.584857133333	8.62	PE(20:0/20:4)(rep)	PE(40:4)	M+H	PE	(20:0/20:4)	(20:0)	(20:4)	NA	NA	796.585	C45 H83 O8 N1 P1	B	3.33622e+08	1.55284e+08	2.78503e+08	3.56182e+08	2.31252e+08	3.80998e+08	4.54885e+08	2.66383e+08	2.81891e+08	2.78183e+08	3.6726e+08	3.96998e+08	3.02569e+08	6.08112e+08	2.57939e+08	3.27068e+08	3.85652e+08	2.99601e+08	3.27021e+08	1.59729e+08	4.76034e+08	1.82281e+08	4.88697e+08	4.37333e+08	3.12991e+08	2.37947e+08	3.43329e+08	3.15936e+08	2.74609e+08	2.61515e+08	3.07657e+08	3.77538e+08	5.35348e+08	5.02254e+08	4.30239e+08
ESI(+)	8.62_796.5855014	8.62	PC(37:4)(rep)	PC(37:4)	M+H	PC	(37:4)	(37:4)	NA	NA	NA	796.585	C45 H83 O8 N1 P1	C	2.49607e+08	1.97918e+08	2.60318e+08	3.78151e+08	2.60935e+08	3.81751e+08	4.16821e+08	2.91914e+08	2.83245e+08	2.80231e+08	2.98158e+08	3.83188e+08	3.49175e+08	6.15254e+08	2.88754e+08	3.65226e+08	3.78821e+08	3.11388e+08	4.01255e+08	1.91576e+08	4.42336e+08	2.18016e+08	4.68272e+08	4.11527e+08	3.41846e+08	2.88216e+08	3.45629e+08	3.5564e+08	2.74526e+08	3.48855e+08	3.62386e+08	4.13036e+08	4.83651e+08	5.28904e+08	4.97945e+08
ESI(+)	8.62_818.567036833333	8.62	PE(40:4)	PE(40:4)	M+Na	PE	(20:0/20:4)	(20:0)	(20:4)	NA	NA	818.567	C45 H82 O8 N1 P1 Na1	C	2.24421e+07	1.17757e+07	2.22898e+07	3.35852e+07	2.27199e+07	3.1205e+07	3.31573e+07	1.80427e+07	2.62911e+07	2.15847e+07	1.6799e+07	2.76382e+07	3.23449e+07	4.86921e+07	2.23848e+07	3.30547e+07	3.87257e+07	2.59705e+07	2.87161e+07	1.13125e+07	2.93836e+07	1.53598e+07	4.43189e+07	3.3401e+07	2.22492e+07	2.44383e+07	3.57257e+07	2.84349e+07	2.49352e+07	1.88017e+07	3.73172e+07	3.50267e+07	3.56438e+07	3.83346e+07	4.15118e+07
ESI(+)	8.63_759.63835835	8.63	SM(d38:1)	SM(d38:1)	M+H	SM	(d18:0/20:1)	(d18:0)	(20:1)	NA	NA	759.637	C43 H88 O6 N2 P1	C	3.26566e+09	3.06608e+09	2.56021e+09	2.42192e+09	2.93364e+09	2.41095e+09	2.3208e+09	2.81772e+09	2.29998e+09	2.53529e+09	2.02404e+09	2.42294e+09	2.53092e+09	2.82778e+09	3.10545e+09	1.87339e+09	2.26129e+09	2.63042e+09	2.09413e+09	3.15111e+09	1.89416e+09	2.10124e+09	2.42155e+09	2.13145e+09	2.40895e+09	2.40596e+09	2.57015e+09	2.67514e+09	2.70316e+09	2.47831e+09	2.6434e+09	3.07178e+09	2.70232e+09	2.8011e+09	2.61741e+09
ESI(+)	8.63_781.619810116667	8.63	SM(d40:4)	SM(d40:4)	M+H	SM	(d40:4)	(d40:4)	NA	NA	NA	781.622	C45 H86 O6 N2 P1	C	3.17766e+08	3.78635e+08	3.76152e+08	3.09854e+08	3.99671e+08	2.11712e+08	2.33582e+08	3.24142e+08	2.67662e+08	3.13023e+08	1.49888e+08	2.15945e+08	2.5858e+08	2.6918e+08	4.48809e+08	1.92968e+08	2.85047e+08	3.06827e+08	2.03071e+08	4.28494e+08	1.75725e+08	1.94876e+08	2.41184e+08	2.09162e+08	2.15013e+08	2.40055e+08	3.50613e+08	2.24107e+08	3.10201e+08	1.70845e+08	2.82014e+08	2.8827e+08	2.59038e+08	2.13204e+08	2.86341e+08
ESI(+)	8.64_785.653873983333	8.64	SM(d40:2)	SM(d40:2)	M+H	SM	(d18:0/22:2)	(d18:0)	(22:2)	NA	NA	785.653	C45 H90 O6 N2 P1	C	7.02583e+08	7.05486e+08	6.23878e+08	4.69016e+08	7.49664e+08	7.13008e+08	7.90787e+08	6.67458e+08	5.89846e+08	6.91914e+08	6.52224e+08	7.93728e+08	6.06184e+08	6.35224e+08	6.45495e+08	4.24719e+08	5.4538e+08	6.27599e+08	4.27945e+08	7.09201e+08	4.52776e+08	5.49521e+08	6.01352e+08	5.4626e+08	5.01514e+08	4.97918e+08	5.281e+08	6.227e+08	4.24842e+08	5.82547e+08	5.60525e+08	5.38133e+08	4.63029e+08	4.49936e+08	4.14697e+08
ESI(+)	8.65_811.669220333333	8.65	SM(d42:3)	SM(d42:3)	M+H	SM	(d22:2/20:1)	(d22:2)	(20:1)	NA	NA	811.669	C47 H92 O6 N2 P1	C	5.61092e+09	5.07025e+09	4.45592e+09	4.30175e+09	5.64822e+09	5.04209e+09	4.97654e+09	4.27842e+09	4.27936e+09	4.51674e+09	4.66697e+09	5.32314e+09	5.08009e+09	5.02727e+09	5.45162e+09	3.33536e+09	5.16059e+09	5.94122e+09	4.14798e+09	4.32334e+09	3.65113e+09	4.37231e+09	5.35347e+09	4.47569e+09	4.80028e+09	5.09921e+09	4.81928e+09	5.37043e+09	4.65954e+09	5.98606e+09	5.94122e+09	6.71285e+09	6.6981e+09	7.70983e+09	6.94648e+09
ESI(+)	8.65_833.651269533333	8.65	SM(d44:6)	SM(d44:6)	M+H	SM	(d44:6)	(d44:6)	NA	NA	NA	833.653	C49 H90 O6 N2 P1	C	9.9474e+08	9.68996e+08	9.03467e+08	8.72608e+08	1.13983e+09	8.65155e+08	8.73241e+08	7.63998e+08	7.84646e+08	8.4724e+08	6.6028e+08	8.51692e+08	8.45881e+08	8.75135e+08	1.12806e+09	5.38281e+08	9.73199e+08	1.08082e+09	6.912e+08	9.1533e+08	5.35723e+08	6.73582e+08	8.75927e+08	7.76031e+08	8.19489e+08	9.29402e+08	9.41469e+08	8.54377e+08	9.25916e+08	9.15414e+08	1.15166e+09	1.17335e+09	1.18022e+09	1.16328e+09	1.24229e+09
ESI(+)	8.66_610.540534916667	8.66	DG(16:0/18:2)	DG(34:2)	M+NH4	DG	(16:0/18:2)	(16:0)	(18:2)	NA	NA	610.541	C37 H72 O5 N1	B	2.31051e+07	4.5898e+07	4.82106e+07	1.80614e+07	2.60324e+07	1.568e+07	1.56922e+07	2.29516e+07	1.27811e+07	2.03764e+07	1.8594e+07	1.49977e+07	9.60743e+06	9.44282e+06	2.70366e+07	1.10948e+07	1.02862e+07	2.82199e+07	1.40823e+07	4.87103e+07	6.5146e+06	2.17996e+07	6.6177e+06	1.04303e+07	2.80079e+07	9.61986e+06	2.47726e+07	1.81465e+07	1.67191e+07	1.68033e+07	1.03294e+07	1.27577e+07	7.69521e+06	8.18594e+06	6.78911e+06
ESI(+)	8.66_798.637405683333	8.66	PC(38:3e)	PC(38:3e)	M+H	PC	(38:3e)	(38:3e)	NA	NA	NA	798.637	C46 H89 O7 N1 P1	C	8.09398e+07	5.60171e+07	7.33465e+07	7.1831e+07	7.36968e+07	5.98828e+07	7.35129e+07	5.1107e+07	7.39995e+07	7.09844e+07	8.13876e+07	6.52044e+07	6.74841e+07	5.19567e+07	1.06941e+08	1.05494e+08	8.88425e+07	7.24795e+07	5.95544e+07	6.58067e+07	1.15202e+08	6.88406e+07	8.03963e+07	6.92327e+07	8.39759e+07	5.69541e+07	1.01582e+08	7.15757e+07	5.3891e+07	5.69005e+07	5.94951e+07	5.57052e+07	6.01662e+07	5.68161e+07	1.727e+08
ESI(+)	8.66_814.631944883333	8.66	PC(38:2)	PC(38:2)	M+H	PC	(38:2)	(38:2)	NA	NA	NA	814.632	C46 H89 O8 N1 P1	C	1.30559e+09	1.0884e+09	8.96434e+08	8.93419e+08	1.26481e+09	9.78292e+08	7.94299e+08	1.08103e+09	8.30991e+08	1.02608e+09	7.78252e+08	7.93262e+08	1.16003e+09	6.33985e+08	1.17917e+09	8.03162e+08	9.26521e+08	1.21846e+09	1.47379e+09	1.70992e+09	6.68096e+08	7.69289e+08	7.27997e+08	8.73946e+08	1.20767e+09	1.15989e+09	1.4054e+09	1.10072e+09	1.14723e+09	1.07615e+09	1.13168e+09	1.42896e+09	1.20683e+09	1.39121e+09	1.16423e+09
ESI(+)	8.7_566.551155266667	8.7	Cer(d18:1/18:0)	Cer(d36:1)	M+H	Cer	(d18:1/18:0)	(d18:1)	(18:0)	NA	NA	566.551	C36 H72 O3 N1	B	1.44571e+08	1.11227e+08	5.86387e+07	7.25892e+07	1.06117e+08	8.79293e+07	8.08745e+07	5.35282e+07	6.43678e+07	7.07855e+07	1.29625e+08	8.33614e+07	1.032e+08	1.12068e+08	7.89734e+07	5.01906e+07	7.16177e+07	6.98306e+07	6.58084e+07	5.72726e+07	8.73238e+07	7.22724e+07	1.27342e+08	5.8081e+07	1.16171e+08	9.25348e+07	1.56238e+08	6.25505e+07	4.73588e+07	7.74551e+07	7.05562e+07	6.28811e+07	4.68901e+07	5.53146e+07	6.57442e+07
ESI(+)	8.71_1265.84830973333	8.71	GM3(d42:1)	GM3(d42:1)	M+H	GM3	(d42:1)	(d42:1)	NA	NA	NA	1265.85	C65 H121 O21 N2	D	7.40303e+07	7.62071e+07	7.00092e+07	8.58609e+07	1.11625e+08	1.01101e+08	7.6708e+07	6.581e+07	1.07337e+08	1.57629e+08	5.77099e+07	1.06999e+08	6.88735e+07	1.11804e+08	8.40833e+07	8.56004e+07	9.27732e+07	1.02511e+08	6.25676e+07	8.53512e+07	1.05495e+08	7.99353e+07	7.60599e+07	8.10324e+07	8.80932e+07	8.12005e+07	9.62254e+07	7.42735e+07	1.24377e+08	1.08261e+08	9.16337e+07	7.32693e+07	7.97545e+07	1.23814e+08	1.16519e+08
ESI(+)	8.71_720.554060433333	8.71	PC(31:0)(rep)(rep)	PC(31:0)	M+H	PC	(31:0)	(31:0)	NA	NA	NA	720.554	C39 H79 O8 N1 P1	C	9.19049e+07	4.67848e+07	3.26052e+07	4.52729e+07	4.9574e+07	5.37667e+07	5.59916e+07	5.15352e+07	4.6815e+07	4.01035e+07	4.36195e+07	5.21121e+07	7.74043e+07	6.41566e+07	8.44657e+07	4.48805e+07	6.63045e+07	6.8741e+07	5.54524e+07	8.04782e+07	5.8469e+07	4.6412e+07	7.51435e+07	6.48171e+07	6.08737e+07	7.89434e+07	6.19847e+07	1.18432e+08	7.08474e+07	1.29232e+08	1.0765e+08	9.0962e+07	9.26201e+07	1.22357e+08	1.04358e+08
ESI(+)	8.71_754.575174483333	8.71	PE(18:0p/20:3)	PE(38:3p)	M+H	PE	(18:0p/20:3)	(18:0p)	(20:3)	NA	NA	754.575	C43 H81 O7 N1 P1	A	5.96018e+08	2.71187e+08	2.82528e+08	3.22814e+08	2.89844e+08	3.52124e+08	5.65321e+08	3.16158e+08	3.46032e+08	1.97416e+07	4.48982e+08	4.57805e+08	4.80319e+08	4.97723e+08	4.45285e+08	2.82173e+08	6.55223e+08	3.36115e+08	3.08359e+08	2.71561e+08	3.49532e+08	3.01037e+08	4.80171e+08	5.2534e+08	3.20121e+08	9.47751e+08	3.82128e+08	4.43224e+08	2.62845e+08	4.26367e+08	4.73945e+08	3.45422e+08	6.49014e+08	5.35159e+08	5.56246e+08
ESI(+)	8.72_720.554285416667	8.72	PE(34:0)	PE(34:0)	M+H	PE	(18:0/16:0)	(18:0)	(16:0)	NA	NA	720.554	C39 H79 O8 N1 P1	C	7.33851e+07	4.90047e+07	3.14771e+07	4.92321e+07	6.20394e+07	6.75205e+07	5.58347e+07	6.06159e+07	5.09196e+07	4.13834e+07	4.57137e+07	6.35982e+07	8.38247e+07	7.43349e+07	6.93596e+07	4.59283e+07	6.52448e+07	6.31262e+07	5.94271e+07	6.02556e+07	7.04333e+07	4.82006e+07	7.80485e+07	6.44524e+07	5.72549e+07	7.51971e+07	6.95656e+07	9.0567e+07	6.08578e+07	1.27377e+08	8.40425e+07	8.22729e+07	8.44175e+07	1.14505e+08	8.20768e+07
ESI(+)	8.72_840.647712983333	8.72	PC(40:3)	PC(40:3)	M+H	PC	(40:3)	(40:3)	NA	NA	NA	840.648	C48 H91 O8 N1 P1	C	1.91046e+08	1.21193e+08	1.14446e+08	1.03575e+08	1.3101e+08	1.1287e+08	1.08757e+08	1.37943e+08	1.16798e+08	1.40949e+08	1.28078e+08	1.1388e+08	1.34714e+08	9.13546e+07	1.07365e+08	1.43353e+08	1.33905e+08	1.73775e+08	1.38676e+08	1.72061e+08	1.30244e+08	1.25225e+08	1.06667e+08	1.10724e+08	1.55913e+08	1.15982e+08	1.39121e+08	1.60617e+08	1.30703e+08	1.3718e+08	1.28594e+08	1.49585e+08	1.26585e+08	1.55372e+08	1.22851e+08
ESI(+)	8.74_776.617133966667	8.74	PC(35:0)(rep)	PC(35:0)	M+H	PC	(18:0/17:0)	(18:0)	(17:0)	NA	NA	776.616	C43 H87 O8 N1 P1	C	3.79321e+08	3.54177e+08	3.20025e+08	4.1727e+08	3.42696e+08	3.68977e+08	3.00277e+08	3.10736e+08	3.39117e+08	3.67274e+08	2.59805e+08	3.13971e+08	4.21466e+08	8.17514e+08	4.03369e+08	2.34935e+08	5.85608e+08	4.8055e+08	3.53618e+08	4.60519e+08	2.35528e+08	3.49303e+08	2.74884e+08	5.40931e+08	3.0464e+08	1.9261e+09	3.44356e+08	4.99593e+08	4.02634e+08	4.94514e+08	4.9519e+08	1.46162e+09	5.40558e+08	5.34151e+08	5.01874e+08
ESI(+)	8.75_746.570611716667	8.75	PE(36:1)(rep)	PE(36:1)	M+H	PE	(18:0/18:1)	(18:0)	(18:1)	NA	NA	746.569	C41 H81 O8 N1 P1	C	2.03456e+09	1.74447e+09	1.29677e+09	1.54123e+09	1.97732e+09	1.86077e+09	1.90347e+09	1.81288e+09	1.51492e+09	1.40074e+09	1.56263e+09	1.8294e+09	1.83478e+09	2.29428e+09	1.90615e+09	1.19664e+09	1.97482e+09	2.17926e+09	1.51264e+09	1.27793e+09	1.23514e+09	1.38799e+09	2.04297e+09	1.78092e+09	1.59091e+09	1.81733e+09	2.04142e+09	2.05221e+09	1.81359e+09	2.23507e+09	2.57531e+09	2.24943e+09	2.71166e+09	2.82499e+09	2.30068e+09
ESI(+)	8.75_768.551867283333	8.75	PE(36:1)	PE(36:1)	M+Na	PE	(18:0/18:1)	(18:0)	(18:1)	NA	NA	768.551	C41 H80 O8 N1 P1 Na1	C	2.49289e+08	2.21946e+08	1.66253e+08	2.16027e+08	2.45006e+08	2.43409e+08	2.23487e+08	2.37207e+08	1.9519e+08	1.82541e+08	1.87544e+08	2.30194e+08	2.18015e+08	2.61263e+08	2.56715e+08	1.52204e+08	2.5845e+08	2.47229e+08	1.86642e+08	1.69654e+08	1.29312e+08	1.63436e+08	2.74293e+08	2.2404e+08	2.20709e+08	2.16485e+08	2.78777e+08	2.52527e+08	2.14217e+08	2.68562e+08	3.12677e+08	3.43039e+08	3.28586e+08	3.31352e+08	3.06503e+08
ESI(+)	8.75_850.668427733333	8.75	PC(42:4p)	PC(42:4p)	M+H	PC	(42:4p)	(42:4p)	NA	NA	NA	850.668	C50 H93 O7 N1 P1	C	3.49564e+06	1.56387e+06	937995	881469	4.03311e+06	2.20993e+06	1.45536e+06	2.37877e+06	3.27753e+06	2.90437e+06	5.03938e+06	3.68054e+06	4.00117e+06	3.64799e+06	967273	4.12184e+06	4.32294e+06	823571	4.97993e+06	1.29048e+06	6.33579e+06	3.49454e+06	5.17769e+06	1.29155e+06	4.21183e+06	3.43879e+06	3.82531e+06	1.49477e+06	2.37958e+06	2.65149e+06	3.7489e+06	2.81239e+06	995783	3.68782e+06	5.11803e+06
ESI(+)	8.76_772.585687516667	8.76	PE(38:2)	PE(38:2)	M+H	PE	(18:0/20:2)	(18:0)	(20:2)	NA	NA	772.585	C43 H83 O8 N1 P1	C	4.14363e+08	3.88729e+08	2.54753e+08	2.76221e+08	3.45778e+08	3.29314e+08	3.20751e+08	4.23292e+08	3.00135e+08	2.39872e+08	2.65681e+08	3.19843e+08	3.12242e+08	3.37381e+08	3.4493e+08	1.65423e+08	2.34623e+08	3.60169e+08	4.02349e+08	3.83324e+08	1.96889e+08	2.14638e+08	3.15634e+08	3.34939e+08	3.35999e+08	4.07593e+08	5.4766e+08	4.3546e+08	3.51907e+08	3.98233e+08	4.41264e+08	5.23183e+08	4.94566e+08	6.23437e+08	4.76718e+08
ESI(+)	8.76_772.585738616667	8.76	PC(18:0/17:2)	PC(35:2)	M+H	PC	(18:0/17:2)	(18:0)	(17:2)	NA	NA	772.585	C43 H83 O8 N1 P1	B	4.11516e+08	3.8623e+08	2.52991e+08	2.74215e+08	3.43451e+08	3.2698e+08	3.18543e+08	4.20591e+08	2.9813e+08	2.38179e+08	2.63864e+08	3.17696e+08	3.1024e+08	3.34995e+08	3.42523e+08	1.64302e+08	2.32982e+08	3.5766e+08	3.99737e+08	3.80829e+08	1.9553e+08	2.13255e+08	3.13357e+08	3.32611e+08	3.33555e+08	4.0496e+08	5.43769e+08	4.32251e+08	3.49458e+08	3.95591e+08	4.37801e+08	5.19352e+08	5.34879e+08	5.65928e+08	4.73578e+08
ESI(+)	8.76_824.653458883333	8.76	PC(40:3p)(rep)	PC(40:3p)	M+H	PC	(40:3p)	(40:3p)	NA	NA	NA	824.653	C48 H91 O7 N1 P1	C	1.18478e+08	7.30211e+07	6.23648e+07	7.57024e+07	8.36829e+07	5.64433e+07	4.73799e+07	6.38329e+07	6.77348e+07	7.20235e+07	1.39359e+08	1.12021e+08	1.28712e+08	8.03593e+07	5.22602e+07	6.1605e+07	9.97277e+07	7.67039e+07	9.53577e+07	7.32593e+07	1.69179e+08	1.86092e+08	1.07798e+08	6.81571e+07	8.26767e+07	1.08924e+08	1.43258e+08	8.45022e+07	8.14891e+07	5.55713e+07	1.14599e+08	7.74003e+07	1.10478e+08	7.89051e+07	1.14951e+08
ESI(+)	8.77_798.5984459	8.77	PC(35:0)	PC(35:0)	M+Na	PC	(18:0/17:0)	(18:0)	(17:0)	NA	NA	798.598	C43 H86 O8 N1 P1 Na1	C	2.29365e+08	1.73084e+08	1.29127e+08	1.19745e+08	1.94195e+08	1.66099e+08	1.60862e+08	1.66354e+08	1.727e+08	1.68725e+08	1.18929e+08	8.75512e+07	2.3213e+08	9.50179e+07	1.87553e+08	5.14997e+07	1.13712e+08	1.88482e+08	1.87584e+08	2.50896e+08	5.19218e+07	1.36805e+08	1.61846e+08	9.8076e+07	1.46846e+08	1.98547e+08	1.87531e+08	2.13105e+08	1.75886e+08	2.57566e+08	2.39372e+08	3.07411e+08	3.26367e+08	2.92057e+08	2.53419e+08
ESI(+)	8.77_846.63472285	8.77	PC(40:3p)	PC(40:3p)	M+Na	PC	(40:3p)	(40:3p)	NA	NA	NA	846.635	C48 H90 O7 N1 P1 Na1	C	1.9827e+07	8.4034e+06	7.99594e+06	9.10395e+06	1.37957e+07	9.00972e+06	8.87052e+06	6.47857e+06	9.86304e+06	9.16782e+06	1.73446e+07	9.41651e+06	1.69768e+07	1.28349e+07	6.63289e+06	1.22645e+07	1.31504e+07	7.1401e+06	9.8354e+06	5.79936e+06	1.85606e+07	2.32734e+07	1.93649e+07	1.27335e+07	1.73233e+07	1.11237e+07	2.54705e+07	7.95714e+06	7.60098e+06	8.18653e+06	1.03416e+07	7.94875e+06	9.19937e+06	8.46371e+06	1.12751e+07
ESI(+)	8.79_761.653616533333	8.79	SM(d38:0)	SM(d38:0)	M+H	SM	(d22:0/16:0)	(d22:0)	(16:0)	NA	NA	761.653	C43 H90 O6 N2 P1	C	7.13287e+08	5.9573e+08	4.57447e+08	3.00047e+08	5.87359e+08	4.11386e+08	5.59333e+08	5.48281e+08	4.46979e+08	4.21078e+08	3.53917e+08	5.66595e+08	5.53165e+08	3.5967e+08	4.72265e+08	2.4486e+08	2.81136e+08	5.21347e+08	3.28225e+08	6.95082e+08	2.24926e+08	3.81899e+08	2.94582e+08	3.14191e+08	3.61798e+08	3.57671e+08	3.65928e+08	4.92671e+08	3.98575e+08	5.18668e+08	4.36579e+08	4.57721e+08	5.37361e+08	4.2556e+08	3.5355e+08
ESI(+)	8.79_783.635954166667	8.79	SM(d40:3)(rep)	SM(d40:3)	M+H	SM	(d40:3)	(d40:3)	NA	NA	NA	783.637	C45 H88 O6 N2 P1	C	2.10322e+08	1.2636e+08	9.25744e+07	7.35915e+07	1.41446e+08	9.90797e+07	1.43078e+08	1.06683e+08	9.94204e+07	9.52896e+07	7.24388e+07	1.27833e+08	1.39017e+08	9.41558e+07	1.08742e+08	5.95413e+07	6.63315e+07	1.02302e+08	7.36532e+07	1.60694e+08	6.30717e+07	8.95234e+07	7.41901e+07	7.09894e+07	7.91898e+07	8.86295e+07	9.11109e+07	1.08758e+08	1.03417e+08	1.13158e+08	7.18187e+07	1.15891e+08	1.23568e+08	1.02855e+08	8.10647e+07
ESI(+)	8.8_798.6004424	8.8	PC(37:3)(rep)(rep)	PC(37:3)	M+H	PC	(37:3)	(37:3)	NA	NA	NA	798.601	C45 H85 O8 N1 P1	C	2.22836e+08	1.63848e+08	1.18818e+08	1.45507e+08	1.85935e+08	1.56283e+08	1.47295e+08	1.53428e+08	1.64197e+08	1.62532e+08	1.17263e+08	9.2299e+07	2.16943e+08	1.11185e+08	1.89942e+08	1.01555e+08	1.17998e+08	1.90484e+08	1.78656e+08	2.48746e+08	5.96131e+07	1.61156e+08	1.13632e+08	1.00133e+08	1.59918e+08	1.98972e+08	1.44272e+08	2.28579e+08	1.81532e+08	2.53194e+08	2.35846e+08	3.20638e+08	2.75362e+08	2.87092e+08	2.83356e+08
ESI(+)	8.81_798.601057116667	8.81	PE(40:3)	PE(40:3)	M+H	PE	(18:0/22:3)	(18:0)	(22:3)	NA	NA	798.601	C45 H85 O8 N1 P1	C	2.37779e+08	2.06247e+08	1.27001e+08	1.20709e+08	2.11461e+08	1.90296e+08	2.07647e+08	1.97421e+08	3.66919e+07	1.65209e+08	4.12232e+07	4.66704e+07	2.74571e+08	1.71433e+08	2.16914e+08	3.81988e+07	1.69022e+08	4.32394e+07	2.52276e+08	2.89702e+08	4.70505e+07	2.01624e+08	1.72389e+08	1.7402e+08	1.67197e+08	2.70108e+08	1.97547e+08	2.28943e+08	2.04421e+08	2.97363e+08	5.71151e+07	2.97666e+08	3.03087e+08	3.35377e+08	3.38185e+08
ESI(+)	8.81_799.6693813	8.81	SM(d41:2)	SM(d41:2)	M+H	SM	(d41:2)	(d41:2)	NA	NA	NA	799.669	C46 H92 O6 N2 P1	C	4.36374e+08	4.51151e+08	3.46069e+08	3.05728e+08	4.99748e+08	4.47764e+08	4.17723e+08	4.06501e+08	3.57694e+08	3.97999e+08	4.26711e+08	4.10353e+08	7.7788e+08	4.56105e+08	4.27981e+08	2.60168e+08	4.27818e+08	4.39759e+08	3.67835e+08	4.7605e+08	2.57742e+08	4.00109e+08	4.3541e+08	3.93362e+08	6.99676e+08	4.07807e+08	4.18465e+08	4.41982e+08	4.12861e+08	5.36659e+08	4.6259e+08	8.19932e+08	4.72251e+08	5.66631e+08	5.01079e+08
ESI(+)	8.81_821.651539783333	8.81	SM(d43:5)	SM(d43:5)	M+H	SM	(d43:5)	(d43:5)	NA	NA	NA	821.653	C48 H90 O6 N2 P1	C	1.13647e+08	9.83063e+07	7.63772e+07	7.47991e+07	1.2475e+08	1.02878e+08	9.96772e+07	8.16822e+07	8.72884e+07	9.05531e+07	8.628e+07	9.25129e+07	1.15576e+08	1.17053e+08	9.67661e+07	4.63662e+07	8.91174e+07	1.07494e+08	1.14166e+08	1.08561e+08	4.70068e+07	8.60365e+07	1.44143e+08	9.37432e+07	9.61386e+07	1.13199e+08	1.02097e+08	9.14801e+07	9.90669e+07	1.27444e+08	1.43307e+08	1.27624e+08	1.17533e+08	1.32322e+08	1.40152e+08
ESI(+)	8.82_802.632045266667	8.82	PC(37:1)	PC(37:1)	M+H	PC	(37:1)	(37:1)	NA	NA	NA	802.632	C45 H89 O8 N1 P1	C	1.58681e+08	1.60967e+08	1.30063e+08	1.1625e+08	1.39956e+08	1.43742e+08	1.12742e+08	1.89793e+08	1.43439e+08	1.83352e+08	9.90268e+07	1.1147e+08	1.45454e+08	1.09731e+08	1.11385e+08	1.27836e+08	1.22711e+08	1.79829e+08	2.03263e+08	2.07504e+08	1.05016e+08	1.24122e+08	1.10691e+08	1.24133e+08	1.61265e+08	1.4569e+08	1.74065e+08	1.58178e+08	2.12286e+08	1.80649e+08	1.56585e+08	2.03574e+08	1.71594e+08	1.68861e+08	1.45676e+08
ESI(+)	8.83_780.587843233333	8.83	PE(38:2e)	PE(38:2e)	M+Na	PE	(38:2e)	(38:2e)	NA	NA	NA	780.588	C43 H84 O7 N1 P1 Na1	C	6.4033e+08	3.28904e+08	3.97984e+08	5.54894e+08	7.23727e+08	1.00346e+09	1.14924e+09	3.702e+08	5.7158e+08	4.52812e+08	8.98758e+08	9.50453e+08	1.04692e+09	1.31853e+09	6.75211e+08	6.27552e+08	1.12297e+09	5.91681e+08	8.20694e+08	4.09476e+08	7.31927e+08	5.89925e+08	1.285e+09	9.58881e+08	6.32266e+08	1.02873e+09	8.19729e+08	1.04616e+09	4.99307e+08	9.33682e+08	1.23252e+09	7.25841e+08	1.2943e+09	1.20957e+09	1.33226e+09
ESI(+)	8.83_780.5909962	8.83	PE(20:0p/20:4)(rep)	PE(40:4p)	M+H	PE	(20:0p/20:4)	(20:0p)	(20:4)	NA	NA	780.59	C45 H83 O7 N1 P1	A	6.04441e+08	4.0126e+08	4.83813e+08	6.49206e+08	7.28731e+08	9.95862e+08	1.11287e+09	3.38468e+08	4.94277e+08	4.44338e+08	8.67848e+08	1.05475e+09	9.84912e+08	1.29266e+09	8.30182e+08	6.05852e+08	1.29467e+09	6.65365e+08	7.20128e+08	4.69406e+08	6.31137e+08	6.77828e+08	1.28615e+09	8.74866e+08	6.32143e+08	9.80171e+08	8.09569e+08	8.46936e+08	4.02589e+08	8.91186e+08	9.87742e+08	5.55493e+08	1.25635e+09	8.90698e+08	1.25554e+09
ESI(+)	8.83_802.573128166667	8.83	PC(39:7p)	PC(39:7p)	M+H	PC	(39:7p)	(39:7p)	NA	NA	NA	802.575	C47 H81 O7 N1 P1	C	7.65558e+07	3.96494e+07	5.33732e+07	9.73556e+07	1.09336e+08	1.26191e+08	1.39443e+08	6.00557e+07	9.11534e+07	7.72322e+07	1.02462e+08	1.3272e+08	1.72098e+08	2.14364e+08	1.15816e+08	8.63968e+07	1.65024e+08	8.99698e+07	9.84352e+07	6.89478e+07	1.17302e+08	8.01057e+07	1.90972e+08	1.15685e+08	1.03581e+08	1.42711e+08	1.17387e+08	1.31857e+08	7.02725e+07	1.01566e+08	1.71037e+08	8.46862e+07	1.7135e+08	1.48854e+08	1.67583e+08
ESI(+)	8.84_773.653629283333	8.84	SM(d39:1)	SM(d39:1)	M+H	SM	(d39:1)	(d39:1)	NA	NA	NA	773.653	C44 H90 O6 N2 P1	C	3.20877e+08	3.46999e+08	2.90277e+08	2.67246e+08	3.36634e+08	3.37389e+08	3.21629e+08	3.99642e+08	2.89342e+08	3.07495e+08	2.97001e+08	2.88489e+08	3.97983e+08	3.62044e+08	3.35982e+08	2.11793e+08	2.78992e+08	3.16983e+08	3.53448e+08	4.61177e+08	1.9712e+08	2.83709e+08	3.10456e+08	2.94153e+08	3.13465e+08	3.52862e+08	2.93459e+08	3.57657e+08	3.63053e+08	3.7559e+08	3.43612e+08	4.13327e+08	3.87978e+08	3.5988e+08	3.30815e+08
ESI(+)	8.84_795.636305866667	8.84	SM(d41:4)	SM(d41:4)	M+H	SM	(d41:4)	(d41:4)	NA	NA	NA	795.637	C46 H88 O6 N2 P1	C	6.89778e+07	5.69943e+07	4.53942e+07	4.09798e+07	6.34313e+07	6.1832e+07	5.98302e+07	8.24228e+07	4.97217e+07	5.66815e+07	5.3972e+07	5.16591e+07	7.57514e+07	7.06738e+07	5.59608e+07	3.50293e+07	5.19177e+07	4.84236e+07	6.45435e+07	8.68666e+07	3.47155e+07	5.23579e+07	6.13571e+07	6.01148e+07	5.52766e+07	6.42745e+07	5.60047e+07	6.29792e+07	6.81477e+07	8.44828e+07	5.50729e+07	8.36771e+07	8.0629e+07	6.66834e+07	5.76526e+07
ESI(+)	8.85_825.685082933333	8.85	SM(d43:3)	SM(d43:3)	M+H	SM	(d43:3)	(d43:3)	NA	NA	NA	825.684	C48 H94 O6 N2 P1	C	1.00752e+08	6.38089e+07	6.74832e+07	6.05815e+07	1.3011e+08	7.62323e+07	9.23851e+07	6.29928e+07	8.0226e+07	6.22972e+07	1.03038e+08	1.04475e+08	1.06188e+08	7.06476e+07	8.68672e+07	7.56861e+07	7.74094e+07	6.95384e+07	8.22119e+07	8.26377e+07	5.20283e+07	6.76193e+07	8.50388e+07	7.61055e+07	9.04121e+07	1.11203e+08	7.21044e+07	1.36862e+08	9.07877e+07	9.22559e+07	9.0433e+07	1.04936e+08	1.91979e+08	1.70152e+08	1.0869e+08
ESI(+)	8.86_568.566629266667	8.86	Cer(d18:0/18:0)	Cer(d36:0)	M+H	Cer	(d18:0/18:0)	(d18:0)	(18:0)	NA	NA	568.566	C36 H74 O3 N1	A	6.40529e+07	7.23513e+07	2.34035e+07	3.91196e+07	3.89995e+07	4.58201e+07	5.1588e+07	2.95152e+07	3.30798e+07	2.89413e+07	4.85325e+07	5.44828e+07	3.4471e+07	3.78823e+07	3.231e+07	1.92427e+07	2.17938e+07	4.16627e+07	3.16762e+07	3.75685e+07	2.73063e+07	3.29697e+07	5.11395e+07	2.20423e+07	4.76827e+07	3.37813e+07	4.61508e+07	3.49475e+07	2.07514e+07	3.96286e+07	3.78959e+07	3.67575e+07	2.24078e+07	2.91508e+07	3.14396e+07
ESI(+)	8.87_748.621921216667	8.87	PC(34:0e)	PC(34:0e)	M+H	PC	(18:0e/16:0)	(18:0e)	(16:0)	NA	NA	748.621	C42 H87 O7 N1 P1	C	1.07278e+09	9.43686e+08	1.41523e+09	1.13419e+09	1.53545e+09	1.36483e+09	1.39904e+09	9.03528e+08	1.26133e+09	1.33767e+09	1.50635e+09	1.64215e+09	1.43749e+09	1.47856e+09	1.47952e+09	9.061e+08	1.46286e+09	1.27706e+09	1.1001e+09	1.17086e+09	1.00736e+09	1.28964e+09	1.48332e+09	1.23262e+09	1.2612e+09	1.35607e+09	1.13019e+09	1.74428e+09	9.70421e+08	1.45734e+09	1.40657e+09	8.70138e+08	1.17246e+09	1.15597e+09	1.20208e+09
ESI(+)	8.87_770.604049066667	8.87	PC(34:0e)(rep)	PC(34:0e)	M+Na	PC	(18:0e/16:0)	(18:0e)	(16:0)	NA	NA	770.603	C42 H86 O7 N1 P1 Na1	C	1.36555e+08	1.07303e+08	1.63679e+08	1.04831e+08	1.97282e+08	1.78962e+08	1.96166e+08	1.01816e+08	1.63706e+08	1.67423e+08	2.1066e+08	2.28114e+08	2.04826e+08	2.14399e+08	1.72623e+08	8.14511e+07	1.74303e+08	1.37399e+08	1.2732e+08	1.3508e+08	1.04971e+08	1.63627e+08	2.0101e+08	1.67339e+08	1.58182e+08	1.83119e+08	1.31148e+08	2.10249e+08	1.18008e+08	2.1868e+08	1.44339e+08	1.07943e+08	1.46133e+08	1.30784e+08	1.40439e+08
ESI(+)	8.87_770.605298916667	8.87	PC(18:2p/18:0)	PC(36:2p)	M+H	PC	(18:2p/18:0)	(18:2p)	(18:0)	NA	NA	770.606	C44 H85 O7 N1 P1	B	1.34678e+08	1.08179e+08	1.61185e+08	1.22728e+08	1.95561e+08	1.7713e+08	1.93397e+08	1.02842e+08	1.62797e+08	1.64743e+08	2.05708e+08	2.26293e+08	2.07042e+08	2.11058e+08	1.64824e+08	8.0416e+07	1.71732e+08	1.34999e+08	1.27994e+08	1.30105e+08	1.03469e+08	1.70913e+08	1.98959e+08	1.64794e+08	1.56197e+08	1.84987e+08	1.2898e+08	2.07923e+08	1.16233e+08	2.17918e+08	1.46463e+08	1.06632e+08	1.4432e+08	1.53559e+08	1.47883e+08
ESI(+)	8.88_774.637936383333	8.88	PC(36:1e)	PC(36:1e)	M+H	PC	(18:0e/18:1)	(18:0e)	(18:1)	NA	NA	774.637	C44 H89 O7 N1 P1	C	3.2087e+08	3.17948e+08	2.44411e+08	2.30153e+08	3.22842e+08	2.78688e+08	2.84121e+08	2.35173e+08	2.34486e+08	2.67164e+08	3.19432e+08	2.66509e+08	2.42418e+08	2.41121e+08	2.57305e+08	2.292e+08	3.2707e+08	3.01349e+08	2.21053e+08	2.83451e+08	3.01814e+08	2.79642e+08	2.89023e+08	2.28058e+08	3.13264e+08	2.60531e+08	4.02535e+08	2.44773e+08	2.41804e+08	2.52511e+08	1.99297e+08	2.16202e+08	2.35469e+08	2.2239e+08	2.21864e+08
ESI(+)	8.88_782.603909533333	8.88	PE(38:1e)	PE(38:1e)	M+Na	PE	(38:1e)	(38:1e)	NA	NA	NA	782.603	C43 H86 O7 N1 P1 Na1	C	1.44802e+08	1.5531e+08	7.05726e+07	8.03183e+07	1.35929e+08	9.18765e+07	1.52064e+08	4.88431e+07	9.27486e+07	7.95494e+07	1.82192e+08	2.42713e+08	1.57009e+08	2.24025e+08	9.87266e+07	8.59489e+07	1.60847e+08	7.31887e+07	1.13246e+08	5.23006e+07	1.36313e+08	1.38723e+08	2.2113e+08	1.41151e+08	2.6608e+08	1.25132e+08	3.09446e+08	1.09664e+08	7.31839e+07	1.28683e+08	1.65995e+08	9.15041e+07	1.65521e+08	1.53792e+08	1.57956e+08
ESI(+)	8.88_796.62142535	8.88	PC(36:1e)(rep)	PC(36:1e)	M+Na	PC	(18:0e/18:1)	(18:0e)	(18:1)	NA	NA	796.619	C44 H88 O7 N1 P1 Na1	C	4.83275e+07	4.01815e+07	3.02057e+07	2.63248e+07	4.07818e+07	3.36878e+07	3.72247e+07	3.02387e+07	3.28852e+07	3.06942e+07	4.36424e+07	3.65718e+07	4.18268e+07	3.72267e+07	3.29619e+07	2.25539e+07	3.68992e+07	3.23672e+07	2.92799e+07	2.83762e+07	2.9113e+07	3.96535e+07	4.18719e+07	3.34633e+07	3.89248e+07	3.92951e+07	4.48413e+07	3.41883e+07	2.82465e+07	3.41337e+07	2.97645e+07	1.8105e+07	3.30358e+07	2.58822e+07	2.34419e+07
ESI(+)	8.9_804.590145366667	8.9	PC(39:6p)	PC(39:6p)	M+H	PC	(39:6p)	(39:6p)	NA	NA	NA	804.59	C47 H83 O7 N1 P1	C	1.37342e+07	7.78823e+06	1.77439e+07	5.90961e+06	1.05151e+07	8.56307e+06	8.70868e+06	6.17042e+06	7.09266e+06	1.6284e+07	1.3262e+07	2.94419e+07	1.59111e+07	1.41864e+07	1.17468e+07	5.21607e+06	8.78935e+06	4.50242e+06	2.33226e+07	2.86311e+06	1.20905e+07	1.28136e+07	1.27659e+07	1.09438e+07	1.06825e+07	8.97357e+06	1.84401e+07	5.65549e+06	3.21384e+06	3.34003e+07	1.11484e+07	5.2224e+06	8.16194e+06	8.02976e+06	5.32138e+07
ESI(+)	8.92_800.653518066667	8.92	PC(38:2e)	PC(38:2e)	M+H	PC	(38:2e)	(38:2e)	NA	NA	NA	800.653	C46 H91 O7 N1 P1	C	1.73352e+08	1.21272e+08	1.04058e+08	9.38658e+07	1.15641e+08	8.08696e+07	9.046e+07	9.50782e+07	9.61841e+07	8.74052e+07	1.05019e+08	8.86447e+07	1.05738e+08	8.45506e+07	1.16667e+08	1.167e+08	1.20513e+08	1.03546e+08	1.10669e+08	1.22794e+08	1.32439e+08	1.12415e+08	9.69371e+07	8.71994e+07	1.31495e+08	1.30099e+08	1.43835e+08	1.03464e+08	1.18162e+08	1.06054e+08	8.71107e+07	9.89346e+07	1.13641e+08	1.61622e+08	1.47623e+08
ESI(+)	8.93_782.607174683333	8.93	PE(18:0p/22:3)(rep)	PE(40:3p)	M+H	PE	(18:0p/22:3)	(18:0p)	(22:3)	NA	NA	782.606	C45 H85 O7 N1 P1	A	1.06822e+08	3.90967e+07	3.3164e+07	1.47065e+07	5.75656e+07	9.98227e+07	5.1002e+08	1.27844e+08	1.98833e+07	1.55086e+08	1.31296e+08	2.52088e+08	2.77931e+07	4.24308e+07	2.41007e+08	2.10658e+07	2.84215e+08	3.85267e+07	5.38099e+07	1.21701e+08	8.84687e+07	7.16499e+07	1.10078e+08	7.6664e+07	8.65418e+07	3.14683e+08	3.35698e+08	6.9834e+07	2.72972e+07	6.50774e+07	6.34886e+07	2.06149e+08	2.81245e+08	2.28127e+08	2.52471e+08
ESI(+)	8.93_806.60590755	8.93	PE(42:5p)	PE(42:5p)	M+H	PE	(20:1p/22:4)	(20:1p)	(22:4)	NA	NA	806.606	C47 H85 O7 N1 P1	C	3.08773e+07	1.3232e+07	1.46045e+07	2.8922e+07	3.4122e+07	3.57723e+07	4.70677e+07	2.12165e+07	2.54843e+07	1.97568e+07	4.05885e+07	3.52462e+07	5.76484e+07	7.5735e+07	3.51138e+07	2.1021e+07	6.38499e+07	2.16051e+07	4.40372e+07	1.305e+07	3.85091e+07	1.97076e+07	5.84927e+07	5.48678e+07	3.22555e+07	4.77575e+07	4.03249e+07	3.92653e+07	1.45487e+07	3.63192e+07	6.17414e+07	2.52935e+07	7.02617e+07	6.01023e+07	6.68772e+07
ESI(+)	8.95_704.559720366667	8.95	PE(18:0p/16:0)	PE(34:0p)	M+H	PE	(18:0p/16:0)	(18:0p)	(16:0)	NA	NA	704.559	C39 H79 O7 N1 P1	A	1.2225e+08	8.06568e+07	7.17986e+07	8.15158e+07	1.13296e+08	6.76739e+07	7.77251e+07	8.87178e+07	8.74165e+07	6.87252e+07	8.481e+07	8.59807e+07	1.14953e+08	1.14926e+08	1.11769e+08	6.6603e+07	1.58192e+08	8.83155e+07	9.43266e+07	8.1403e+07	1.04406e+08	9.15275e+07	1.27989e+08	1.15071e+08	8.84559e+07	1.00725e+08	9.47672e+07	1.20655e+08	7.03194e+07	1.46323e+08	1.00149e+08	8.84696e+07	1.17479e+08	1.30441e+08	1.65375e+08
ESI(+)	8.96_730.575488533333	8.96	PE(18:0p/18:1)	PE(36:1p)	M+H	PE	(18:0p/18:1)	(18:0p)	(18:1)	NA	NA	730.575	C41 H81 O7 N1 P1	A	1.37151e+09	9.41796e+08	8.52714e+08	6.6432e+08	1.08896e+09	8.14421e+08	7.06828e+08	8.36843e+08	6.12958e+08	7.45661e+08	9.18567e+08	8.45855e+08	1.0688e+09	1.22118e+09	1.50909e+09	4.61062e+08	1.06376e+09	9.69176e+08	8.62154e+08	1.0975e+09	5.45397e+08	7.24575e+08	1.06637e+09	9.79634e+08	8.3673e+08	1.04201e+09	1.32512e+09	9.67977e+08	5.82447e+08	1.0227e+09	7.98535e+08	6.90823e+08	9.85769e+08	9.48664e+08	8.48402e+08
ESI(+)	8.96_752.556960533333	8.96	PE(36:2e)	PE(36:2e)	M+Na	PE	(36:2e)	(36:2e)	NA	NA	NA	752.556	C41 H80 O7 N1 P1 Na1	C	1.83007e+08	1.4458e+08	1.23067e+08	9.9485e+07	1.71434e+08	1.13013e+08	1.06239e+08	1.24698e+08	8.6614e+07	1.05719e+08	1.02991e+08	1.19405e+08	1.51968e+08	1.65646e+08	2.12906e+08	6.86221e+07	1.01645e+08	1.57667e+08	1.17262e+08	1.72953e+08	6.78311e+07	9.17894e+07	1.4402e+08	1.2869e+08	1.17159e+08	1.52521e+08	1.72826e+08	1.31712e+08	8.83735e+07	1.4483e+08	1.26602e+08	1.01698e+08	1.28633e+08	1.32874e+08	1.20932e+08
ESI(+)	8.98_972.7349808	8.98	CerG2(d18:1/24:1)	CerG2(d42:2)	M+H	CerG2	(d18:1/24:1)	(d18:1)	(24:1)	NA	NA	972.735	C54 H102 O13 N1	B	6.42491e+07	4.67382e+07	4.56236e+07	5.71954e+07	5.14626e+07	4.27562e+07	3.69104e+07	4.06954e+07	3.9993e+07	5.18829e+07	5.37548e+07	5.98236e+07	5.01213e+07	5.76725e+07	6.8158e+07	3.1356e+07	5.0139e+07	5.07258e+07	6.76137e+07	4.00296e+07	4.41337e+07	3.7405e+07	5.81832e+07	5.10453e+07	5.62667e+07	6.74553e+07	5.72819e+07	6.73472e+07	3.51543e+07	5.41182e+07	6.48183e+07	5.94779e+07	7.6672e+07	5.20227e+07	5.63826e+07
ESI(+)	8.99_662.572074283333	8.99	DG(18:0/20:4)	DG(38:4)	M+NH4	DG	(18:0/20:4)	(18:0)	(20:4)	NA	NA	662.572	C41 H76 O5 N1	B	5.27275e+07	5.54965e+07	6.27188e+07	4.75059e+07	3.90968e+07	3.68409e+07	2.78839e+07	3.2027e+07	3.34212e+07	3.7406e+07	3.94015e+07	3.31021e+07	1.66218e+07	1.97209e+07	4.33247e+07	2.21554e+07	2.481e+07	3.96841e+07	2.59831e+07	4.02068e+07	1.60838e+07	4.41195e+07	2.16289e+07	2.3918e+07	5.31816e+07	2.40332e+07	5.17979e+07	4.07928e+07	2.83189e+07	2.87584e+07	2.11853e+07	2.17135e+07	1.24634e+07	1.30795e+07	1.0944e+07
ESI(+)	8.99_756.5906237	8.99	PE(18:1p/20:1)	PE(38:2p)	M+H	PE	(18:1p/20:1)	(18:1p)	(20:1)	NA	NA	756.59	C43 H83 O7 N1 P1	A	3.56428e+08	2.07954e+08	1.85601e+08	1.73991e+08	2.13822e+08	1.89031e+08	1.94475e+08	2.02016e+08	1.60541e+08	1.48082e+08	1.87763e+08	1.84336e+08	2.40831e+08	2.42328e+08	3.37017e+08	8.67241e+07	2.44607e+08	2.30413e+08	2.27357e+08	2.73634e+08	9.82754e+07	1.37328e+08	2.38552e+08	2.59417e+08	1.85744e+08	3.25733e+08	3.17654e+08	2.67036e+08	1.91036e+08	2.53618e+08	2.49909e+08	2.4197e+08	3.46837e+08	3.45421e+08	3.10635e+08
ESI(+)	8.99_816.64823595	8.99	PC(38:1)	PC(38:1)	M+H	PC	(16:0/22:1)	(16:0)	(22:1)	NA	NA	816.648	C46 H91 O8 N1 P1	C	6.03256e+08	5.14175e+08	3.9291e+08	3.77909e+08	4.55221e+08	4.48188e+08	3.81209e+08	4.72346e+08	3.51717e+08	3.93686e+08	3.65137e+08	3.79889e+08	4.87735e+08	3.48745e+08	4.63368e+08	4.2488e+08	4.20738e+08	5.2087e+08	4.39333e+08	6.83468e+08	3.85094e+08	4.43346e+08	3.40478e+08	3.79322e+08	4.14413e+08	4.57094e+08	5.83756e+08	5.37502e+08	4.74593e+08	4.81501e+08	4.37139e+08	4.8262e+08	4.59554e+08	5.00373e+08	4.16843e+08
ESI(+)	8.99_846.622094916667	8.99	PS(40:1)	PS(40:1)	M+H	PS	(18:1/22:0)	(18:1)	(22:0)	NA	NA	846.622	C46 H89 O10 N1 P1	C	2.60974e+08	2.63617e+08	2.01123e+08	2.18337e+08	2.82822e+08	2.40767e+08	2.40977e+08	2.15426e+08	2.08312e+08	2.53521e+08	2.13187e+08	2.64676e+08	2.70208e+08	2.19206e+08	2.73235e+08	1.61257e+08	2.24592e+08	2.45832e+08	1.17071e+08	2.87535e+08	1.34661e+08	2.56234e+08	2.1506e+08	1.96554e+08	2.02478e+08	2.26913e+08	2.20583e+08	1.76749e+08	1.90503e+08	2.88146e+08	1.66052e+08	2.06661e+08	2.27254e+08	2.81234e+08	2.27793e+08
ESI(+)	9_775.668837333333	9	SM(d39:0)	SM(d39:0)	M+H	SM	(d39:0)	(d39:0)	NA	NA	NA	775.669	C44 H92 O6 N2 P1	C	2.55823e+07	3.12545e+07	2.60401e+07	2.18061e+07	3.36194e+07	2.04993e+07	2.25848e+07	3.02557e+07	2.42712e+07	2.44838e+07	1.59628e+07	2.18681e+07	2.66653e+07	1.82358e+07	3.26372e+07	1.51541e+07	1.41547e+07	2.83539e+07	2.03902e+07	4.9729e+07	1.12624e+07	1.84428e+07	1.69611e+07	1.73098e+07	1.82977e+07	2.37957e+07	2.54189e+07	2.30313e+07	2.77052e+07	3.13181e+07	2.28961e+07	3.21246e+07	3.53908e+07	2.20006e+07	2.03597e+07
ESI(+)	9_790.633028183333	9	PC(36:0)	PC(36:0)	M+H	PC	(18:0/18:0)	(18:0)	(18:0)	NA	NA	790.632	C44 H89 O8 N1 P1	C	6.84755e+08	5.55138e+08	5.71297e+08	5.04992e+08	6.73775e+08	7.4903e+08	4.30491e+08	4.82426e+08	5.27389e+08	6.82224e+08	3.17252e+08	5.47415e+08	6.27712e+08	5.43434e+08	1.06264e+09	6.41348e+08	6.81174e+08	1.10009e+09	7.02749e+08	9.67468e+08	5.0357e+08	5.4982e+08	5.16182e+08	6.18091e+08	6.88487e+08	7.32123e+08	8.5445e+08	1.09472e+09	8.49951e+08	6.98421e+08	9.87962e+08	9.00757e+08	7.15645e+08	9.59869e+08	8.49371e+08
ESI(+)	9_812.61552965	9	PC(38:3)(rep)	PC(38:3)	M+H	PC	(38:3)	(38:3)	NA	NA	NA	812.616	C46 H87 O8 N1 P1	C	5.16548e+07	4.15153e+07	5.63895e+07	4.42606e+07	6.53131e+07	5.97324e+07	3.10305e+07	3.84595e+07	3.71282e+07	4.18528e+07	2.83072e+07	2.99024e+07	6.74218e+07	4.029e+07	9.48474e+07	5.46743e+07	7.23342e+07	9.0805e+07	7.37947e+07	1.08952e+08	3.40965e+07	3.10397e+07	6.03254e+07	3.49596e+07	6.25067e+07	7.49965e+07	5.14488e+07	9.26192e+07	5.35256e+07	5.26653e+07	6.27405e+07	8.99805e+07	9.17444e+07	4.79404e+07	8.03781e+07
ESI(+)	9.01_835.667001866667	9.01	SM(d44:5)	SM(d44:5)	M+H	SM	(d44:5)	(d44:5)	NA	NA	NA	835.669	C49 H92 O6 N2 P1	C	3.22951e+09	3.34217e+09	3.06039e+09	3.14209e+09	3.32779e+09	2.48268e+09	2.54428e+09	2.83818e+09	2.39714e+09	2.80195e+09	1.81621e+09	2.34009e+09	2.68629e+09	2.55265e+09	3.87175e+09	2.19754e+09	3.07124e+09	3.52594e+09	2.3491e+09	3.42941e+09	1.92752e+09	2.23386e+09	2.62453e+09	2.39491e+09	2.71342e+09	2.63387e+09	3.3575e+09	2.76741e+09	2.93148e+09	2.53113e+09	3.17538e+09	3.07057e+09	3.05272e+09	2.99931e+09	3.05397e+09
ESI(+)	9.02_813.68480205	9.02	SM(d42:2)	SM(d42:2)	M+H	SM	(d42:2)	(d42:2)	NA	NA	NA	813.684	C47 H94 O6 N2 P1	C	2.13663e+10	2.34222e+10	1.77699e+10	1.78243e+10	2.21871e+10	1.82591e+10	1.72188e+10	1.88341e+10	1.54881e+10	1.71199e+10	1.5235e+10	1.7274e+10	1.93372e+10	1.73402e+10	2.21359e+10	1.29728e+10	1.87129e+10	2.26871e+10	1.47022e+10	2.01935e+10	1.29321e+10	1.66118e+10	1.83861e+10	1.68096e+10	1.77764e+10	1.80858e+10	2.05477e+10	1.818e+10	1.8392e+10	1.91821e+10	1.97835e+10	2.08345e+10	2.06561e+10	2.23171e+10	1.97548e+10
ESI(+)	9.02_946.718941816667	9.02	CerG2(d18:1/22:0)	CerG2(d40:1)	M+H	CerG2	(d18:1/22:0)	(d18:1)	(22:0)	NA	NA	946.719	C52 H100 O13 N1	B	2.40589e+07	2.16744e+07	2.29342e+07	2.11256e+07	2.44851e+07	2.47835e+07	2.25692e+07	2.03914e+07	2.28518e+07	2.13694e+07	2.13297e+07	2.77401e+07	2.38137e+07	2.87318e+07	2.76689e+07	1.51106e+07	2.06265e+07	2.25371e+07	2.65327e+07	2.281e+07	1.89797e+07	1.72535e+07	2.45185e+07	1.93338e+07	2.13887e+07	2.46485e+07	2.46425e+07	2.83142e+07	1.30841e+07	1.98795e+07	2.73879e+07	2.18485e+07	2.97153e+07	2.08978e+07	2.25349e+07
ESI(+)	9.03_842.662469416667	9.03	PC(40:2)	PC(40:2)	M+H	PC	(40:2)	(40:2)	NA	NA	NA	842.663	C48 H93 O8 N1 P1	C	1.64896e+08	1.32436e+08	9.57673e+07	9.98707e+07	1.21651e+08	9.00363e+07	7.19841e+07	1.23817e+08	8.51945e+07	1.04256e+08	8.38969e+07	7.88968e+07	1.15908e+08	6.80441e+07	1.14668e+08	1.15965e+08	1.1854e+08	1.5277e+08	1.12616e+08	1.85624e+08	1.02507e+08	1.09483e+08	9.03741e+07	8.58573e+07	1.19924e+08	1.17166e+08	1.62875e+08	1.33518e+08	1.2728e+08	1.15641e+08	1.12328e+08	1.41967e+08	1.24706e+08	1.44315e+08	1.26166e+08
ESI(+)	9.06_787.66967495	9.06	SM(d40:1)	SM(d40:1)	M+H	SM	(d22:0/18:1)	(d22:0)	(18:1)	NA	NA	787.669	C45 H92 O6 N2 P1	C	6.65055e+09	6.59853e+09	6.00951e+09	5.17222e+09	6.34351e+09	5.94242e+09	5.82673e+09	6.37542e+09	5.19324e+09	5.5609e+09	4.89402e+09	5.98703e+09	6.15117e+09	5.55711e+09	6.46644e+09	4.17018e+09	5.23966e+09	6.21902e+09	5.14467e+09	7.71386e+09	4.30863e+09	5.20198e+09	5.12443e+09	4.92077e+09	4.82127e+09	5.04527e+09	5.5982e+09	6.01464e+09	5.53606e+09	5.26037e+09	5.28732e+09	5.81808e+09	5.64902e+09	5.06324e+09	4.70817e+09
ESI(+)	9.06_809.651957766667	9.06	SM(d42:4)(rep)(rep)	SM(d42:4)	M+H	SM	(d42:4)	(d42:4)	NA	NA	NA	809.653	C47 H90 O6 N2 P1	C	1.10132e+09	1.10964e+09	1.12369e+09	9.46324e+08	1.0539e+09	9.1141e+08	9.64417e+08	1.02271e+09	8.99565e+08	9.97836e+08	7.16451e+08	9.26574e+08	9.43241e+08	9.02378e+08	1.1797e+09	6.89563e+08	9.18044e+08	1.07443e+09	8.77936e+08	1.36055e+09	6.81499e+08	8.14107e+08	8.3698e+08	8.19047e+08	8.85174e+08	8.1462e+08	1.00578e+09	1.06209e+09	9.79751e+08	8.45517e+08	9.35787e+08	1.02881e+09	9.71677e+08	8.69339e+08	7.97348e+08
ESI(+)	9.06_839.699691766667	9.06	SM(d44:3)	SM(d44:3)	M+H	SM	(d22:2/22:1)	(d22:2)	(22:1)	NA	NA	839.7	C49 H96 O6 N2 P1	C	2.42935e+08	2.37275e+08	1.5212e+08	2.63964e+08	3.17335e+08	2.3908e+08	1.78477e+08	1.95501e+08	2.0903e+08	2.07771e+08	2.09269e+08	1.9373e+08	2.54802e+08	2.40946e+08	2.53432e+08	1.99009e+08	2.90696e+08	2.86089e+08	2.15505e+08	1.90435e+08	2.29534e+08	2.26047e+08	3.14901e+08	2.14549e+08	2.82551e+08	2.84055e+08	2.13682e+08	2.40042e+08	3.03845e+08	3.37514e+08	3.22377e+08	3.64049e+08	3.6464e+08	4.17289e+08	4.24801e+08
ESI(+)	9.06_861.682431166667	9.06	SM(d46:6)	SM(d46:6)	M+H	SM	(d46:6)	(d46:6)	NA	NA	NA	861.684	C51 H94 O6 N2 P1	C	4.24585e+07	3.29623e+07	3.15297e+07	4.03592e+07	4.5887e+07	3.45099e+07	3.23151e+07	3.45235e+07	2.81436e+07	3.37673e+07	2.77792e+07	3.09344e+07	4.20137e+07	4.12972e+07	5.10545e+07	3.03712e+07	5.55678e+07	5.828e+07	3.42488e+07	3.64353e+07	3.84307e+07	3.72311e+07	4.90653e+07	4.02499e+07	4.36521e+07	4.33492e+07	4.70136e+07	4.37781e+07	4.86252e+07	5.32027e+07	5.65072e+07	6.41406e+07	6.64263e+07	6.37343e+07	7.08674e+07
ESI(+)	9.06_868.6789905	9.06	PC(42:3)	PC(42:3)	M+H	PC	(42:3)	(42:3)	NA	NA	NA	868.679	C50 H95 O8 N1 P1	C	2.89051e+07	1.60638e+07	1.22266e+07	1.55514e+07	2.37521e+07	1.20831e+07	1.40132e+07	1.64091e+07	1.36451e+07	1.89556e+07	1.35556e+07	1.17853e+07	2.19762e+07	1.16434e+07	2.14688e+07	2.3247e+07	2.59658e+07	2.37775e+07	1.75564e+07	2.4406e+07	2.03526e+07	1.84337e+07	1.75061e+07	1.69525e+07	2.02582e+07	2.25999e+07	2.52436e+07	2.1124e+07	1.69147e+07	1.82296e+07	1.94015e+07	2.52347e+07	2.05362e+07	2.8827e+07	2.58062e+07
ESI(+)	9.07_762.637378883333	9.07	PC(35:0e)	PC(35:0e)	M+H	PC	(35:0e)	(35:0e)	NA	NA	NA	762.637	C43 H89 O7 N1 P1	C	2.66032e+07	2.66491e+07	8.89372e+07	2.88264e+07	1.80649e+07	2.26543e+07	3.08893e+07	2.45755e+07	2.37492e+07	2.052e+07	3.38245e+07	3.25519e+07	3.82873e+07	1.81371e+07	4.34633e+07	3.24047e+07	4.11661e+07	3.7901e+07	2.092e+07	4.61449e+07	3.46963e+07	3.42744e+07	2.0026e+07	3.20479e+07	3.19164e+07	2.07715e+07	4.13035e+07	4.33577e+07	3.58683e+07	2.44991e+07	2.11911e+07	3.6618e+07	2.30155e+07	2.5175e+07	2.49817e+07
ESI(+)	9.1_638.572244483333	9.1	DG(18:0/18:2)	DG(36:2)	M+NH4	DG	(18:0/18:2)	(18:0)	(18:2)	NA	NA	638.572	C39 H76 O5 N1	B	4.46931e+07	7.49379e+07	5.66928e+07	2.76255e+07	4.20836e+07	1.75759e+07	1.90915e+07	3.79738e+07	1.7204e+07	1.97014e+07	2.56552e+07	1.8543e+07	1.44879e+07	8.43457e+06	4.72204e+07	1.39478e+07	1.40107e+07	3.98921e+07	1.56921e+07	7.28411e+07	6.01726e+06	3.12856e+07	8.75632e+06	1.12409e+07	4.25112e+07	1.50538e+07	3.58228e+07	3.12758e+07	3.03827e+07	2.28765e+07	1.61271e+07	2.36206e+07	1.14309e+07	1.05563e+07	8.36857e+06
ESI(+)	9.12_796.58498145	9.12	PE(38:1)	PE(38:1)	M+Na	PE	(18:0/20:1)	(18:0)	(20:1)	NA	NA	796.583	C43 H84 O8 N1 P1 Na1	C	3.92664e+07	3.07793e+07	2.18425e+07	2.41223e+07	3.34261e+07	3.77543e+08	3.2339e+07	3.26336e+07	2.27438e+07	2.25489e+07	2.43658e+07	3.07487e+07	3.60202e+07	3.61343e+07	3.28304e+07	1.57125e+07	3.05774e+07	3.4038e+07	2.92466e+07	3.48079e+07	1.79601e+07	2.17157e+07	3.02851e+07	3.13354e+07	2.41711e+07	3.45173e+07	3.66726e+07	3.62121e+07	3.29454e+07	3.57741e+07	4.16678e+07	4.28372e+07	4.48776e+07	4.80969e+07	3.86386e+07
ESI(+)	9.13_620.59766545	9.13	Cer(d18:2/22:0)	Cer(d40:2)	M+H	Cer	(d18:2/22:0)	(d18:2)	(22:0)	NA	NA	620.598	C40 H78 O3 N1	B	2.2691e+07	1.72925e+07	1.4892e+07	1.50026e+07	1.74513e+07	1.59223e+07	1.7875e+07	1.75349e+07	1.52521e+07	1.2774e+07	2.07174e+07	1.82522e+07	1.44857e+07	1.92086e+07	1.70861e+07	1.02733e+07	1.51264e+07	1.41532e+07	1.33323e+07	1.5515e+07	1.41292e+07	1.57328e+07	1.57322e+07	1.52731e+07	1.63203e+07	1.91953e+07	1.96485e+07	1.50114e+07	1.08016e+07	1.25166e+07	1.0806e+07	1.36801e+07	1.11918e+07	1.3383e+07	1.23646e+07
ESI(+)	9.13_774.600783066667	9.13	PC(35:1)(rep)	PC(35:1)	M+H	PC	(35:1)	(35:1)	NA	NA	NA	774.601	C43 H85 O8 N1 P1	C	2.7631e+08	2.46346e+08	1.48613e+08	1.64749e+08	2.38034e+08	2.43607e+08	2.36085e+08	2.49428e+08	1.52705e+08	1.35574e+08	1.90761e+08	2.21726e+08	2.52426e+08	2.36971e+08	2.0329e+08	1.01403e+08	2.12438e+08	2.49043e+08	1.93018e+08	2.28502e+08	1.42184e+08	1.60506e+08	2.11205e+08	2.13723e+08	1.64658e+08	2.73866e+08	2.52939e+08	2.45319e+08	2.3079e+08	2.41496e+08	2.78059e+08	2.837e+08	3.05315e+08	3.33441e+08	2.58599e+08
ESI(+)	9.13_774.601581466667	9.13	PE(38:1)(rep)	PE(38:1)	M+H	PE	(18:0/20:1)	(18:0)	(20:1)	NA	NA	774.601	C43 H85 O8 N1 P1	C	2.75653e+08	2.23908e+08	1.48516e+08	1.62392e+08	2.36736e+08	2.42274e+08	2.35598e+08	2.14697e+08	1.61067e+08	1.36359e+08	1.89657e+08	2.19716e+08	2.45706e+08	2.36201e+08	2.03158e+08	1.07938e+08	2.1142e+08	2.53899e+08	1.89113e+08	2.29295e+08	1.52191e+08	1.7111e+08	2.09173e+08	2.17148e+08	1.63962e+08	2.67637e+08	2.52062e+08	2.61929e+08	2.28835e+08	2.39068e+08	2.74275e+08	2.78786e+08	3.05479e+08	3.30166e+08	2.58765e+08
ESI(+)	9.13_800.617514633333	9.13	PE(40:2)	PE(40:2)	M+H	PE	(18:1/22:1)	(18:1)	(22:1)	NA	NA	800.616	C45 H87 O8 N1 P1	C	2.18357e+08	1.90968e+08	1.16899e+08	1.322e+08	1.82562e+08	1.55583e+08	1.89764e+08	1.94409e+08	1.26759e+08	9.13867e+07	1.52072e+08	1.61178e+08	1.72033e+08	1.86861e+08	1.23951e+08	9.34758e+07	1.89628e+08	1.67962e+08	1.27874e+08	1.77573e+08	1.09672e+08	1.21587e+08	1.9553e+08	1.82306e+08	1.22012e+08	1.84403e+08	2.15711e+08	1.64117e+08	1.52116e+08	1.66144e+08	1.79069e+08	2.09278e+08	2.27855e+08	2.61947e+08	1.868e+08
ESI(+)	9.13_800.61776225	9.13	PC(37:2)(rep)	PC(37:2)	M+H	PC	(37:2)	(37:2)	NA	NA	NA	800.616	C45 H87 O8 N1 P1	C	2.18357e+08	1.90968e+08	1.16899e+08	1.322e+08	1.82562e+08	1.55583e+08	1.89764e+08	1.94409e+08	1.26759e+08	9.13867e+07	1.52072e+08	1.61178e+08	1.72033e+08	1.86861e+08	1.23951e+08	9.22685e+07	1.89628e+08	1.67962e+08	1.27874e+08	1.77573e+08	1.09672e+08	1.21587e+08	1.9553e+08	1.82306e+08	1.22012e+08	1.84403e+08	2.15711e+08	1.64117e+08	1.52116e+08	1.66144e+08	1.79069e+08	2.09278e+08	2.27855e+08	2.61947e+08	1.868e+08
ESI(+)	9.15_594.582538416667	9.15	Cer(d18:1/20:0)	Cer(d38:1)	M+H	Cer	(d18:1/20:0)	(d18:1)	(20:0)	NA	NA	594.582	C38 H76 O3 N1	B	1.00216e+08	7.25972e+07	3.56633e+07	4.93492e+07	6.70984e+07	4.48085e+07	4.4458e+07	3.51394e+07	3.95586e+07	3.97968e+07	7.619e+07	4.17078e+07	6.45014e+07	6.10736e+07	4.02569e+07	3.16646e+07	4.64474e+07	3.7351e+07	3.62887e+07	3.62621e+07	5.7331e+07	4.57138e+07	8.37332e+07	3.01725e+07	6.49801e+07	5.69183e+07	8.76035e+07	3.06931e+07	2.90556e+07	4.34422e+07	3.60609e+07	3.78896e+07	3.12927e+07	2.95155e+07	3.4242e+07
ESI(+)	9.15_808.621621766667	9.15	PE(20:0p/22:4)	PE(42:4p)	M+H	PE	(20:0p/22:4)	(20:0p)	(22:4)	NA	NA	808.621	C47 H87 O7 N1 P1	A	3.3305e+07	1.15623e+07	1.66579e+07	2.97478e+07	2.42074e+07	3.21487e+07	3.78258e+07	1.86842e+07	2.05584e+07	1.79116e+07	2.63424e+07	2.7952e+07	3.82644e+07	5.14871e+07	2.7618e+07	2.10699e+07	3.67545e+07	2.18895e+07	2.88539e+07	1.52559e+07	3.41685e+07	2.32594e+07	5.24193e+07	3.67103e+07	3.15367e+07	4.36357e+07	4.12477e+07	4.02077e+07	2.03715e+07	2.86896e+07	4.17261e+07	3.02996e+07	5.65425e+07	4.23612e+07	4.66312e+07
ESI(+)	9.15_810.6820373	9.15	CerG1(d18:1/24:1)	CerG1(d42:2)	M+H	CerG1	(d18:1/24:1)	(d18:1)	(24:1)	NA	NA	810.682	C48 H92 O8 N1	A	4.19876e+07	3.99816e+07	3.36915e+07	3.65631e+07	4.05932e+07	3.31944e+07	3.69441e+07	3.59621e+07	3.22366e+07	2.9216e+07	3.8624e+07	3.37765e+07	4.62942e+07	2.74382e+07	3.44412e+07	4.19562e+07	4.00688e+07	4.6157e+07	3.57766e+07	2.86726e+07	7.72156e+07	5.88109e+07	3.41656e+07	3.98481e+07	3.50858e+07	4.94893e+07	3.78974e+07	2.94905e+07	3.93103e+07	3.21512e+07	3.10506e+07	2.46914e+07	3.6117e+07	3.26061e+07	2.95754e+07
ESI(+)	9.16_646.613853583333	9.16	Cer(d18:2/24:1)	Cer(d42:3)	M+H	Cer	(d18:2/24:1)	(d18:2)	(24:1)	NA	NA	646.613	C42 H80 O3 N1	B	2.13545e+08	1.66883e+08	1.41517e+08	1.63089e+08	1.83754e+08	1.76523e+08	1.88423e+08	1.39939e+08	1.70506e+08	1.5409e+08	2.19994e+08	1.94372e+08	1.8425e+08	2.0891e+08	1.71242e+08	1.55459e+08	1.98831e+08	1.75703e+08	1.49192e+08	1.34892e+08	2.30254e+08	2.1805e+08	2.12956e+08	1.76122e+08	1.70993e+08	2.05861e+08	2.12783e+08	1.78628e+08	1.12491e+08	1.61585e+08	1.59285e+08	1.56811e+08	1.56512e+08	1.7309e+08	1.97182e+08
ESI(+)	9.19_664.587489616667	9.19	DG(18:0/20:3)	DG(38:3)	M+NH4	DG	(18:0/20:3)	(18:0)	(20:3)	NA	NA	664.587	C41 H78 O5 N1	B	2.50494e+07	2.51869e+07	2.16619e+07	1.63624e+07	1.49284e+07	1.00098e+07	9.91236e+06	2.03285e+07	9.62054e+06	1.48926e+07	1.57887e+07	1.15046e+07	4.74104e+06	4.15456e+06	1.73546e+07	6.68316e+06	7.091e+06	1.81243e+07	5.35972e+06	2.44711e+07	4.43302e+06	1.68186e+07	4.78938e+06	6.54117e+06	2.09193e+07	5.52708e+06	1.31279e+07	1.5411e+07	1.07525e+07	1.21466e+07	6.94784e+06	9.57613e+06	3.95268e+06	3.64198e+06	2.88466e+06
ESI(+)	9.19_784.666189733333	9.19	CerG1(d18:1/22:0)	CerG1(d40:1)	M+H	CerG1	(d18:1/22:0)	(d18:1)	(22:0)	NA	NA	784.666	C46 H90 O8 N1	A	2.80947e+07	2.53937e+07	3.1788e+07	2.38702e+07	2.58527e+07	3.29353e+07	3.75592e+07	2.32394e+07	2.70713e+07	2.35529e+07	3.44982e+07	2.91413e+07	3.51363e+07	3.01343e+07	2.48552e+07	2.33363e+07	2.6334e+07	3.39017e+07	3.23717e+07	2.08553e+07	3.71677e+07	3.07007e+07	2.94336e+07	2.36265e+07	2.94112e+07	2.25498e+07	3.04246e+07	3.05226e+07	2.29814e+07	2.90978e+07	2.46627e+07	1.71078e+07	2.57766e+07	2.11557e+07	1.85995e+07
ESI(+)	9.2_823.66704125	9.2	SM(d43:4)	SM(d43:4)	M+H	SM	(d43:4)	(d43:4)	NA	NA	NA	823.669	C48 H92 O6 N2 P1	C	1.06245e+08	1.50085e+08	9.33851e+07	5.66948e+07	8.68884e+07	8.90857e+07	7.37122e+07	1.44191e+08	8.67327e+07	9.63708e+07	7.67153e+07	8.80083e+07	1.15101e+08	7.31986e+07	1.02255e+08	4.91996e+07	5.42515e+07	1.13984e+08	1.13575e+08	1.69418e+08	4.11715e+07	8.26669e+07	6.96851e+07	8.50165e+07	8.9411e+07	4.12189e+08	6.85054e+07	8.988e+07	8.70533e+07	1.21506e+08	8.50977e+07	1.49483e+08	1.04291e+08	1.09454e+08	7.9358e+07
ESI(+)	9.21_789.685521883333	9.21	SM(d40:0)	SM(d40:0)	M+H	SM	(d24:0/16:0)	(d24:0)	(16:0)	NA	NA	789.684	C45 H94 O6 N2 P1	C	5.13965e+08	4.61396e+08	4.33367e+08	3.16427e+08	3.78222e+08	3.80576e+08	4.39031e+08	4.46411e+08	3.33544e+08	3.70485e+08	3.31658e+08	4.28857e+08	4.11394e+08	2.76811e+08	3.95122e+08	2.64346e+08	2.69555e+08	4.1968e+08	3.23713e+08	5.70332e+08	2.62521e+08	3.55217e+08	3.03649e+08	3.00127e+08	3.03744e+08	2.9155e+08	3.20483e+08	4.30046e+08	3.86555e+08	3.97512e+08	3.57069e+08	4.33929e+08	4.49802e+08	3.4417e+08	2.9122e+08
ESI(+)	9.21_811.667068166667	9.21	SM(d42:3)(rep)	SM(d42:3)	M+H	SM	(d42:3)	(d42:3)	NA	NA	NA	811.669	C47 H92 O6 N2 P1	C	8.09615e+07	7.88425e+07	7.34561e+07	4.42888e+07	6.65629e+07	6.99341e+07	7.24874e+07	8.29067e+07	6.11223e+07	6.3917e+07	6.64577e+07	8.41678e+07	8.14824e+07	4.76676e+07	7.03897e+07	3.98941e+07	4.12632e+07	7.84546e+07	5.5752e+07	1.06302e+08	3.96398e+07	6.20412e+07	4.62449e+07	5.4913e+07	5.49694e+07	4.68047e+07	5.06613e+07	7.00201e+07	6.76722e+07	7.19055e+07	6.07278e+07	8.06183e+07	8.55945e+07	6.87379e+07	4.67537e+07
ESI(+)	9.22_849.682289633333	9.22	SM(d45:5)	SM(d45:5)	M+H	SM	(d45:5)	(d45:5)	NA	NA	NA	849.684	C50 H94 O6 N2 P1	C	4.45868e+07	5.87257e+07	4.84553e+07	3.18196e+07	5.41205e+07	5.20338e+07	5.41532e+07	6.673e+07	5.11181e+07	4.52736e+07	5.3721e+07	5.10796e+07	6.99828e+07	4.24902e+07	5.0727e+07	2.74442e+07	3.74154e+07	5.52816e+07	6.01586e+07	8.00695e+07	2.70441e+07	6.78861e+07	5.35724e+07	3.89953e+07	5.45543e+07	4.58322e+07	5.56456e+07	6.54839e+07	5.21644e+07	8.4118e+07	8.22772e+07	6.42388e+07	6.44588e+07	8.40951e+07	5.64304e+07
ESI(+)	9.26_801.6852531	9.26	SM(d41:1)	SM(d41:1)	M+H	SM	(d41:1)	(d41:1)	NA	NA	NA	801.684	C46 H94 O6 N2 P1	C	2.14895e+09	2.0798e+09	1.55913e+09	1.93437e+09	2.17668e+09	1.93449e+09	2.07802e+09	3.53004e+09	1.61991e+09	2.62221e+09	2.0657e+09	1.49117e+09	2.55513e+09	2.16535e+09	2.23232e+09	1.8092e+09	1.74657e+09	1.78257e+09	2.90963e+09	2.44866e+09	1.56371e+09	2.15384e+09	2.19327e+09	1.33823e+09	1.59485e+09	2.55922e+09	2.00933e+09	2.34622e+09	3.31082e+09	2.62539e+09	2.26637e+09	2.60621e+09	2.1183e+09	2.47831e+09	1.99621e+09
ESI(+)	9.28_776.653861566667	9.28	PC(36:0e)	PC(36:0e)	M+H	PC	(20:0e/16:0)	(20:0e)	(16:0)	NA	NA	776.653	C44 H91 O7 N1 P1	C	6.82615e+07	4.93308e+07	8.98197e+07	5.3792e+07	6.18107e+07	6.14e+07	7.12003e+07	5.78967e+07	6.62753e+07	6.27912e+07	8.19965e+07	8.52873e+07	6.4557e+07	7.89057e+07	6.95092e+07	4.749e+07	5.73775e+07	7.49789e+07	4.5797e+07	6.73951e+07	6.37195e+07	5.94024e+07	5.87472e+07	4.76473e+07	6.26716e+07	8.49484e+07	7.85934e+07	7.44421e+07	5.09188e+07	8.18813e+07	6.95176e+07	5.89414e+07	6.64574e+07	7.59172e+07	5.82201e+07
ESI(+)	9.29_690.6031291	9.29	DG(18:0/22:4)	DG(40:4)	M+NH4	DG	(18:0/22:4)	(18:0)	(22:4)	NA	NA	690.603	C43 H80 O5 N1	B	9.85773e+06	1.05525e+07	9.79798e+06	7.91869e+06	8.8033e+06	8.81895e+06	5.17462e+06	5.96682e+06	7.89541e+06	7.46312e+06	8.6804e+06	8.38134e+06	3.4887e+06	3.46382e+06	5.48733e+06	7.26297e+06	4.85869e+06	1.08577e+07	5.00002e+06	9.19707e+06	6.19839e+06	1.27479e+07	4.19042e+06	4.33035e+06	1.12691e+07	4.15169e+06	9.24936e+06	1.06065e+07	6.47197e+06	6.1602e+06	4.25464e+06	5.87273e+06	2.21833e+06	3.63237e+06	2.26415e+06
ESI(+)	9.3_596.598115366667	9.3	Cer(d18:0/20:0)	Cer(d38:0)	M+H	Cer	(d18:0/20:0)	(d18:0)	(20:0)	NA	NA	596.598	C38 H78 O3 N1	A	3.29581e+07	3.44759e+07	1.78958e+07	2.41391e+07	2.65139e+07	2.08746e+07	2.73047e+07	1.729e+07	2.56991e+07	2.19379e+07	2.03739e+07	2.75676e+07	2.45744e+07	2.05963e+07	2.11313e+07	1.42633e+07	2.28392e+07	2.20387e+07	1.29633e+07	1.88225e+07	1.66615e+07	1.44249e+07	2.12446e+07	1.72299e+07	2.13907e+07	1.61633e+07	2.26612e+07	1.56686e+07	1.64273e+07	2.15686e+07	2.16423e+07	1.66001e+07	1.90836e+07	2.05889e+07	2.42004e+07
ESI(+)	9.34_634.6133305	9.34	Cer(d17:1/24:1)	Cer(d41:2)	M+H	Cer	(d17:1/24:1)	(d17:1)	(24:1)	NA	NA	634.613	C41 H80 O3 N1	B	1.33387e+07	1.24223e+07	9.59777e+06	1.10147e+07	1.24041e+07	1.13953e+07	1.10471e+07	1.30267e+07	1.19797e+07	1.35403e+07	1.50778e+07	1.14649e+07	1.64071e+07	1.53333e+07	1.20804e+07	9.10629e+06	1.11599e+07	1.09841e+07	1.35365e+07	1.09985e+07	1.08962e+07	1.22921e+07	1.34575e+07	1.16524e+07	1.37904e+07	1.46933e+07	1.38079e+07	1.04796e+07	1.02587e+07	1.48852e+07	1.08847e+07	1.09208e+07	9.22548e+06	1.23446e+07	1.25154e+07
ESI(+)	9.34_734.56952640625	9.34	PC(32:0)(rep)(rep)(rep)	PC(32:0)	M+H	PC	(32:0)	(32:0)	NA	NA	NA	734.569	C40 H81 O8 N1 P1	C	1.3996e+08	1.54684e+08	2.22758e+07	7.73739e+08	1.68161e+08	2.8531e+08	5.95387e+07	1.20061e+08	1.53231e+08	1.88015e+08	8.8628e+07	9.62819e+07	1.46317e+08	1.05753e+08	1.29995e+08	2.37074e+07	1.27566e+08	1.22841e+08	1.75825e+07	1.8241e+08	1.50622e+08	1.71196e+08	6.22717e+08	1.07295e+08	9.49795e+08	5.35136e+07	2.3965e+08	3.61338e+08	3.1728e+08	1.0212e+08	1.19702e+08	2.21402e+08	8.24153e+07	1.3312e+08	1.30957e+08
ESI(+)	9.34_780.588541733333	9.34	PE(38:2e)(rep)	PE(38:2e)	M+Na	PE	(38:2e)	(38:2e)	NA	NA	NA	780.588	C43 H84 O7 N1 P1 Na1	C	6.4167e+07	4.49157e+07	4.70506e+07	4.16684e+07	5.06152e+07	4.58067e+07	4.51212e+07	3.90967e+07	4.0372e+07	3.63564e+07	4.82013e+07	4.46644e+07	5.85437e+07	5.37479e+07	7.96026e+07	1.73485e+07	5.00276e+07	4.85212e+07	3.93748e+07	6.21902e+07	1.94016e+07	2.9062e+07	3.01856e+07	5.96238e+07	3.47638e+07	6.52533e+07	5.7987e+07	4.86247e+07	3.24016e+07	5.43039e+07	3.84187e+07	3.55448e+07	5.59151e+07	5.07818e+07	4.50122e+07
ESI(+)	9.34_802.57395985	9.34	PC(39:7p)(rep)	PC(39:7p)	M+H	PC	(39:7p)	(39:7p)	NA	NA	NA	802.575	C47 H81 O7 N1 P1	C	3.43812e+07	2.10384e+07	2.31329e+07	1.86758e+07	2.18635e+07	1.98274e+07	2.09157e+07	1.94569e+07	1.77331e+07	1.84561e+07	1.95579e+07	1.99518e+07	2.46634e+07	2.43588e+07	3.41636e+07	7.96006e+06	2.4229e+07	2.48844e+07	1.80677e+07	2.78838e+07	8.42432e+06	1.23023e+07	1.82845e+07	2.75278e+07	1.74379e+07	2.87372e+07	2.97422e+07	2.24062e+07	1.68302e+07	2.1912e+07	2.06731e+07	1.56039e+07	2.58949e+07	2.28837e+07	2.03948e+07
ESI(+)	9.35_758.606494683333	9.35	PE(16:0p/22:1)	PE(38:1p)	M+H	PE	(16:0p/22:1)	(16:0p)	(22:1)	NA	NA	758.606	C43 H85 O7 N1 P1	A	4.46925e+08	2.63534e+08	3.01935e+08	2.50793e+08	3.0121e+08	2.96311e+08	2.91033e+08	2.99011e+08	2.53988e+08	2.20991e+08	3.18711e+08	2.91076e+08	3.85053e+08	3.43825e+08	4.83713e+08	1.11952e+08	2.97113e+08	2.84898e+08	2.7432e+08	3.9176e+08	1.06152e+08	1.93068e+08	2.87446e+08	3.78861e+08	2.3964e+08	4.19151e+08	3.38226e+08	3.39684e+08	2.31492e+08	3.52692e+08	2.67794e+08	2.40715e+08	3.20782e+08	3.54927e+08	2.52454e+08
ESI(+)	9.37_784.622390183333	9.37	PE(18:1p/22:1)	PE(40:2p)	M+H	PE	(18:1p/22:1)	(18:1p)	(22:1)	NA	NA	784.621	C45 H87 O7 N1 P1	A	1.72222e+08	1.02557e+08	9.81858e+07	1.00774e+08	1.13946e+08	1.24793e+08	1.20804e+08	1.10477e+08	1.03359e+08	8.3996e+07	1.15418e+08	1.06985e+08	1.62387e+08	1.39967e+08	1.86134e+08	5.35153e+07	1.37537e+08	1.44517e+08	1.4706e+08	1.57918e+08	5.37723e+07	6.19585e+07	1.43686e+08	1.57516e+08	1.17686e+08	2.04859e+08	1.52593e+08	1.68568e+08	1.18613e+08	1.76763e+08	1.62243e+08	1.55883e+08	2.04414e+08	2.2827e+08	1.90329e+08
ESI(+)	9.37_806.60352795	9.37	PE(40:2p)	PE(40:2p)	M+Na	PE	(18:1p/22:1)	(18:1p)	(22:1)	NA	NA	806.603	C45 H86 O7 N1 P1 Na1	C	2.49611e+07	1.38447e+07	1.36486e+07	1.42168e+07	1.56699e+07	1.59445e+07	1.61593e+07	1.31016e+07	1.38049e+07	1.05343e+07	1.43723e+07	1.39639e+07	1.91202e+07	1.76658e+07	2.68855e+07	7.47562e+06	2.01958e+07	1.9404e+07	1.85211e+07	1.90706e+07	6.67135e+06	9.4269e+06	1.72199e+07	2.12968e+07	1.44668e+07	2.61391e+07	2.07131e+07	2.16509e+07	1.6614e+07	2.09187e+07	2.27621e+07	1.89892e+07	2.90641e+07	3.04254e+07	2.73009e+07
ESI(+)	9.37_844.67944535	9.37	PC(40:1)	PC(40:1)	M+H	PC	(40:1)	(40:1)	NA	NA	NA	844.679	C48 H95 O8 N1 P1	C	1.13711e+08	9.24231e+07	7.56295e+07	8.09088e+07	9.31078e+07	8.08354e+07	7.17005e+07	9.63841e+07	7.28757e+07	9.55825e+07	7.18657e+07	7.40835e+07	1.19586e+08	7.85428e+07	9.51379e+07	1.01082e+08	1.09748e+08	1.16908e+08	8.50486e+07	1.38203e+08	9.99914e+07	1.05746e+08	8.9852e+07	8.29472e+07	9.61933e+07	9.62742e+07	1.06474e+08	1.18404e+08	1.01501e+08	1.17339e+08	1.00948e+08	1.17471e+08	1.12464e+08	1.28007e+08	1.04887e+08
ESI(+)	9.37_874.653716033333	9.37	PS(42:1)	PS(42:1)	M+H	PS	(18:1/24:0)	(18:1)	(24:0)	NA	NA	874.653	C48 H93 O10 N1 P1	C	7.01343e+07	6.57523e+07	4.06443e+07	6.80322e+07	6.96664e+07	5.58241e+07	5.46723e+07	7.41418e+07	5.58647e+07	8.92789e+07	6.37984e+07	6.45674e+07	8.14549e+07	5.67168e+07	6.50402e+07	5.09326e+07	6.17198e+07	6.69378e+07	4.76376e+07	7.28937e+07	4.45766e+07	7.66064e+07	6.24619e+07	5.39266e+07	6.21579e+07	6.46146e+07	6.25275e+07	5.43512e+07	8.58749e+07	7.52475e+07	7.29546e+07	8.58205e+07	7.93746e+07	7.04613e+07	6.89323e+07
ESI(+)	9.38_798.68177045	9.38	CerG1(d17:0/24:1)	CerG1(d41:1)	M+H	CerG1	(d17:0/24:1)	(d17:0)	(24:1)	NA	NA	798.682	C47 H92 O8 N1	A	1.51579e+07	1.39245e+07	2.07004e+07	1.7777e+07	1.58396e+07	1.96789e+07	2.05024e+07	1.79461e+07	1.9851e+07	1.79304e+07	1.9731e+07	1.77258e+07	2.61367e+07	1.7955e+07	2.35146e+07	2.16077e+07	1.7178e+07	2.41482e+07	2.43404e+07	2.12643e+07	2.35553e+07	2.02813e+07	2.03047e+07	1.86132e+07	1.96186e+07	2.42694e+07	2.02273e+07	1.97657e+07	1.97887e+07	2.26272e+07	1.96388e+07	1.63656e+07	2.10256e+07	1.84478e+07	1.46541e+07
ESI(+)	9.38_870.695001283333	9.38	PC(42:2)	PC(42:2)	M+H	PC	(42:2)	(42:2)	NA	NA	NA	870.695	C50 H97 O8 N1 P1	C	3.84432e+07	2.42312e+07	2.00475e+07	2.72442e+07	2.70308e+07	2.12075e+07	1.98816e+07	2.73929e+07	2.37604e+07	3.03548e+07	2.49179e+07	2.09595e+07	2.90923e+07	2.00607e+07	3.11606e+07	3.36189e+07	3.5398e+07	3.43381e+07	2.64734e+07	3.6585e+07	3.05201e+07	3.37945e+07	2.69071e+07	2.49218e+07	3.0408e+07	2.5446e+07	4.15271e+07	3.38959e+07	3.03779e+07	2.86397e+07	2.82652e+07	3.76235e+07	3.42256e+07	3.61902e+07	2.9106e+07
ESI(+)	9.41_815.700692683333	9.41	SM(d42:1)	SM(d42:1)	M+H	SM	(d24:0/18:1)	(d24:0)	(18:1)	NA	NA	815.7	C47 H96 O6 N2 P1	C	7.02951e+09	8.50689e+09	6.06277e+09	6.08012e+09	6.21498e+09	7.13044e+09	5.49694e+09	7.66772e+09	6.47102e+09	7.26836e+09	5.98323e+09	6.81741e+09	6.40581e+09	5.87242e+09	5.7175e+09	6.02227e+09	5.24734e+09	6.40645e+09	6.11157e+09	7.12036e+09	6.34864e+09	6.89512e+09	4.79197e+09	5.51422e+09	6.58458e+09	4.92668e+09	5.91192e+09	6.38604e+09	7.32126e+09	6.13698e+09	7.48544e+09	5.47895e+09	8.24328e+09	8.20304e+09	7.0834e+09
ESI(+)	9.41_974.7507999	9.41	CerG2(d18:1/24:0)	CerG2(d42:1)	M+H	CerG2	(d18:1/24:0)	(d18:1)	(24:0)	NA	NA	974.75	C54 H104 O13 N1	A	3.67465e+07	3.70061e+07	3.81246e+07	4.03719e+07	3.60267e+07	3.27685e+07	3.48349e+07	4.36102e+07	3.47924e+07	4.7229e+07	3.54429e+07	5.30799e+07	4.13242e+07	4.52125e+07	4.10321e+07	2.96746e+07	2.9106e+07	4.66853e+07	4.18792e+07	4.78316e+07	3.91532e+07	3.41108e+07	5.03645e+07	3.22754e+07	3.79123e+07	5.25771e+07	4.72896e+07	4.221e+07	2.85176e+07	3.73464e+07	5.1331e+07	4.63472e+07	5.36324e+07	3.70902e+07	3.80498e+07
ESI(+)	9.42_803.701366216667	9.42	SM(d41:0)	SM(d41:0)	M+H	SM	(d41:0)	(d41:0)	NA	NA	NA	803.7	C46 H96 O6 N2 P1	C	1.19819e+08	1.26008e+08	1.1264e+08	7.80271e+07	1.04672e+08	1.06317e+08	1.22061e+08	1.24358e+08	9.90188e+07	1.09933e+08	8.64436e+07	1.17702e+08	1.24721e+08	8.30662e+07	1.28826e+08	7.75623e+07	6.60342e+07	1.46584e+08	1.07736e+08	2.19799e+08	6.4367e+07	1.03694e+08	7.26478e+07	8.62813e+07	1.00459e+08	1.07469e+08	9.33201e+07	9.54919e+07	1.2153e+08	1.33603e+08	1.20708e+08	1.43304e+08	1.52926e+08	1.26205e+08	1.06638e+08
ESI(+)	9.42_825.68437945	9.42	SM(d43:3)(rep)(rep)	SM(d43:3)	M+H	SM	(d43:3)	(d43:3)	NA	NA	NA	825.684	C48 H94 O6 N2 P1	C	1.8972e+07	2.2145e+07	1.73367e+07	1.23894e+07	1.80866e+07	1.68697e+07	1.89953e+07	1.95003e+07	1.54929e+07	1.79413e+07	1.40846e+07	1.87235e+07	2.49177e+07	1.31688e+07	2.21325e+07	1.17198e+07	1.10097e+07	2.22215e+07	1.95984e+07	3.31605e+07	1.08082e+07	1.84594e+07	1.19462e+07	1.58128e+07	1.57537e+07	1.81315e+07	1.55179e+07	1.67706e+07	2.16377e+07	2.28542e+07	1.9474e+07	2.23407e+07	3.00539e+07	2.01759e+07	1.60189e+07
ESI(+)	9.42_841.7155435	9.42	SM(d44:2)	SM(d44:2)	M+H	SM	(d44:2)	(d44:2)	NA	NA	NA	841.716	C49 H98 O6 N2 P1	C	4.84803e+08	5.39166e+08	3.39664e+08	4.58353e+08	7.04716e+08	4.9031e+08	3.91684e+08	4.56943e+08	3.75589e+08	4.46527e+08	4.36652e+08	4.62288e+08	5.793e+08	4.74209e+08	5.27269e+08	3.62824e+08	5.25556e+08	6.9276e+08	4.20287e+08	5.80578e+08	4.02685e+08	5.25121e+08	5.12646e+08	4.56373e+08	5.29217e+08	5.53247e+08	4.69246e+08	5.39426e+08	5.12269e+08	6.93839e+08	6.82478e+08	6.63227e+08	5.38496e+08	6.83939e+08	6.24273e+08
ESI(+)	9.42_863.6980633	9.42	SM(d46:5)	SM(d46:5)	M+H	SM	(d46:5)	(d46:5)	NA	NA	NA	863.7	C51 H96 O6 N2 P1	C	7.28129e+07	8.54943e+07	4.69939e+07	5.91271e+07	1.10055e+08	7.35984e+07	5.86089e+07	7.06362e+07	5.32416e+07	6.46942e+07	6.58959e+07	6.95831e+07	9.66759e+07	6.56512e+07	7.39105e+07	4.84205e+07	7.00375e+07	9.33025e+07	6.31721e+07	8.14317e+07	5.90204e+07	8.31682e+07	7.38201e+07	6.34564e+07	7.57397e+07	7.48728e+07	6.1533e+07	7.89946e+07	8.31543e+07	1.21206e+08	8.93092e+07	9.35754e+07	1.02528e+08	1.2037e+08	9.32524e+07
ESI(+)	9.43_640.587512333333	9.43	DG(18:0/18:1)	DG(36:1)	M+NH4	DG	(18:0/18:1)	(18:0)	(18:1)	NA	NA	640.587	C39 H78 O5 N1	B	1.40804e+07	1.72656e+07	1.4639e+07	9.81856e+06	1.61673e+07	1.30194e+07	8.9932e+06	1.27735e+07	8.03439e+06	1.01232e+07	1.28365e+07	9.40743e+06	5.94661e+06	4.06793e+06	1.18403e+07	8.73823e+06	6.45191e+06	1.70052e+07	7.7617e+06	1.85659e+07	5.35614e+06	1.46572e+07	3.57627e+06	7.14741e+06	1.19332e+07	7.07657e+06	8.62165e+06	1.32467e+07	1.24031e+07	1.22953e+07	7.91971e+06	9.01572e+06	3.95697e+06	4.64533e+06	4.09986e+06
ESI(+)	9.5_828.647872566667	9.5	PE(42:2)	PE(42:2)	M+H	PE	(18:1/24:1)	(18:1)	(24:1)	NA	NA	828.648	C47 H91 O8 N1 P1	C	3.69146e+07	3.12465e+07	2.4738e+07	3.05143e+07	3.91824e+07	3.24145e+07	3.51405e+07	3.13177e+07	2.51061e+07	2.22949e+07	4.26522e+07	3.0398e+07	3.97751e+07	4.67425e+07	3.26599e+07	2.64498e+07	4.96901e+07	3.37082e+07	3.37754e+07	2.84061e+07	2.82963e+07	3.98765e+07	6.27818e+07	4.17867e+07	2.73571e+07	3.57101e+07	4.27303e+07	2.98862e+07	3.00419e+07	3.77884e+07	4.64267e+07	5.5398e+07	6.05182e+07	7.00781e+07	4.03591e+07
ESI(+)	9.5_828.647886983333	9.5	PC(39:2)	PC(39:2)	M+H	PC	(39:2)	(39:2)	NA	NA	NA	828.648	C47 H91 O8 N1 P1	C	3.96952e+07	3.32732e+07	2.19423e+07	3.30289e+07	4.2251e+07	3.46215e+07	3.875e+07	3.36517e+07	2.84045e+07	2.56644e+07	4.32409e+07	3.36243e+07	4.05564e+07	5.04606e+07	3.56842e+07	2.9329e+07	5.37957e+07	3.64035e+07	3.39165e+07	2.88657e+07	3.90522e+07	4.09692e+07	5.9966e+07	4.54882e+07	2.93709e+07	4.32326e+07	4.4471e+07	3.09984e+07	3.2723e+07	4.24251e+07	4.94896e+07	5.69067e+07	5.80633e+07	7.48493e+07	4.30183e+07
ESI(+)	9.53_648.629599816667	9.53	Cer(d18:1/24:1)	Cer(d42:2)	M+H	Cer	(d18:1/24:1)	(d18:1)	(24:1)	NA	NA	648.629	C42 H82 O3 N1	B	4.98048e+08	5.67704e+08	3.29851e+08	4.53811e+08	5.48358e+08	3.90596e+08	3.7452e+08	3.61462e+08	3.6274e+08	3.91984e+08	6.0737e+08	3.70969e+08	4.89517e+08	4.82537e+08	4.21879e+08	4.17246e+08	4.5129e+08	3.72915e+08	4.28553e+08	3.32222e+08	5.11441e+08	4.60599e+08	4.81447e+08	3.46163e+08	4.04671e+08	4.68436e+08	5.78859e+08	4.02073e+08	2.50641e+08	4.35125e+08	4.09298e+08	4.27647e+08	3.65577e+08	5.03653e+08	4.83683e+08
ESI(+)	9.53_802.632551583333	9.53	PC(37:1)(rep)	PC(37:1)	M+H	PC	(37:1)	(37:1)	NA	NA	NA	802.632	C45 H89 O8 N1 P1	C	9.63709e+07	7.69976e+07	4.55196e+07	6.36344e+07	8.51757e+07	9.03667e+07	8.71047e+07	7.43466e+07	7.27077e+07	6.39756e+07	9.7204e+07	8.22256e+07	1.00814e+08	1.30993e+08	8.77274e+07	7.71523e+07	1.00396e+08	8.9129e+07	8.01789e+07	8.01797e+07	6.76829e+07	7.97246e+07	1.29982e+08	8.63313e+07	7.48914e+07	8.90945e+07	9.37836e+07	9.30021e+07	7.5817e+07	1.03976e+08	1.08135e+08	1.27978e+08	1.23733e+08	1.56055e+08	1.13154e+08
ESI(+)	9.54_802.633159933333	9.54	PE(40:1)(rep)	PE(40:1)	M+H	PE	(18:1/22:0)	(18:1)	(22:0)	NA	NA	802.632	C45 H89 O8 N1 P1	C	7.93224e+07	7.64707e+07	4.28719e+07	6.06178e+07	8.3545e+07	8.80396e+07	8.49857e+07	7.39544e+07	7.14996e+07	5.60123e+07	9.49348e+07	8.07439e+07	1.00126e+08	1.2743e+08	8.54453e+07	7.61617e+07	9.77646e+07	8.69807e+07	7.94442e+07	7.93055e+07	7.66682e+07	7.93063e+07	1.26716e+08	8.4116e+07	6.28231e+07	8.84707e+07	9.12604e+07	9.15328e+07	7.38138e+07	1.02361e+08	1.06795e+08	1.2556e+08	1.20795e+08	1.53596e+08	1.1168e+08
ESI(+)	9.54_824.614009683333	9.54	PE(40:1)	PE(40:1)	M+Na	PE	(18:1/22:0)	(18:1)	(22:0)	NA	NA	824.614	C45 H88 O8 N1 P1 Na1	C	1.29652e+07	1.04149e+07	8.3349e+06	1.10588e+07	1.07499e+07	1.28288e+07	1.29002e+07	1.17062e+07	1.00034e+07	9.06379e+06	1.15116e+07	1.28646e+07	1.38946e+07	1.6304e+07	1.33757e+07	9.51542e+06	1.59546e+07	1.26838e+07	1.18064e+07	1.23071e+07	9.62821e+06	1.0031e+07	1.47601e+07	1.24308e+07	9.71956e+06	1.24155e+07	1.17028e+07	1.33842e+07	1.18777e+07	1.42578e+07	1.58756e+07	1.74241e+07	1.99472e+07	2.00259e+07	1.62324e+07
ESI(+)	9.57_622.614075083333	9.57	Cer(d18:1/22:0)	Cer(d40:1)	M+H	Cer	(d18:1/22:0)	(d18:1)	(22:0)	NA	NA	622.613	C40 H80 O3 N1	B	1.01222e+08	1.00946e+08	7.50413e+07	8.71461e+07	8.76467e+07	8.87053e+07	8.30701e+07	7.49162e+07	8.97331e+07	8.77139e+07	1.05392e+08	8.36548e+07	1.02033e+08	1.06008e+08	7.9837e+07	8.23021e+07	7.20825e+07	7.2086e+07	9.71336e+07	6.87648e+07	1.02793e+08	8.02111e+07	9.92122e+07	6.51548e+07	9.2887e+07	9.17791e+07	1.03659e+08	7.37257e+07	5.56084e+07	8.269e+07	7.28097e+07	5.09621e+07	7.10416e+07	6.61549e+07	6.63206e+07
ESI(+)	9.57_644.597561366667	9.57	Cer(d42:4)	Cer(d42:4)	M+H	Cer	(d42:4)	(d42:4)	NA	NA	NA	644.598	C42 H78 O3 N1	C	2.36036e+08	1.97109e+08	1.74627e+08	1.75565e+08	1.93733e+08	1.72767e+08	1.76407e+08	1.61457e+08	1.68374e+08	1.70599e+08	1.53065e+08	1.76951e+08	1.87184e+08	2.06652e+08	1.74417e+08	1.30129e+08	1.59412e+08	1.49978e+08	1.76888e+08	1.43767e+08	1.60169e+08	1.32767e+08	1.85668e+08	1.37494e+08	1.63204e+08	1.76553e+08	2.18276e+08	1.50582e+08	1.41814e+08	1.56576e+08	1.46559e+08	1.20898e+08	1.48651e+08	1.33632e+08	1.408e+08
ESI(+)	9.58_812.69864635	9.58	CerG1(d18:1/24:0)	CerG1(d42:1)	M+H	CerG1	(d18:1/24:0)	(d18:1)	(24:0)	NA	NA	812.697	C48 H94 O8 N1	A	4.49337e+07	3.80679e+07	5.86053e+07	4.48358e+07	4.86099e+07	5.25224e+07	5.19826e+07	5.45266e+07	6.22428e+07	6.11229e+07	4.36114e+07	4.15665e+07	7.21498e+07	5.11179e+07	6.59103e+07	8.3373e+07	5.91094e+07	7.0148e+07	6.37977e+07	6.63692e+07	8.60413e+07	7.16065e+07	5.40368e+07	5.07934e+07	5.85552e+07	5.2709e+07	4.51635e+07	4.73622e+07	3.62259e+07	5.2623e+07	6.53971e+07	3.95997e+07	4.13106e+07	5.31078e+07	5.00797e+07
ESI(+)	9.59_851.698231466667	9.59	SM(d45:4)	SM(d45:4)	M+H	SM	(d45:4)	(d45:4)	NA	NA	NA	851.7	C50 H96 O6 N2 P1	C	4.15532e+07	7.98577e+07	3.86586e+07	3.50988e+07	3.79322e+07	4.02598e+07	3.20589e+07	5.30152e+07	3.61851e+07	4.64609e+07	2.79431e+07	3.02957e+07	4.80989e+07	3.38668e+07	4.44069e+07	3.77294e+07	2.84853e+07	4.92669e+07	3.98611e+07	9.18203e+07	3.41967e+07	3.32891e+07	2.93003e+07	4.55277e+07	3.28526e+07	3.5853e+07	3.27997e+07	3.33928e+07	4.03412e+07	5.65069e+07	4.05759e+07	8.40015e+07	5.54242e+07	4.746e+07	4.11507e+07
ESI(+)	9.61_817.716786933333	9.61	SM(d42:0)	SM(d42:0)	M+H	SM	(d22:0/20:0)	(d22:0)	(20:0)	NA	NA	817.716	C47 H98 O6 N2 P1	C	2.48551e+08	2.20008e+08	2.21089e+08	1.72111e+08	2.13954e+08	1.99635e+08	2.20065e+08	2.06543e+08	1.95247e+08	2.10332e+08	1.62955e+08	2.43164e+08	2.26953e+08	1.52817e+08	2.1069e+08	2.01424e+08	1.45864e+08	2.81315e+08	1.77514e+08	3.03573e+08	1.84847e+08	2.37976e+08	1.40143e+08	1.62382e+08	1.83724e+08	1.61842e+08	1.67319e+08	1.68665e+08	2.39269e+08	2.28324e+08	2.3083e+08	2.41054e+08	2.8906e+08	2.53204e+08	2.13822e+08
ESI(+)	9.61_839.698117333333	9.61	SM(d44:3)(rep)	SM(d44:3)	M+H	SM	(d44:3)	(d44:3)	NA	NA	NA	839.7	C49 H96 O6 N2 P1	C	2.60342e+07	2.58868e+07	2.38941e+07	1.80599e+07	2.15414e+07	2.15284e+07	2.09917e+07	2.47615e+07	2.01536e+07	2.33937e+07	1.6344e+07	2.63888e+07	2.79883e+07	1.59281e+07	2.17996e+07	1.7794e+07	1.49017e+07	2.38042e+07	2.00798e+07	3.55902e+07	1.8956e+07	2.34238e+07	1.41637e+07	1.57063e+07	1.88732e+07	1.76508e+07	1.83391e+07	1.85706e+07	2.65059e+07	2.53931e+07	2.47236e+07	2.58443e+07	3.45161e+07	2.73252e+07	2.31359e+07
ESI(+)	9.66_843.731960283333	9.66	SM(d44:1)	SM(d44:1)	M+H	SM	(d44:1)	(d44:1)	NA	NA	NA	843.731	C49 H100 O6 N2 P1	C	5.47382e+06	9.01184e+06	7.09353e+06	1.72433e+07	1.07001e+08	1.20772e+08	4.1877e+06	1.68779e+07	8.8101e+07	2.43421e+07	4.46957e+06	2.1135e+07	1.22555e+07	2.59182e+07	1.76039e+07	4.46508e+07	7.84719e+07	1.93787e+07	4.42988e+06	6.21875e+06	3.17812e+07	7.5048e+06	1.76484e+07	9.52257e+06	2.1931e+07	5.92633e+06	1.23824e+08	2.42749e+07	3.19141e+07	2.28481e+07	9.34577e+06	3.40215e+07	8.88571e+06	2.65002e+07	1.09352e+07
ESI(+)	9.67_804.68515565	9.67	PC(38:0e)	PC(38:0e)	M+H	PC	(38:0e)	(38:0e)	NA	NA	NA	804.684	C46 H95 O7 N1 P1	C	1.75125e+07	1.44198e+07	1.81799e+07	1.4394e+07	1.37296e+07	1.31807e+07	1.11214e+07	1.20564e+07	1.35652e+07	1.64311e+07	1.4381e+07	1.27259e+07	1.52629e+07	1.87151e+07	1.68668e+07	1.77115e+07	1.4981e+07	1.66426e+07	1.46704e+07	1.59387e+07	2.1593e+07	1.05044e+07	1.56034e+07	1.19174e+07	1.34212e+07	2.01931e+07	1.89088e+07	1.48819e+07	1.65798e+07	1.53556e+07	1.69326e+07	1.38529e+07	1.41408e+07	1.62823e+07	2.13468e+07
ESI(+)	9.67_808.619316666667	9.67	PE(40:2e)	PE(40:2e)	M+Na	PE	(40:2e)	(40:2e)	NA	NA	NA	808.619	C45 H88 O7 N1 P1 Na1	C	1.79127e+07	1.00841e+07	1.05636e+07	9.5762e+06	1.05143e+07	1.18972e+07	1.05177e+07	8.74697e+06	9.75493e+06	8.7916e+06	1.13636e+07	9.95891e+06	1.3811e+07	1.41255e+07	2.09218e+07	4.7686e+06	1.2101e+07	1.17168e+07	1.20765e+07	1.33871e+07	4.73423e+06	6.3605e+06	1.83732e+07	1.43695e+07	1.01242e+07	7.19787e+06	1.43857e+07	1.16017e+07	9.90037e+06	1.36712e+07	1.28467e+07	8.92171e+06	1.52887e+07	1.46439e+07	1.27785e+07
ESI(+)	9.71_624.6294728	9.71	Cer(d18:0/22:0)	Cer(d40:0)	M+H	Cer	(d18:0/22:0)	(d18:0)	(22:0)	NA	NA	624.629	C40 H82 O3 N1	A	2.59979e+07	2.69207e+07	1.9066e+07	2.60335e+07	1.95401e+07	2.72248e+07	2.42964e+07	1.48644e+07	2.54054e+07	2.51198e+07	1.83095e+07	2.21745e+07	1.66593e+07	1.86362e+07	2.45887e+07	1.64364e+07	2.12836e+07	1.96653e+07	1.58079e+07	1.63661e+07	1.98104e+07	1.18669e+07	1.28933e+07	1.18022e+07	1.74044e+07	1.6593e+07	2.60109e+07	1.468e+07	1.40377e+07	2.114e+07	1.96647e+07	1.87029e+07	1.29172e+07	1.26029e+07	1.5722e+07
ESI(+)	9.71_646.613116466667	9.71	Cer(d42:3)	Cer(d42:3)	M+H	Cer	(d42:3)	(d42:3)	NA	NA	NA	646.613	C42 H80 O3 N1	D	1.74947e+07	1.6214e+07	1.21984e+07	1.25211e+07	1.14624e+07	1.44713e+07	1.47266e+07	9.10889e+06	1.48536e+07	1.32437e+07	8.62686e+06	1.43806e+07	8.79325e+06	1.11158e+07	7.10187e+06	7.45479e+06	9.01405e+06	1.16811e+07	9.25508e+06	9.19181e+06	1.07763e+07	5.82965e+06	8.15018e+06	7.34751e+06	9.03668e+06	7.44818e+06	1.12154e+07	6.86421e+06	6.49456e+06	1.01068e+07	7.79837e+06	7.37883e+06	7.77778e+06	8.47581e+06	1.0011e+07
ESI(+)	9.71_786.638119	9.71	PE(18:0p/22:1)	PE(40:1p)	M+H	PE	(18:0p/22:1)	(18:0p)	(22:1)	NA	NA	786.637	C45 H89 O7 N1 P1	A	1.04596e+08	6.09871e+07	6.32601e+07	5.25982e+07	5.99817e+07	6.92853e+07	6.10086e+07	5.5205e+07	5.75397e+07	4.85526e+07	7.61994e+07	5.93398e+07	8.06513e+07	7.78664e+07	1.14077e+08	3.21517e+07	6.96596e+07	6.76136e+07	7.60743e+07	8.05188e+07	3.1183e+07	4.29292e+07	5.63303e+07	8.09927e+07	6.27877e+07	9.83132e+07	7.77788e+07	7.2916e+07	6.14064e+07	7.9045e+07	6.91994e+07	4.63247e+07	8.32279e+07	7.48504e+07	4.03574e+07
ESI(+)	9.73_812.65281195	9.73	PE(18:0p/24:2)	PE(42:2p)	M+H	PE	(18:0p/24:2)	(18:0p)	(24:2)	NA	NA	812.653	C47 H91 O7 N1 P1	A	1.30881e+07	7.69156e+06	6.49512e+06	8.06605e+06	9.97231e+06	6.06343e+06	7.67961e+06	7.09817e+06	6.56779e+06	7.1149e+06	9.40322e+06	6.73971e+06	7.47991e+06	1.19188e+07	1.36256e+07	4.50817e+06	1.09386e+07	9.05889e+06	1.05411e+07	9.308e+06	4.51884e+06	6.03793e+06	1.00658e+07	1.0638e+07	9.2219e+06	1.45475e+07	1.18539e+07	1.07317e+07	6.84837e+06	1.3265e+07	1.13379e+07	6.44262e+06	1.49774e+07	1.31694e+07	1.29014e+07
ESI(+)	9.73_831.731473316667	9.73	SM(d43:0)	SM(d43:0)	M+H	SM	(d43:0)	(d43:0)	NA	NA	NA	831.731	C48 H100 O6 N2 P1	C	1.28573e+07	3.38113e+07	1.06878e+07	1.97026e+07	9.10053e+06	2.33564e+07	9.33836e+06	2.75422e+07	1.60163e+07	3.51187e+07	2.93279e+06	1.04597e+07	2.03773e+07	1.97269e+07	1.77889e+07	6.73123e+06	2.14689e+07	1.96568e+07	1.01362e+08	4.28976e+07	6.37801e+06	1.52825e+07	5.56608e+07	9.63159e+06	7.03185e+07	2.88116e+07	1.98267e+07	2.32155e+07	1.98853e+07	2.80639e+07	1.57702e+07	2.03967e+07	1.02031e+07	2.13557e+07	1.99934e+07
ESI(+)	9.74_668.65521965	9.74	Cer(d24:0/18:0	Cer(d42:0	M+H	Cer	(d24:0/18:0+O)	(d24:0)	(18:0+O)	NA	NA	668.655	C42 H86 O4 N1	B	2.17537e+07	1.65159e+07	1.26924e+07	1.5461e+07	1.33931e+07	1.12926e+07	1.45002e+07	1.23517e+07	1.31489e+07	1.39853e+07	1.74536e+07	1.39908e+07	1.45332e+07	1.44977e+07	1.4652e+07	1.53591e+07	1.41977e+07	1.06445e+07	1.5156e+07	1.58223e+07	1.93051e+07	1.2505e+07	1.44341e+07	1.0387e+07	1.49835e+07	1.25013e+07	1.66664e+07	9.94759e+06	1.20469e+07	1.40324e+07	1.23904e+07	8.75441e+06	1.23536e+07	9.95893e+06	1.28433e+07
ESI(+)	9.74_760.62148265	9.74	PC(35:0p)	PC(35:0p)	M+H	PC	(35:0p)	(35:0p)	NA	NA	NA	760.621	C43 H87 O7 N1 P1	C	8.43653e+06	5.07012e+06	3.88818e+06	4.78637e+06	4.53315e+06	5.36848e+06	5.94274e+06	4.15488e+06	4.5692e+06	3.54974e+06	5.08797e+06	3.9816e+06	6.74505e+06	4.7347e+06	6.89503e+06	4.16389e+06	5.76375e+06	5.35954e+06	7.79979e+06	9.6166e+06	4.97703e+06	2.95622e+06	4.74335e+06	6.57856e+06	4.93044e+06	7.61166e+06	5.78309e+06	8.22363e+06	5.96405e+06	8.75273e+06	6.13361e+06	4.63865e+06	9.83491e+06	7.88374e+06	8.56495e+06
ESI(+)	9.74_872.71082465	9.74	PC(42:1)	PC(42:1)	M+H	PC	(42:1)	(42:1)	NA	NA	NA	872.71	C50 H99 O8 N1 P1	C	2.2874e+07	1.80301e+07	1.45138e+07	1.73039e+07	1.91156e+07	1.30159e+07	1.26638e+07	1.96648e+07	1.45105e+07	2.19553e+07	1.61653e+07	1.34209e+07	2.23232e+07	1.64025e+07	1.91178e+07	2.35274e+07	2.5854e+07	2.0815e+07	1.7881e+07	2.31822e+07	2.25371e+07	2.36029e+07	1.79804e+07	1.53511e+07	2.07468e+07	1.54708e+07	2.19688e+07	1.99556e+07	2.35471e+07	2.71446e+07	2.07471e+07	1.97513e+07	2.53532e+07	2.40551e+07	2.3934e+07
ESI(+)	9.78_846.6949135	9.78	PC(40:0)	PC(40:0)	M+H	PC	(40:0)	(40:0)	NA	NA	NA	846.695	C48 H97 O8 N1 P1	C	2.18591e+07	1.74345e+07	1.705e+07	2.05525e+07	1.88224e+07	1.66053e+07	1.20117e+07	1.94813e+07	1.25146e+07	2.27001e+07	1.4776e+07	1.59988e+07	2.58054e+07	1.46003e+07	2.31305e+07	2.43001e+07	2.41525e+07	2.01745e+07	1.86103e+07	2.70371e+07	2.44474e+07	2.23605e+07	2.08273e+07	1.63752e+07	2.08367e+07	2.18831e+07	2.17205e+07	2.58717e+07	2.5704e+07	2.6915e+07	2.66998e+07	2.35922e+07	3.01924e+07	3.19827e+07	3.28595e+07
ESI(+)	9.83_962.758145783333	9.83	PE(52:5)(rep)	PE(52:5)	M+H	PE	(52:5)	(52:5)	NA	NA	NA	962.757	C57 H105 O8 N1 P1	D	2.3697e+07	3.0896e+07	4.91051e+07	2.78499e+07	4.85979e+07	3.69498e+07	2.24521e+07	2.27126e+07	4.88427e+07	3.63695e+07	4.98653e+07	4.62628e+07	1.5438e+07	3.8324e+06	2.02778e+07	2.52644e+07	2.04349e+07	2.56185e+07	8.89363e+06	2.94993e+07	2.76135e+07	4.85364e+07	6.34221e+06	1.34848e+07	1.71338e+07	9.68732e+06	2.14038e+07	1.93219e+07	2.35775e+07	2.26251e+07	6.88799e+06	1.83216e+07	4.4322e+06	1.17174e+07	7.9557e+06
ESI(+)	9.85_865.715674316667	9.85	SM(d46:4)	SM(d46:4)	M+H	SM	(d46:4)	(d46:4)	NA	NA	NA	865.716	C51 H98 O6 N2 P1	C	7.34223e+06	8.4726e+06	5.24518e+06	7.19961e+06	9.22647e+06	6.28932e+06	5.40021e+06	8.15335e+06	6.18822e+06	8.0858e+06	5.30649e+06	6.21532e+06	9.14499e+06	6.96374e+06	7.91544e+06	7.18139e+06	7.63967e+06	9.21612e+06	8.36228e+06	1.09398e+07	8.8138e+06	7.24407e+06	7.1007e+06	5.85265e+06	7.55297e+06	7.87491e+06	7.40631e+06	7.70228e+06	9.98783e+06	1.05209e+07	1.11207e+07	1.07109e+07	1.23446e+07	1.10412e+07	1.09275e+07
ESI(+)	9.86_988.773036716667	9.86	PE(54:6)	PE(54:6)	M+H	PE	(54:6)	(54:6)	NA	NA	NA	988.773	C59 H107 O8 N1 P1	C	1.61964e+07	1.63339e+07	2.1658e+07	1.57429e+07	2.56094e+07	2.27204e+07	1.32278e+07	1.24324e+07	2.05562e+07	1.86896e+07	2.33922e+07	2.82245e+07	1.26475e+07	3.1911e+06	1.61754e+07	1.37039e+07	1.45612e+07	1.63725e+07	6.54818e+06	1.46789e+07	1.54994e+07	2.22786e+07	4.27126e+06	9.5908e+06	1.12415e+07	8.17794e+06	1.55437e+07	1.31609e+07	1.33366e+07	1.42795e+07	6.8037e+06	1.52335e+07	3.8681e+06	9.71119e+06	6.69269e+06
ESI(+)	9.87_988.772915133333	9.87	PC(38:6/13:0)	PC(51:6)	M+H	PC	(38:6/13:0)	(38:6)	(13:0)	NA	NA	988.773	C59 H107 O8 N1 P1	B	1.62349e+07	1.63714e+07	2.17101e+07	1.57813e+07	2.56706e+07	2.28242e+07	1.32593e+07	1.24611e+07	2.05796e+07	1.87349e+07	2.34767e+07	2.83399e+07	1.26763e+07	3.19833e+06	1.62133e+07	1.37357e+07	1.46063e+07	1.64118e+07	6.56272e+06	1.47133e+07	1.55681e+07	2.2327e+07	4.28126e+06	9.61384e+06	1.12683e+07	8.02921e+06	1.55815e+07	1.31931e+07	1.33697e+07	1.45426e+07	6.81942e+06	1.54007e+07	3.87678e+06	9.73353e+06	6.70846e+06
ESI(+)	9.91_676.660624066667	9.91	Cer(d18:1/26:1)	Cer(d44:2)	M+H	Cer	(d18:1/26:1)	(d18:1)	(26:1)	NA	NA	676.66	C44 H86 O3 N1	B	1.24428e+07	1.39959e+07	1.04613e+07	1.22542e+07	1.62393e+07	7.99057e+06	7.05725e+06	9.97551e+06	1.14968e+07	1.33835e+07	1.26465e+07	8.81379e+06	1.51721e+07	1.49715e+07	1.34159e+07	1.13955e+07	1.19969e+07	1.25727e+07	1.21638e+07	1.22411e+07	1.76159e+07	1.32297e+07	1.15257e+07	9.51958e+06	1.3657e+07	1.18323e+07	1.47791e+07	1.00617e+07	1.0149e+07	1.21125e+07	1.27775e+07	9.54127e+06	1.05225e+07	9.97602e+06	1.55795e+07
ESI(+)	9.91_830.664717983333	9.91	PE(42:1)	PE(42:1)	M+H	PE	(18:1/24:0)	(18:1)	(24:0)	NA	NA	830.663	C47 H93 O8 N1 P1	C	2.09122e+07	1.50308e+07	1.5795e+07	2.01316e+07	2.5065e+07	1.74358e+07	2.16121e+07	2.01607e+07	1.67563e+07	2.12639e+07	2.45104e+07	2.2361e+07	3.05945e+07	3.47631e+07	2.09572e+07	2.70776e+07	3.0445e+07	2.20745e+07	1.84279e+07	1.88569e+07	3.31558e+07	3.10636e+07	2.53027e+07	2.52772e+07	2.594e+07	2.23059e+07	2.28968e+07	1.97946e+07	2.42291e+07	2.98265e+07	2.55457e+07	2.15635e+07	2.95111e+07	3.62231e+07	2.63086e+07
ESI(+)	9.92_938.75735455	9.92	PE(50:3)	PE(50:3)	M+H	PE	(50:3)	(50:3)	NA	NA	NA	938.757	C55 H105 O8 N1 P1	C	1.20125e+07	9.93549e+06	1.54492e+07	9.08753e+06	1.81407e+07	1.03334e+07	6.95009e+06	8.56814e+06	9.47623e+06	1.17994e+07	1.16905e+07	9.64684e+06	4.63297e+06	4.26589e+06	1.32638e+07	8.16184e+06	7.0832e+06	1.16412e+07	5.00625e+06	1.22769e+07	6.32616e+06	1.03332e+07	2.48635e+06	4.79147e+06	8.88304e+06	4.97975e+06	9.98583e+06	5.36255e+06	8.25203e+06	7.21348e+06	3.29362e+06	8.26047e+06	5.29701e+06	8.2503e+06	4.82483e+06
ESI(−)	0.84_568.268130483333	0.84	LPS(22:6)	LPS(22:6)	M-H	LPS	(22:6)	(22:6)	NA	NA	NA	568.268	C28 H43 O9 N1 P1	B	456164	812277	745210	1.751e+06	430425	1.14132e+06	814681	2.23005e+06	780571	875285	616083	528079	491379	1.39082e+06	723432	2.01884e+06	731285	683977	1.9947e+06	617553	603467	259762	1.03169e+06	1.33626e+06	1.35775e+06	863244	487554	440411	1.70098e+06	779762	736160	1.86486e+06	635958	698506	764064
ESI(−)	0.85_455.241604616667	0.85	LPG(14:0)	LPG(14:0)	M-H	LPG	(14:0)	(14:0)	NA	NA	NA	455.242	C20 H40 O9 N0 P1	B	656994	674928	515831	938928	617448	997089	904465	762302	1.26572e+06	379178	1.17769e+06	1.08753e+06	864817	598286	586055	2.69003e+06	708454	479579	748525	478144	5.03416e+06	2.42035e+06	1.28074e+06	1.29534e+06	1.0338e+06	1.08535e+06	499866	1.2928e+06	793947	640377	671537	744723	632633	829894	687982
ESI(−)	0.86_569.273244816667	0.86	LPI(16:1)	LPI(16:1)	M-H	LPI	(16:1)	(16:1)	NA	NA	NA	569.273	C25 H46 O12 N0 P1	A	697713	886761	932261	1.10503e+06	696553	644696	555093	1.48149e+06	907345	799162	857449	756931	818467	568113	708875	1.49266e+06	603732	524942	868281	1.04634e+06	1.9092e+06	1.29204e+06	853340	865737	1.30434e+06	729673	566892	648649	978784	683827	673106	604959	501758	620492	646052
ESI(−)	0.87_555.27310275	0.87	LPG(22:6)	LPG(22:6)	M-H	LPG	(22:6)	(22:6)	NA	NA	NA	555.273	C28 H44 O9 N0 P1	B	1.56366e+06	1.53409e+06	1.42495e+06	3.8105e+06	2.05711e+06	4.03661e+06	4.76805e+06	4.35075e+06	3.17884e+06	2.06681e+06	3.6446e+06	3.00765e+06	4.78661e+06	9.84866e+06	2.84689e+06	5.56769e+06	4.46753e+06	2.04213e+06	8.51983e+06	1.4028e+06	9.38662e+06	2.30679e+06	7.22906e+06	6.26158e+06	4.23061e+06	6.05824e+06	2.1107e+06	4.64012e+06	3.99791e+06	2.77551e+06	4.94888e+06	2.89501e+06	4.67551e+06	4.62283e+06	5.30905e+06
ESI(−)	0.87_619.289336433333	0.87	LPI(20:4)	LPI(20:4)	M-H	LPI	(20:4)	(20:4)	NA	NA	NA	619.289	C29 H48 O12 N0 P1	A	2.19366e+06	1.92518e+06	3.29466e+06	6.47299e+06	2.78042e+06	5.38981e+06	5.21957e+06	1.07237e+07	4.91855e+06	5.53229e+06	4.57882e+06	4.5099e+06	4.36722e+06	7.94217e+06	3.38334e+06	6.46648e+06	4.43535e+06	4.01423e+06	1.09895e+07	2.17831e+06	4.38092e+06	1.94509e+06	1.33282e+07	6.7203e+06	8.83951e+06	4.36417e+06	3.33912e+06	2.84149e+06	8.18932e+06	4.50398e+06	6.20929e+06	4.86486e+06	4.80089e+06	5.39057e+06	5.27884e+06
ESI(−)	0.89_544.268344866667	0.89	LPS(20:4)	LPS(20:4)	M-H	LPS	(20:4)	(20:4)	NA	NA	NA	544.268	C26 H43 O9 N1 P1	B	1.74243e+06	1.31757e+06	1.55824e+06	2.6595e+06	1.74858e+06	4.17705e+06	3.95492e+06	2.23218e+06	2.60039e+06	1.30173e+06	2.85837e+06	3.34106e+06	3.48095e+06	7.29282e+06	2.78769e+06	2.47563e+06	3.66576e+06	2.62154e+06	5.0257e+06	989452	3.29011e+06	2.22664e+06	8.3392e+06	4.76922e+06	3.41804e+06	4.58161e+06	1.75837e+06	3.05179e+06	2.33246e+06	2.74781e+06	3.14787e+06	2.41e+06	4.67241e+06	4.1167e+06	4.14457e+06
ESI(−)	0.91_481.257377416667	0.91	LPG(16:1)	LPG(16:1)	M-H	LPG	(16:1)	(16:1)	NA	NA	NA	481.257	C22 H42 O9 N0 P1	B	3.17093e+06	3.71276e+06	2.77518e+06	5.03865e+06	3.50423e+06	5.60042e+06	4.14498e+06	4.58587e+06	6.34696e+06	2.06921e+06	5.29176e+06	4.94023e+06	4.34236e+06	2.80765e+06	4.68265e+06	1.54876e+07	4.43903e+06	1.87362e+06	2.16194e+06	3.46074e+06	2.17672e+07	1.32184e+07	6.88378e+06	6.87433e+06	6.65726e+06	5.53009e+06	3.25481e+06	5.63907e+06	4.56882e+06	3.67954e+06	4.53087e+06	5.34083e+06	4.30846e+06	4.75788e+06	4.32035e+06
ESI(−)	0.91_595.2890381	0.91	LPI(18:2)	LPI(18:2)	M-H	LPI	(18:2)	(18:2)	NA	NA	NA	595.289	C27 H48 O12 N0 P1	A	1.5836e+06	1.47138e+06	1.7756e+06	1.48978e+06	1.63125e+06	1.42895e+06	1.31554e+06	2.32414e+06	1.55902e+06	1.26275e+06	1.41362e+06	1.6218e+06	2.46994e+06	1.57535e+06	1.87415e+06	1.66853e+06	1.73647e+06	2.11501e+06	4.17547e+06	1.64197e+06	2.38303e+06	1.41298e+06	2.77041e+06	1.62959e+06	2.89939e+06	2.21667e+06	1.63344e+06	1.86159e+06	2.19431e+06	1.85048e+06	2.38383e+06	2.46646e+06	2.18375e+06	2.10182e+06	2.04753e+06
ESI(−)	0.92_395.220426666667	0.92	LPMe(14:0)	LPMe(14:0)	M-H	LPMe	(14:0)	(14:0)	NA	NA	NA	395.22	C18 H36 O7 N0 P1	B	759037	262752	686338	865633	414325	574953	331114	619000	960498	313309	410547	643062	752465	377238	463377	1.0226e+06	597522	276438	510207	215571	2.45657e+06	1.53934e+06	967063	811263	425913	830323	284032	1.06648e+06	707545	528501	649467	559603	652655	238263	576133
ESI(−)	0.92_520.26816305	0.92	LPS(18:2)	LPS(18:2)	M-H	LPS	(18:2)	(18:2)	NA	NA	NA	520.268	C24 H43 O9 N1 P1	B	2.77828e+06	1.84409e+06	2.02201e+06	3.0706e+06	2.91474e+06	4.08244e+06	3.15652e+06	2.92479e+06	3.16424e+06	1.45656e+06	2.6087e+06	3.34035e+06	3.68166e+06	4.49159e+06	3.30642e+06	2.23403e+06	2.96596e+06	3.4188e+06	4.62745e+06	1.58059e+06	2.74611e+06	1.88323e+06	4.52232e+06	3.29524e+06	3.63105e+06	4.44644e+06	1.86456e+06	3.22784e+06	2.81443e+06	3.32436e+06	3.56974e+06	3.76509e+06	4.37894e+06	4.40751e+06	3.42928e+06
ESI(−)	0.92_531.2730129	0.92	LPG(20:4)	LPG(20:4)	M-H	LPG	(20:4)	(20:4)	NA	NA	NA	531.273	C26 H44 O9 N0 P1	B	3.30384e+06	2.99107e+06	3.3037e+06	4.51086e+06	3.32097e+06	6.59374e+06	4.4462e+06	7.25247e+06	4.86537e+06	2.58673e+06	5.18494e+06	4.98181e+06	5.30431e+06	6.67978e+06	4.06285e+06	8.05497e+06	4.37483e+06	4.07555e+06	7.81947e+06	2.11247e+06	1.14042e+07	6.3348e+06	8.3241e+06	7.27274e+06	6.87732e+06	4.76762e+06	2.3309e+06	5.73295e+06	7.01995e+06	5.84386e+06	5.20597e+06	5.48811e+06	4.10297e+06	5.14869e+06	4.36292e+06
ESI(−)	0.95_507.272884916667	0.95	LPG(18:2)	LPG(18:2)	M-H	LPG	(18:2)	(18:2)	NA	NA	NA	507.273	C24 H44 O9 N0 P1	B	1.78102e+07	1.17204e+07	9.45324e+06	1.57843e+07	1.34074e+07	1.92728e+07	1.48047e+07	1.58381e+07	1.92147e+07	7.47888e+06	1.7038e+07	1.36758e+07	2.58268e+07	1.43372e+07	1.2247e+07	2.31209e+07	1.30067e+07	1.24607e+07	2.72584e+07	8.98827e+06	2.98679e+07	1.8391e+07	2.14556e+07	1.83789e+07	2.63307e+07	2.0784e+07	1.24195e+07	2.818e+07	1.58721e+07	1.68017e+07	1.4761e+07	1.97729e+07	1.59918e+07	1.47401e+07	1.58932e+07
ESI(−)	0.95_557.288523583333	0.95	LPG(22:5)	LPG(22:5)	M-H	LPG	(22:5)	(22:5)	NA	NA	NA	557.288	C28 H46 O9 N0 P1	B	383936	317730	514394	748748	564430	1.24218e+06	1.04368e+06	1.01152e+06	617867	477962	1.10094e+06	860856	986065	1.84937e+06	673191	1.21654e+06	785525	611741	1.61113e+06	333033	1.92406e+06	804438	1.28137e+06	1.28157e+06	842902	1.26509e+06	384654	1.16825e+06	793374	616938	829868	782712	841205	1.09353e+06	1.21376e+06
ESI(−)	0.96_471.25175695	0.96	LPMe(20:4)	LPMe(20:4)	M-H	LPMe	(20:4)	(20:4)	NA	NA	NA	471.252	C24 H40 O7 N0 P1	B	1.58756e+06	897965	2.79821e+06	2.1978e+06	1.83713e+06	2.23509e+06	1.60445e+06	1.97053e+06	3.12005e+06	1.56092e+06	2.4561e+06	2.36944e+06	2.23525e+06	2.41556e+06	2.34326e+06	2.79552e+06	2.58854e+06	2.16343e+06	2.89023e+06	1.09329e+06	3.50091e+06	3.39092e+06	3.50045e+06	3.21476e+06	2.15995e+06	2.74992e+06	1.36318e+06	2.69346e+06	3.50717e+06	2.44821e+06	3.49608e+06	2.32008e+06	1.92536e+06	1.05037e+06	2.42645e+06
ESI(−)	0.97_421.236144683333	0.97	LPMe(16:1)	LPMe(16:1)	M-H	LPMe	(16:1)	(16:1)	NA	NA	NA	421.236	C20 H38 O7 N0 P1	B	2.19968e+06	1.37694e+06	2.79481e+06	3.04525e+06	1.49533e+06	1.79118e+06	1.48292e+06	3.09663e+06	3.8776e+06	1.3495e+06	1.99999e+06	2.1667e+06	2.58543e+06	1.2802e+06	2.83539e+06	5.04728e+06	2.13677e+06	1.00978e+06	1.14633e+06	1.58743e+06	8.16982e+06	6.66468e+06	3.90503e+06	3.35864e+06	1.89637e+06	3.2536e+06	1.27123e+06	3.38621e+06	2.6358e+06	2.11239e+06	3.35612e+06	2.91603e+06	2.18663e+06	1.02857e+06	2.51275e+06
ESI(−)	0.98_409.236067016667	0.98	LPEt(14:0)	LPEt(14:0)	M-H	LPEt	(14:0)	(14:0)	NA	NA	NA	409.236	C19 H38 O7 N0 P1	B	682633	2.74615e+06	731460	1.0403e+06	555089	222600	270248	1.68374e+06	1.81997e+06	391363	548229	2.03358e+06	2.77157e+06	299735	94304.3	1.44859e+06	633743	115224	658326	1.29517e+06	1.64003e+06	1.52487e+06	765885	822061	675331	1.29812e+06	276653	2.41501e+06	1.26617e+06	1.29446e+06	2.05156e+06	2.00519e+06	770009	576598	3.21951e+06
ESI(−)	0.99_439.225608866667	0.99	cPA(20:4)	cPA(20:4)	M-H	cPA	(20:4)	(20:4)	NA	NA	NA	439.226	C23 H36 O6 N0 P1	B	3.58688e+06	1.99076e+06	1.68755e+06	2.43315e+06	3.46294e+06	2.34261e+06	1.88368e+06	1.51507e+06	2.10388e+06	2.00604e+06	3.54721e+06	2.85666e+06	3.70163e+06	1.41226e+06	2.62935e+06	2.4131e+06	2.03193e+06	2.63932e+06	1.92373e+06	2.0564e+06	3.30986e+06	3.98372e+06	1.89203e+06	2.3775e+06	3.23228e+06	2.40863e+06	2.59535e+06	3.44379e+06	3.09352e+06	3.35275e+06	1.9506e+06	3.68033e+06	1.1117e+06	1.69539e+06	1.11059e+06
ESI(−)	1_485.267444433333	1	LPEt(20:4)	LPEt(20:4)	M-H	LPEt	(20:4)	(20:4)	NA	NA	NA	485.267	C25 H42 O7 N0 P1	B	1.02062e+06	3.14819e+06	1.58847e+06	2.24053e+06	1.2835e+06	1.4178e+06	2.7795e+06	1.64948e+06	2.53874e+06	2.25844e+06	3.71811e+06	5.04062e+06	899350	3.29363e+06	995813	3.0804e+06	1.22998e+06	1.42218e+06	2.71436e+06	486104	6.13001e+06	1.88825e+06	2.8896e+06	2.16538e+06	1.53349e+06	3.20105e+06	953906	698061	1.16188e+06	2.31388e+06	1.39448e+06	1.46311e+06	1.07545e+06	1.22671e+06	9.05835e+06
ESI(−)	1.02_447.25188465	1.02	LPMe(18:2)	LPMe(18:2)	M-H	LPMe	(18:2)	(18:2)	NA	NA	NA	447.252	C22 H40 O7 N0 P1	B	3.13306e+06	1.87516e+06	3.46938e+06	3.04834e+06	1.70434e+06	1.61626e+06	1.61336e+06	4.44279e+06	3.95724e+06	1.82107e+06	2.1034e+06	2.75219e+06	4.5891e+06	2.25314e+06	3.49773e+06	3.35693e+06	2.42223e+06	2.96198e+06	5.44948e+06	2.31736e+06	3.49245e+06	3.47176e+06	3.54021e+06	3.3382e+06	2.78565e+06	5.28797e+06	2.67213e+06	5.13947e+06	4.24023e+06	3.03909e+06	5.0569e+06	3.42424e+06	3.12494e+06	1.33878e+06	3.19195e+06
ESI(−)	1.02_512.299601233333	1.02	LPC(14:0)	LPC(14:0)	M+HCOO	LPC	(14:0)	(14:0)	NA	NA	NA	512.299	C23 H47 O9 N1 P1	A	2.91896e+06	3.09476e+06	2.91545e+06	2.72776e+06	2.14836e+06	3.016e+06	2.32473e+06	4.07681e+06	4.2367e+06	2.26309e+06	3.49153e+06	2.72534e+06	658238	2.10549e+06	1.9574e+06	4.81996e+06	2.07201e+06	2.37471e+06	2.70145e+06	2.64966e+06	8.06732e+06	6.27674e+06	2.39563e+06	3.01169e+06	3.69489e+06	3.34081e+06	2.17826e+06	2.99624e+06	3.03408e+06	2.99582e+06	2.08706e+06	2.40898e+06	1.88186e+06	1.97461e+06	1.61165e+06
ESI(−)	1.02_552.30962805	1.02	LdMePE(22:6)	LdMePE(22:6)	M-H	LdMePE	(22:6)	(22:6)	NA	NA	NA	552.31	C29 H47 O7 N1 P1	B	449981	644659	1.95099e+06	1.44138e+06	468167	2.16736e+06	1.34527e+06	6.33612e+06	985948	2.07929e+06	970374	532581	218220	391062	1.37996e+06	1.60954e+06	1.42193e+06	1.83668e+06	2.88003e+06	1.12733e+06	965606	450743	305256	3.37614e+06	1.37124e+06	1.24031e+06	961112	280523	2.55844e+06	925501	1.26171e+06	604668	861765	234081	277870
ESI(−)	1.03_415.225691483333	1.03	cPA(18:2)	cPA(18:2)	M-H	cPA	(18:2)	(18:2)	NA	NA	NA	415.226	C21 H36 O6 N0 P1	B	3.40758e+06	1.9752e+06	1.13968e+06	1.83019e+06	2.56691e+06	2.27594e+06	1.8548e+06	1.88492e+06	2.32748e+06	1.27392e+06	2.23479e+06	2.15698e+06	3.88148e+06	1.73584e+06	2.04077e+06	2.29235e+06	2.07384e+06	2.36087e+06	3.12016e+06	2.1921e+06	4.1796e+06	2.89182e+06	2.52352e+06	2.1297e+06	3.43939e+06	3.04238e+06	2.28404e+06	4.10552e+06	2.35991e+06	2.03896e+06	2.13322e+06	2.68988e+06	2.23192e+06	1.84319e+06	2.11948e+06
ESI(−)	1.05_435.251761133333	1.05	LPEt(16:1)	LPEt(16:1)	M-H	LPEt	(16:1)	(16:1)	NA	NA	NA	435.252	C21 H40 O7 N0 P1	B	4.20021e+06	6.3435e+06	5.53789e+06	2.51977e+06	4.22075e+06	4.62546e+06	2.40085e+06	6.55993e+06	3.55958e+06	2.88378e+06	3.40396e+06	4.36861e+06	3.29811e+06	2.35418e+06	5.11623e+06	5.52297e+06	3.70295e+06	3.32889e+06	3.33086e+06	2.94137e+06	1.17082e+07	3.76897e+06	2.543e+06	4.91006e+06	4.16939e+06	3.26464e+06	3.89784e+06	3.85334e+06	2.94499e+06	6.99527e+06	4.04111e+06	5.29874e+06	3.03314e+06	2.91099e+06	7.07655e+06
ESI(−)	1.05_452.278387616667	1.05	LdMePE(14:0)	LdMePE(14:0)	M-H	LdMePE	(14:0)	(14:0)	NA	NA	NA	452.278	C21 H43 O7 N1 P1	B	1.64965e+06	2.08426e+06	2.30418e+06	1.78722e+06	1.52832e+06	1.68293e+06	873649	1.95523e+06	2.99331e+06	2.75863e+06	2.00841e+06	1.49143e+06	736770	596997	1.82086e+06	2.59619e+06	540900	2.40401e+06	3.14733e+08	1.9727e+06	4.2641e+06	3.16626e+06	1.45007e+06	1.41357e+06	4.63696e+08	789444	1.25058e+06	2.14358e+06	2.10115e+06	876756	697259	1.42913e+06	486166	1.27423e+06	544513
ESI(−)	1.06_461.267601033333	1.06	LPEt(18:2)	LPEt(18:2)	M-H	LPEt	(18:2)	(18:2)	NA	NA	NA	461.267	C23 H42 O7 N0 P1	B	2.55435e+06	1.19166e+07	3.38319e+06	3.76114e+06	3.38852e+06	1.9113e+06	3.3916e+06	3.46064e+06	6.23367e+06	4.08035e+06	4.93653e+06	6.69541e+06	1.68543e+06	2.37494e+06	1.9905e+06	5.85102e+06	1.60636e+06	2.41797e+06	6.21886e+06	1.38255e+06	7.57055e+06	3.01557e+06	3.72049e+06	2.54996e+06	3.17575e+06	7.44348e+06	2.47461e+06	1.72044e+06	1.66011e+06	4.21937e+06	3.29166e+06	3.02294e+06	2.70656e+06	2.91661e+06	1.61883e+07
ESI(−)	1.06_528.309778466667	1.06	LdMePE(20:4)	LdMePE(20:4)	M-H	LdMePE	(20:4)	(20:4)	NA	NA	NA	528.31	C27 H47 O7 N1 P1	B	2.37503e+06	4.01451e+06	4.00264e+06	4.09468e+06	1.83945e+06	5.35275e+06	2.90846e+06	2.89059e+07	9.5819e+06	1.03917e+07	3.07786e+06	2.66799e+06	1.83785e+06	1.99819e+06	2.84217e+06	1.02621e+07	2.82855e+06	4.04021e+06	2.2858e+07	3.55854e+06	5.96505e+06	2.60923e+06	2.89891e+06	6.59374e+06	1.33797e+07	3.41148e+06	2.52364e+06	2.21887e+06	1.48408e+07	4.111e+06	4.97382e+06	4.94858e+06	1.98514e+06	1.97324e+06	2.32633e+06
ESI(−)	1.06_571.28925095	1.06	LPI(16:0)	LPI(16:0)	M-H	LPI	(16:0)	(16:0)	NA	NA	NA	571.289	C25 H48 O12 N0 P1	A	3.94935e+07	4.89794e+07	5.25519e+07	2.84318e+07	3.55171e+07	2.87053e+07	2.21701e+07	4.75647e+07	4.38012e+07	3.67346e+07	4.25495e+07	4.04718e+07	2.34756e+07	1.07525e+07	2.71064e+07	6.36053e+07	1.85781e+07	2.93157e+07	1.97089e+07	3.66814e+07	7.70345e+07	7.35234e+07	1.73672e+07	2.04532e+07	4.99787e+07	2.41759e+07	2.24765e+07	2.60464e+07	3.27747e+07	3.11138e+07	1.38233e+07	1.9953e+07	7.4986e+06	1.51761e+07	1.6489e+07
ESI(−)	1.07_409.236088016667	1.07	LPA(16:0)	LPA(16:0)	M-H	LPA	(16:0)	(16:0)	NA	NA	NA	409.236	C19 H38 O7 N0 P1	A	1.3738e+06	1.18214e+06	1.28212e+06	1.24592e+06	896709	1.4018e+06	1.12764e+06	1.23879e+06	1.72335e+06	949047	1.3693e+06	1.47974e+06	2.13919e+06	1.15134e+06	1.24206e+06	1.57331e+06	1.59793e+06	840581	1.32367e+06	1.06571e+06	2.40411e+06	1.93405e+06	1.3233e+06	1.44332e+06	1.3944e+06	1.32044e+06	856325	2.17658e+06	1.43606e+06	774988	1.56311e+06	1.174e+06	1.42747e+06	920359	3.07556e+06
ESI(−)	1.07_496.2684941	1.07	LPS(16:0)	LPS(16:0)	M-H	LPS	(16:0)	(16:0)	NA	NA	NA	496.268	C22 H43 O9 N1 P1	B	8.38433e+06	6.27841e+06	6.63448e+06	6.85792e+06	6.4531e+06	7.53723e+06	8.63033e+06	8.55136e+06	8.3981e+06	4.79443e+06	8.82892e+06	9.91382e+06	9.17146e+06	6.54477e+06	7.10909e+06	9.20826e+06	7.46143e+06	5.08879e+06	7.60887e+06	4.6418e+06	1.43532e+07	1.09859e+07	8.73399e+06	1.03775e+07	8.63316e+06	7.92757e+06	4.88401e+06	9.67222e+06	5.09597e+06	5.58954e+06	4.8546e+06	6.61473e+06	6.99454e+06	4.95103e+06	5.39984e+06
ESI(−)	1.07_518.252417766667	1.07	LPS(18:3)	LPS(18:3)	M-H	LPS	(18:3)	(18:3)	NA	NA	NA	518.252	C24 H41 O9 N1 P1	D	909564	1.03093e+06	997227	859100	1.09497e+06	1.15742e+06	986720	970425	925093	823846	910831	1.14992e+06	1.57269e+06	1.21795e+06	1.06186e+06	933992	1.17812e+06	707461	677447	738259	2.00508e+06	1.20482e+06	1.55179e+06	1.51568e+06	1.24046e+06	1.24561e+06	970685	1.16022e+06	1.06404e+06	656406	608585	1.10969e+06	758683	706479	515673
ESI(−)	1.07_647.320206283333	1.07	LPI(22:4)	LPI(22:4)	M-H	LPI	(22:4)	(22:4)	NA	NA	NA	647.32	C31 H52 O12 N0 P1	A	332502	140768	256187	375665	373400	547819	520268	601882	414283	371659	666812	643029	609690	1.12457e+06	375319	575864	808765	485336	1.1464e+06	191497	878342	379205	2.14118e+06	1.07815e+06	1.04628e+06	872838	328914	440492	300361	547205	1.13844e+06	693622	1.03273e+06	1.18419e+06	1.24877e+06
ESI(−)	1.08_588.33124275	1.08	LPC(20:4)	LPC(20:4)	M+HCOO	LPC	(20:4)	(20:4)	NA	NA	NA	588.331	C29 H51 O9 N1 P1	A	6.5439e+06	1.21111e+07	1.2595e+07	1.66291e+07	5.75805e+06	1.55567e+07	9.82759e+06	1.29444e+08	2.96033e+07	4.07917e+07	9.92886e+06	9.04467e+06	7.1993e+06	5.57119e+06	9.02848e+06	3.16057e+07	9.78512e+06	1.435e+07	6.2091e+07	1.06739e+07	2.06118e+07	8.22529e+06	9.19505e+06	2.00695e+07	4.02482e+07	1.2209e+07	9.93622e+06	7.34724e+06	6.1614e+07	1.42095e+07	1.59188e+07	1.74791e+07	6.95629e+06	5.61301e+06	7.19688e+06
ESI(−)	1.1_303.232944033333	1.1	FA(20:4)	FA(20:4)	M-H	FA	(20:4)	(20:4)	NA	NA	NA	303.233	O2 H31 C20	D	4.95099e+06	2.96306e+06	6.80075e+06	9.06112e+06	6.77761e+06	9.98866e+06	6.22526e+06	1.16236e+07	1.6613e+07	1.36805e+07	8.30488e+06	1.1785e+07	2.8254e+06	3.23031e+06	6.71518e+06	9.17378e+06	5.48492e+06	7.93011e+06	4.73553e+06	2.97634e+06	1.31217e+07	4.43962e+06	3.02862e+06	7.00991e+06	9.06701e+06	4.29419e+06	1.13036e+07	3.90703e+06	1.09292e+07	7.12084e+06	3.96473e+06	4.90567e+06	3.25059e+06	4.29461e+06	2.60145e+06
ESI(−)	1.1_478.293990766667	1.1	LdMePE(16:1)	LdMePE(16:1)	M-H	LdMePE	(16:1)	(16:1)	NA	NA	NA	478.294	C23 H45 O7 N1 P1	B	5.93545e+06	8.7207e+06	5.97729e+06	4.48542e+06	5.49018e+06	6.14787e+06	3.54046e+06	1.14356e+07	7.99253e+06	6.05873e+06	5.95415e+06	6.86418e+06	3.72124e+06	2.68618e+06	6.79291e+06	1.13098e+07	3.81469e+06	5.43238e+06	3.10581e+06	7.4904e+06	1.32987e+07	1.43495e+07	4.97501e+06	4.97318e+06	9.2626e+06	4.24231e+06	4.20445e+06	4.82276e+06	6.83403e+06	6.08345e+06	3.28277e+06	6.22666e+06	2.83702e+06	3.71972e+06	3.33695e+06
ESI(−)	1.1_538.315395783333	1.1	LPC(16:1)	LPC(16:1)	M+HCOO	LPC	(16:1)	(16:1)	NA	NA	NA	538.315	C25 H49 O9 N1 P1	A	8.20926e+06	1.18072e+07	1.04784e+07	6.9289e+06	7.09202e+06	1.14882e+07	8.54932e+06	1.76566e+07	1.52799e+07	8.67217e+06	1.09295e+07	1.02284e+07	6.72627e+06	6.2812e+06	1.00212e+07	2.20192e+07	6.12438e+06	6.10904e+06	5.57179e+06	1.27461e+07	2.78667e+07	2.38279e+07	1.11753e+07	1.15547e+07	1.10828e+07	9.28122e+06	7.75425e+06	7.66326e+06	1.34883e+07	9.73998e+06	8.21893e+06	9.89243e+06	6.83474e+06	6.1031e+06	5.30373e+06
ESI(−)	1.1_564.331118366667	1.1	LPC(18:2)	LPC(18:2)	M+HCOO	LPC	(18:2)	(18:2)	NA	NA	NA	564.331	C27 H51 O9 N1 P1	A	9.17051e+06	1.57228e+07	1.22009e+07	1.35112e+07	6.68346e+06	1.33972e+07	7.97517e+06	6.84125e+07	2.19218e+07	2.32711e+07	7.37058e+06	9.01502e+06	6.7225e+06	6.163e+06	1.0031e+07	2.29208e+07	8.89759e+06	1.46734e+07	5.63725e+07	1.31931e+07	1.30589e+07	8.43538e+06	7.73129e+06	2.17618e+07	3.74839e+07	1.26315e+07	1.00434e+07	9.05836e+06	3.89767e+07	1.27097e+07	1.39551e+07	1.49087e+07	7.97552e+06	7.13679e+06	8.49671e+06
ESI(−)	1.1_614.346360416667	1.1	LPC(22:5)	LPC(22:5)	M+HCOO	LPC	(22:5)	(22:5)	NA	NA	NA	614.346	C31 H53 O9 N1 P1	A	452671	873947	835770	828321	397534	1.42131e+06	1.44966e+06	4.15035e+06	1.83264e+06	1.43766e+06	1.27877e+06	1.22783e+06	601732	2.04712e+06	557232	1.65645e+06	1.21722e+06	779742	4.29643e+06	956573	1.10665e+06	291263	953921	1.65927e+06	3.42468e+06	568399	603879	741240	2.21096e+06	759124	599061	608569	864734	820692	884080
ESI(−)	1.11_597.30515425	1.11	LPI(18:1)	LPI(18:1)	M-H	LPI	(18:1)	(18:1)	NA	NA	NA	597.305	C27 H50 O12 N0 P1	A	2.68228e+07	3.64505e+07	2.52761e+07	1.47708e+07	2.50212e+07	1.52719e+07	1.51157e+07	2.77976e+07	2.57766e+07	1.94794e+07	2.62162e+07	2.10865e+07	1.83562e+07	7.7305e+06	1.78361e+07	2.73656e+07	1.63787e+07	3.08463e+07	1.83488e+07	2.56603e+07	2.98503e+07	3.40662e+07	1.43271e+07	1.49421e+07	3.4486e+07	1.55558e+07	2.00235e+07	2.07585e+07	2.59177e+07	2.41544e+07	1.31366e+07	1.90149e+07	9.09531e+06	1.37968e+07	9.71767e+06
ESI(−)	1.12_329.2485987	1.12	FA(22:5)	FA(22:5)	M-H	FA	(22:5)	(22:5)	NA	NA	NA	329.249	O2 H33 C22	D	4.86791e+06	3.19611e+06	3.21136e+06	4.78398e+06	3.66814e+06	6.98974e+06	4.21868e+06	2.67747e+06	5.15635e+06	2.77171e+06	6.48463e+06	4.45731e+06	5.32553e+06	1.15004e+06	3.75361e+06	5.07475e+06	3.62282e+06	4.72168e+06	2.41615e+06	2.20046e+06	7.96175e+06	5.08996e+06	2.69478e+06	3.32526e+06	5.86143e+06	2.86836e+06	1.74822e+06	4.44535e+06	4.67245e+06	5.39994e+06	3.81384e+06	4.45565e+06	1.4484e+06	4.20256e+06	1.97443e+06
ESI(−)	1.12_435.2517367	1.12	LPA(18:1)	LPA(18:1)	M-H	LPA	(18:1)	(18:1)	NA	NA	NA	435.252	C21 H40 O7 N0 P1	A	3.26939e+06	3.05884e+06	4.06186e+06	2.31426e+06	3.83831e+06	3.2076e+06	2.49587e+06	4.89342e+06	2.76778e+06	1.39496e+06	2.2904e+06	3.19895e+06	2.20771e+06	2.16391e+06	3.53228e+06	6.03884e+06	2.88699e+06	2.32578e+06	2.92519e+06	2.62655e+06	1.11119e+07	2.95591e+06	3.14949e+06	3.47996e+06	3.54546e+06	2.88237e+06	2.73437e+06	3.66995e+06	2.12534e+06	6.62307e+06	3.77883e+06	4.77181e+06	1.96898e+06	2.75074e+06	7.09862e+06
ESI(−)	1.12_483.273113366667	1.12	LPG(16:0)	LPG(16:0)	M-H	LPG	(16:0)	(16:0)	NA	NA	NA	483.273	C22 H44 O9 N0 P1	B	8.2729e+07	9.46519e+07	6.2829e+07	6.25743e+07	6.09494e+06	1.7637e+08	1.31213e+08	1.06109e+08	1.33888e+08	5.32762e+07	1.43522e+08	1.47736e+08	1.20098e+08	1.02743e+08	7.29631e+07	2.52101e+08	8.92106e+07	6.06967e+07	1.26838e+08	4.49127e+07	3.19254e+08	2.14008e+08	1.09423e+08	1.60304e+08	9.78157e+07	1.19687e+08	8.81915e+07	5.06774e+08	6.67707e+06	6.26494e+07	7.20551e+07	8.48404e+07	6.61145e+06	8.29976e+07	8.3835e+07
ESI(−)	1.12_522.284041766667	1.12	LPS(18:1)	LPS(18:1)	M-H	LPS	(18:1)	(18:1)	NA	NA	NA	522.284	C24 H45 O9 N1 P1	B	3.34238e+07	5.22621e+07	1.92154e+07	5.87501e+06	2.05737e+07	3.85362e+07	2.82861e+07	3.61404e+07	3.04479e+07	1.6058e+07	2.86864e+07	1.29134e+08	3.65197e+07	8.07621e+06	2.57875e+07	4.21305e+07	2.8242e+07	6.92734e+06	8.69802e+07	6.32348e+07	2.35792e+07	1.18676e+07	4.32199e+07	2.6694e+07	2.85003e+07	6.91718e+07	2.05318e+07	3.76911e+07	2.14588e+07	1.57059e+08	2.93507e+07	3.35843e+07	8.00862e+06	3.8265e+07	1.39143e+08
ESI(−)	1.13_526.31508465	1.13	LPC(15:0)	LPC(15:0)	M+HCOO	LPC	(15:0)	(15:0)	NA	NA	NA	526.315	C24 H49 O9 N1 P1	A	218775	129712	227154	261671	235475	208508	149926	290323	309362	179452	231388	153408	199524	222961	200489	445921	130726	261197	110337	218914	473322	285576	348191	105642	392910	176482	181346	306087	554596	280005	254755	1.83568e+06	990849	300564	271616
ESI(−)	1.13_559.304222183333	1.13	LPG(22:4)	LPG(22:4)	M-H	LPG	(22:4)	(22:4)	NA	NA	NA	559.304	C28 H48 O9 N0 P1	B	1.18574e+06	919263	660474	1.291e+06	1.43131e+06	1.86304e+06	2.34796e+06	1.66774e+06	2.14972e+06	968721	2.37882e+06	1.80366e+06	2.61674e+06	2.14202e+06	934506	4.40886e+06	2.20042e+06	971797	2.98269e+06	548563	5.80077e+06	2.77226e+06	3.87616e+06	2.90824e+06	2.79401e+06	1.97446e+06	1.28187e+06	3.20362e+06	2.07378e+06	1.26156e+06	2.42793e+06	2.0121e+06	1.85951e+06	2.84289e+06	2.26166e+06
ESI(−)	1.18_590.346437516667	1.18	LPC(20:3)	LPC(20:3)	M+HCOO	LPC	(20:3)	(20:3)	NA	NA	NA	590.346	C29 H53 O9 N1 P1	A	2.26862e+06	2.63764e+06	2.49445e+06	2.54529e+06	1.69288e+06	2.66367e+06	2.61009e+06	3.96546e+06	4.41354e+06	2.40425e+06	2.55078e+06	2.54962e+06	2.33815e+06	1.89779e+06	1.95312e+06	3.41934e+06	2.46763e+06	2.92258e+06	4.58314e+06	2.05221e+06	3.77015e+06	2.7878e+06	2.89608e+06	3.33633e+06	5.28993e+06	3.23395e+06	2.41622e+06	2.80775e+06	3.098e+06	2.91332e+06	2.92524e+06	2.85996e+06	2.22874e+06	2.46669e+06	2.93086e+06
ESI(−)	1.19_548.299610183333	1.19	LPS(20:2)	LPS(20:2)	M-H	LPS	(20:2)	(20:2)	NA	NA	NA	548.299	C26 H47 O9 N1 P1	B	3.47988e+06	2.28447e+06	1.61083e+06	1.55573e+06	1.34233e+06	2.8858e+06	2.62808e+06	3.06438e+06	1.98065e+06	761389	2.1678e+06	2.45248e+06	2.36155e+06	2.03328e+06	1.3549e+06	1.13348e+06	2.31323e+06	1.1926e+06	2.26835e+06	1.56377e+06	2.55966e+06	1.79582e+06	2.86202e+06	2.60668e+06	1.96962e+06	3.06202e+06	1.47878e+06	3.01289e+06	1.11555e+06	1.54459e+06	1.92241e+06	2.9698e+06	2.71745e+06	2.3482e+06	2.35941e+06
ESI(−)	1.21_423.252084783333	1.21	LPMe(16:0)	LPMe(16:0)	M-H	LPMe	(16:0)	(16:0)	NA	NA	NA	423.252	C20 H40 O7 N0 P1	B	6.26734e+07	2.80709e+07	5.58716e+07	4.54108e+07	3.15325e+07	4.05748e+07	3.30215e+07	4.85827e+07	6.35515e+07	3.16016e+07	4.36091e+07	5.35198e+07	6.25842e+07	3.88717e+07	3.19151e+07	4.90416e+07	3.9479e+07	2.18397e+07	4.98252e+07	1.9084e+07	9.18022e+07	9.39051e+07	6.01978e+07	5.24835e+07	2.84305e+07	6.38985e+07	2.70946e+07	8.91037e+07	3.04093e+07	2.88485e+07	4.52004e+07	3.59422e+07	4.68349e+07	1.27541e+07	5.47881e+07
ESI(−)	1.21_557.3096667	1.21	LPI(16:0e)	LPI(16:0e)	M-H	LPI	(16:0e)	(16:0e)	NA	NA	NA	557.31	C25 H50 O11 N0 P1	B	812460	1.67228e+06	1.16805e+06	879782	811121	593970	612605	1.48516e+06	1.29924e+06	866035	1.41999e+06	1.16766e+06	664878	370767	756159	2.60115e+06	666489	954356	663960	1.00493e+06	4.24149e+06	2.41379e+06	575930	627086	1.46477e+06	688887	587411	822219	605611	525648	316389	489966	270028	356261	708884
ESI(−)	1.21_581.309679183333	1.21	LPI(18:1p)	LPI(18:1p)	M-H	LPI	(18:1p)	(18:1p)	NA	NA	NA	581.31	C27 H50 O11 N0 P1	B	1.02043e+06	334282	237778	655887	794358	626492	869519	401930	602766	406212	952053	917650	3.06863e+06	1.96671e+06	760546	620775	1.34029e+06	649200	1.69992e+06	311344	1.86677e+06	690494	3.33911e+06	1.32279e+06	1.33868e+06	2.64281e+06	1.02231e+06	1.92521e+06	485884	787281	1.53062e+06	939109	2.2096e+06	1.34699e+06	1.89048e+06
ESI(−)	1.23_391.225789733333	1.23	cPA(16:0)	cPA(16:0)	M-H	cPA	(16:0)	(16:0)	NA	NA	NA	391.226	C19 H36 O6 N0 P1	B	2.62898e+07	1.64634e+07	7.38457e+06	1.45487e+07	2.31993e+07	1.73839e+07	1.65105e+07	1.03631e+07	1.99371e+07	1.95572e+07	3.23025e+07	2.13689e+07	5.11332e+07	2.27794e+07	1.01647e+07	3.6088e+07	1.73068e+07	1.07283e+07	2.1976e+07	1.03027e+07	6.94847e+07	3.52216e+07	3.33051e+07	2.11124e+07	3.01949e+07	3.00866e+07	2.39863e+07	3.20627e+07	1.15231e+07	1.3962e+07	1.52399e+07	1.69919e+07	1.89871e+07	1.38505e+07	2.69396e+07
ESI(−)	1.23_585.304785416667	1.23	LPI(17:0)	LPI(17:0)	M-H	LPI	(17:0)	(17:0)	NA	NA	NA	585.305	C26 H50 O12 N0 P1	A	1.61258e+06	2.02922e+06	1.35511e+06	854161	1.39571e+06	911222	606038	1.98201e+06	1.74545e+06	1.67338e+06	1.29078e+06	1.23687e+06	1.15947e+06	585461	929204	2.13954e+06	899028	1.49787e+06	1.4777e+06	1.91072e+06	2.23833e+06	2.67432e+06	824566	952657	2.51547e+06	1.16326e+06	1.34807e+06	1.37501e+06	2.05065e+06	1.27227e+06	741565	1.5367e+06	565576	783467	1.27895e+06
ESI(−)	1.24_467.2779137	1.24	LPG(16:0p)	LPG(16:0p)	M-H	LPG	(16:0p)	(16:0p)	NA	NA	NA	467.278	C22 H44 O8 N0 P1	B	3.68627e+06	2.1076e+06	2.71847e+06	4.27145e+06	4.66095e+06	5.241e+06	4.80602e+06	2.0511e+06	5.05236e+06	1.86928e+06	6.02191e+06	5.64532e+06	9.68746e+06	7.29935e+06	3.24719e+06	4.24284e+06	5.03629e+06	3.11524e+06	5.26161e+06	1.68082e+06	1.03425e+07	6.6867e+06	1.15696e+07	5.65602e+06	4.10924e+06	7.72123e+06	1.84196e+06	6.36646e+06	2.54364e+06	3.86378e+06	3.49313e+06	3.79462e+06	5.13356e+06	3.65078e+06	4.9708e+06
ESI(−)	1.24_535.3042853	1.24	LPG(20:2)	LPG(20:2)	M-H	LPG	(20:2)	(20:2)	NA	NA	NA	535.304	C26 H48 O9 N0 P1	B	922076	1.55704e+06	473104	891522	968168	1.26305e+06	763807	792136	1.19275e+06	640356	770463	1.24613e+06	1.42836e+06	1.27142e+06	890505	1.41471e+06	954476	752677	1.55311e+06	835512	1.94503e+06	1.57847e+06	1.69849e+06	1.20635e+06	1.27808e+06	1.63913e+06	1.07688e+06	2.52912e+06	1.20075e+06	1.10094e+06	1.57842e+06	1.81735e+06	1.31181e+06	1.61712e+06	2.11396e+06
ESI(−)	1.25_510.283750833333	1.25	LPS(17:0)	LPS(17:0)	M-H	LPS	(17:0)	(17:0)	NA	NA	NA	510.284	C23 H45 O9 N1 P1	B	2.56117e+06	2.09605e+06	2.04273e+06	1.65334e+06	1.90764e+06	2.31006e+06	2.05887e+06	2.03222e+06	2.71021e+06	1.52352e+06	2.11188e+06	2.53021e+06	3.69186e+06	2.34706e+06	1.73072e+06	3.21531e+06	2.08063e+06	1.96193e+06	3.39804e+06	1.27033e+06	4.09448e+06	3.72293e+06	2.3336e+06	2.51811e+06	2.60388e+06	3.15287e+06	1.76762e+06	3.50422e+06	1.89441e+06	2.41719e+06	2.14275e+06	2.92317e+06	3.05386e+06	2.2283e+06	3.23685e+06
ESI(−)	1.26_583.32532445	1.26	LPI(18:0p)	LPI(18:0p)	M-H	LPI	(18:0p)	(18:0p)	NA	NA	NA	583.325	C27 H52 O11 N0 P1	B	844067	1.02707e+06	1.04203e+06	621656	809611	591861	592204	764078	1.11194e+06	730821	863827	940102	936362	806852	826276	1.34857e+06	748491	1.29047e+06	835923	754554	2.20556e+06	1.384e+06	20719.3	710710	1.36405e+06	938967	650674	964780	947676	720488	684673	808487	662102	649026	1.14334e+06
ESI(−)	1.27_449.267657	1.27	LPMe(18:1)	LPMe(18:1)	M-H	LPMe	(18:1)	(18:1)	NA	NA	NA	449.267	C22 H42 O7 N0 P1	B	1.70943e+07	1.26435e+07	1.31462e+07	1.13164e+07	9.78019e+06	8.49668e+06	6.4138e+06	1.81594e+07	1.54286e+07	8.7017e+06	9.1093e+06	1.79285e+07	1.67296e+07	7.83983e+06	7.44673e+06	1.46098e+07	7.41071e+06	6.08234e+06	1.39594e+07	8.49163e+06	1.86311e+07	2.26025e+07	2.2222e+07	1.00589e+07	8.28968e+06	1.50296e+07	9.62533e+06	2.67319e+07	1.0325e+07	9.26747e+06	1.6584e+07	1.22447e+07	1.0026e+07	4.43191e+06	1.22534e+07
ESI(−)	1.28_417.241494583333	1.28	cPA(18:1)	cPA(18:1)	M-H	cPA	(18:1)	(18:1)	NA	NA	NA	417.241	C21 H38 O6 N0 P1	B	2.19906e+07	1.53983e+07	7.05633e+06	1.08745e+07	1.64069e+07	1.35327e+07	1.15407e+07	1.14725e+07	1.43824e+07	1.05665e+07	1.62943e+07	1.45186e+07	1.9534e+07	8.68471e+06	8.94445e+06	1.70904e+07	1.14146e+07	1.17098e+07	1.36359e+07	9.73061e+06	2.56185e+07	1.93608e+07	1.33239e+07	1.25447e+07	1.84689e+07	1.51931e+07	1.66062e+07	2.3023e+07	1.1402e+07	1.13882e+07	1.03828e+07	1.60491e+07	9.185e+06	1.02502e+07	9.22476e+06
ESI(−)	1.28_437.267534166667	1.28	LPEt(16:0)	LPEt(16:0)	M-H	LPEt	(16:0)	(16:0)	NA	NA	NA	437.267	C21 H42 O7 N0 P1	B	1.87742e+07	1.86965e+08	3.74211e+07	3.79758e+07	1.92007e+07	1.8134e+07	4.48607e+07	3.08747e+07	5.80752e+07	3.28237e+07	6.76992e+07	1.35379e+08	1.41487e+07	3.3587e+07	8.0016e+06	6.50233e+07	9.40799e+06	1.07179e+07	2.69571e+07	5.59812e+06	1.35271e+08	4.58933e+07	3.64101e+06	1.77568e+07	1.74715e+07	3.34245e+07	1.63127e+07	1.41256e+07	8.13117e+06	2.16823e+07	1.12625e+07	1.32373e+07	1.15493e+07	8.89162e+06	1.35506e+08
ESI(−)	1.29_469.293615033333	1.29	LPG(16:0e)	LPG(16:0e)	M-H	LPG	(16:0e)	(16:0e)	NA	NA	NA	469.294	C22 H46 O8 N0 P1	B	494791	722407	845706	807149	698135	969268	820346	590033	1.34001e+06	362858	1.08261e+06	1.44843e+06	949147	695635	560485	3.09862e+06	905982	802852	757908	364294	5.2426e+06	2.59044e+06	1.22368e+06	1.06698e+06	795223	854025	263732	1.20773e+06	706448	652990	462600	553128	568954	487778	645739
ESI(−)	1.29_493.293585083333	1.29	LPG(18:1p)	LPG(18:1p)	M-H	LPG	(18:1p)	(18:1p)	NA	NA	NA	493.294	C24 H46 O8 N0 P1	B	6.49154e+06	3.5944e+06	3.09916e+06	5.11405e+06	5.53042e+06	6.78914e+06	8.06299e+06	3.08088e+06	5.81818e+06	1.87447e+06	7.24583e+06	9.51541e+06	1.43231e+07	1.06309e+07	5.55856e+06	5.37413e+06	1.01648e+07	5.29566e+06	1.05004e+07	2.25926e+06	1.39838e+07	6.62225e+06	1.93136e+07	1.05484e+07	7.22466e+06	1.60488e+07	3.82304e+06	1.22904e+07	5.33299e+06	7.15211e+06	1.00383e+07	8.30747e+06	1.2966e+07	9.68174e+06	1.15094e+07
ESI(−)	1.29_540.331125233333	1.29	LPC(16:0)	LPC(16:0)	M+HCOO	LPC	(16:0)	(16:0)	NA	NA	NA	540.331	C25 H51 O9 N1 P1	A	1.45282e+07	2.1153e+07	1.47542e+07	1.25979e+07	1.42536e+07	1.50895e+07	1.30673e+07	1.64002e+07	1.68744e+07	1.37347e+07	1.78446e+07	1.64803e+07	1.25376e+07	1.27799e+07	1.21527e+07	2.2522e+07	1.4076e+07	1.55973e+07	1.44193e+07	1.53797e+07	2.96636e+07	2.42673e+07	1.64729e+07	1.38663e+07	1.95508e+07	1.48099e+07	1.23622e+07	1.86845e+07	1.44767e+07	1.35238e+07	1.0667e+07	1.17369e+07	1.02768e+07	1.14216e+07	1.49169e+07
ESI(−)	1.3_480.309885116667	1.3	LdMePE(16:0)	LdMePE(16:0)	M-H	LdMePE	(16:0)	(16:0)	NA	NA	NA	480.31	C23 H47 O7 N1 P1	B	5.43033e+06	7.33103e+06	4.99293e+06	4.61623e+06	5.02505e+06	5.6143e+06	4.31687e+06	5.73063e+06	6.07708e+06	4.92607e+06	6.1993e+06	5.78772e+06	4.24645e+06	4.53357e+06	4.48227e+06	7.88092e+06	4.83116e+06	6.00183e+06	5.088e+06	5.55239e+06	9.93775e+06	8.54136e+06	6.08917e+06	5.52801e+06	6.53742e+06	5.36524e+06	4.47102e+06	6.58994e+06	4.96563e+06	5.0077e+06	3.61369e+06	4.70442e+06	3.73995e+06	4.05943e+06	4.90467e+06
ESI(−)	1.3_497.2887344	1.3	LPG(17:0)	LPG(17:0)	M-H	LPG	(17:0)	(17:0)	NA	NA	NA	497.288	C23 H46 O9 N0 P1	B	1.99808e+06	1.96574e+06	1.05054e+06	1.21423e+06	1.14795e+06	2.09553e+06	1.41878e+06	1.83662e+06	1.72756e+06	737957	1.73241e+06	1.83209e+06	2.57306e+06	2.3148e+06	1.38681e+06	3.81959e+06	1.37267e+06	1.6851e+06	3.41736e+06	1.08489e+06	6.85423e+06	4.86465e+06	2.88276e+06	2.21701e+06	2.39393e+06	3.62265e+06	1.1943e+06	4.75047e+06	1.79867e+06	1.19007e+06	2.10694e+06	3.50168e+06	2.61836e+06	2.68451e+06	2.89372e+06
ESI(−)	1.33_463.2834144	1.33	LPEt(18:1)	LPEt(18:1)	M-H	LPEt	(18:1)	(18:1)	NA	NA	NA	463.283	C23 H44 O7 N0 P1	B	1.17099e+07	5.97366e+07	1.37878e+07	7.77933e+06	8.75059e+06	4.80723e+06	1.27217e+07	1.17756e+07	1.51664e+07	1.68752e+07	2.16165e+07	1.03927e+07	5.98577e+06	9.04084e+06	5.40948e+06	2.47323e+07	4.71383e+06	7.35963e+06	1.03957e+07	3.74929e+06	3.0844e+07	3.20035e+06	5.95567e+06	7.64657e+06	4.66261e+06	1.63179e+07	5.61314e+06	5.80588e+06	2.16469e+06	1.21031e+07	7.17042e+06	6.48913e+06	5.4023e+06	5.47656e+06	5.20988e+07
ESI(−)	1.34_463.283109183333	1.34	LPA(20:1)	LPA(20:1)	M-H	LPA	(20:1)	(20:1)	NA	NA	NA	463.283	C23 H44 O7 N0 P1	A	1.13742e+07	6.82682e+07	1.23902e+07	1.53937e+07	1.29957e+07	5.66062e+06	1.50693e+07	1.31116e+07	1.86892e+07	1.87843e+07	1.78479e+07	2.79161e+07	7.44676e+06	1.14909e+07	5.45983e+06	2.20502e+07	5.12434e+06	7.32271e+06	1.25693e+07	4.38496e+06	3.30814e+07	1.47412e+07	9.50663e+06	6.56449e+06	7.53508e+06	1.92092e+07	8.47537e+06	6.06556e+06	4.04375e+06	1.48347e+07	8.79818e+06	1.00586e+07	6.2265e+06	6.959e+06	5.68621e+07
ESI(−)	1.35_475.283042233333	1.35	LPMe(20:2)	LPMe(20:2)	M-H	LPMe	(20:2)	(20:2)	NA	NA	NA	475.283	C24 H44 O7 N0 P1	B	1.02056e+06	416671	577955	536484	470772	518582	405742	898545	423612	393225	471883	581850	952831	458987	504669	810365	465911	399665	873000	286007	858061	757993	754330	689284	473535	1.15573e+06	560246	1.39372e+06	551472	476610	1.32565e+06	847310	1.09053e+06	361047	810611
ESI(−)	1.35_616.362032966667	1.35	LPC(22:4)	LPC(22:4)	M+HCOO	LPC	(22:4)	(22:4)	NA	NA	NA	616.362	C31 H55 O9 N1 P1	A	930531	982920	934121	1.21468e+06	764289	819884	1.04536e+06	2.31108e+06	1.85241e+06	1.26616e+06	1.2184e+06	1.29587e+06	953988	1.08841e+06	759902	1.9257e+06	1.1206e+06	1.25317e+06	5.19297e+06	901695	2.44188e+06	1.42923e+06	1.38401e+06	1.33404e+06	2.09478e+06	1.46729e+06	932071	1.31309e+06	1.84628e+06	1.02478e+06	1.17e+06	1.23489e+06	823943	966594	980415
ESI(−)	1.36_443.2568173	1.36	cPA(20:2)	cPA(20:2)	M-H	cPA	(20:2)	(20:2)	NA	NA	NA	443.257	C23 H40 O6 N0 P1	B	1.30651e+06	729383	346569	715887	847857	748256	678153	703350	500543	412097	728337	607015	1.90581e+06	636033	446567	532812	641701	474838	907762	548594	736794	562585	819133	849306	933195	1.51508e+06	1.17393e+06	1.46228e+06	559255	614706	880954	1.3392e+06	1.13006e+06	974914	1.15001e+06
ESI(−)	1.39_1035.66039983333	1.39	CerG2GNAc1(d32:1)	CerG2GNAc1(d32:1)	M-H	CerG2GNAc1	(d32:1)	(d32:1)	NA	NA	NA	1035.66	C52 H95 O18 N2	C	2.35594e+06	3.31729e+06	2.75327e+06	1.47966e+06	1.69231e+06	3.25335e+06	1.7696e+06	3.8087e+06	3.74367e+06	2.74227e+06	3.64961e+06	2.85604e+06	1.2961e+06	1.42396e+06	1.34697e+06	4.51021e+06	1.28393e+06	2.62776e+06	3.61001e+06	1.67004e+06	6.29612e+06	3.90534e+06	1.85415e+06	2.56948e+06	6.79881e+06	1.93666e+06	2.10004e+06	3.10837e+06	4.00492e+06	2.30094e+06	924829	1.39974e+06	586150	898666	890282
ESI(−)	1.42_437.2674457	1.42	LPMe(17:0)	LPMe(17:0)	M-H	LPMe	(17:0)	(17:0)	NA	NA	NA	437.267	C21 H42 O7 N0 P1	B	4.53811e+07	3.06368e+07	2.29055e+07	3.33792e+07	5.53891e+08	5.38607e+07	3.42767e+07	3.7438e+07	1.09558e+09	3.4843e+07	6.02242e+07	1.24866e+09	6.58476e+07	4.76305e+07	2.61689e+07	2.61e+08	4.0085e+07	2.48539e+07	3.26935e+07	1.53798e+07	4.82875e+07	4.34519e+07	5.52638e+07	3.53289e+07	4.62516e+07	3.39448e+07	3.20467e+07	1.57617e+07	3.00632e+07	3.45156e+08	2.31444e+07	1.38069e+07	2.10338e+07	3.74767e+08	4.14867e+08
ESI(−)	1.45_599.320858983333	1.45	LPI(18:0)	LPI(18:0)	M-H	LPI	(18:0)	(18:0)	NA	NA	NA	599.32	C27 H52 O12 N0 P1	A	1.79272e+08	2.46907e+08	1.78671e+08	1.23342e+08	1.45979e+08	1.09807e+08	1.06537e+08	1.59617e+08	1.82812e+08	1.56809e+08	1.72336e+08	1.56061e+08	1.28663e+08	5.98952e+07	1.08901e+08	2.38931e+08	9.27052e+07	1.88439e+08	1.30443e+08	1.49464e+08	2.49932e+08	2.33606e+08	9.60937e+07	1.114e+08	2.23672e+08	1.14511e+08	1.28899e+08	1.41133e+08	1.76158e+08	1.28911e+08	6.65709e+07	1.1023e+08	4.87782e+07	7.71458e+07	7.06799e+07
ESI(−)	1.47_1049.60989208333	1.47	PIP(44:4)	PIP(44:4)	M-H	PIP	(44:4)	(44:4)	NA	NA	NA	1049.61	C53 H95 O16 N0 P2	D	2.99117e+06	2.01443e+06	1.34065e+06	1.17355e+06	1.28572e+06	2.64248e+06	2.75334e+06	1.44578e+06	2.78125e+06	1.09622e+06	2.52384e+06	3.234e+06	6.34503e+06	1.96353e+06	980012	1.86367e+06	1.99843e+06	849330	2.36187e+06	509323	5.48704e+06	3.66043e+06	3.57498e+06	2.80679e+06	1.84722e+06	2.75338e+06	732340	3.98051e+06	626354	1.38112e+06	946462	1.33749e+06	1.52946e+06	1.00277e+06	1.22336e+06
ESI(−)	1.47_1071.59419976667	1.47	PIP(46:7)	PIP(46:7)	M-H	PIP	(46:7)	(46:7)	NA	NA	NA	1071.59	C55 H93 O16 N0 P2	D	4.43945e+06	2.53455e+06	1.84027e+06	1.51276e+06	1.74052e+06	2.86899e+06	3.88443e+06	1.63409e+06	3.48937e+06	1.32952e+06	2.95105e+06	4.27028e+06	7.75671e+06	2.78261e+06	1.3183e+06	2.30727e+06	2.44682e+06	1.32745e+06	2.70492e+06	793746	5.3519e+06	4.11665e+06	4.12832e+06	3.14861e+06	1.9274e+06	3.42227e+06	1.1342e+06	5.22012e+06	643189	1.67572e+06	1.45161e+06	1.94298e+06	2.32171e+06	1.42779e+06	1.82348e+06
ESI(−)	1.47_437.267595683333	1.47	LPA(18:0)	LPA(18:0)	M-H	LPA	(18:0)	(18:0)	NA	NA	NA	437.267	C21 H42 O7 N0 P1	A	5.47082e+07	5.0408e+07	3.54287e+07	3.6093e+07	3.8533e+07	5.03631e+07	5.01354e+07	4.86658e+07	5.97541e+07	3.25927e+07	4.77759e+07	6.87254e+07	9.97661e+07	4.36297e+07	3.12717e+07	4.57831e+07	4.4602e+07	3.32742e+07	5.59439e+07	2.21263e+07	7.57883e+07	7.12622e+07	6.11823e+07	4.95544e+07	4.59321e+07	5.76711e+07	3.00121e+07	6.80473e+07	2.74064e+07	4.01176e+07	3.27033e+07	3.47609e+07	3.71493e+07	3.21365e+07	3.84065e+07
ESI(−)	1.47_524.299762966667	1.47	LPS(18:0)	LPS(18:0)	M-H	LPS	(18:0)	(18:0)	NA	NA	NA	524.299	C24 H47 O9 N1 P1	A	4.52869e+08	3.16813e+08	2.44491e+08	2.45839e+08	2.35716e+08	3.27383e+08	3.38586e+08	2.79768e+08	3.85271e+08	2.21332e+08	3.11913e+08	3.77441e+08	5.84568e+08	3.03277e+08	2.19871e+08	2.96475e+08	3.05198e+08	2.13924e+08	3.52825e+08	1.53188e+08	5.21273e+08	3.92763e+08	3.77237e+08	3.55016e+08	3.33229e+08	3.57911e+08	1.95919e+08	5.10678e+08	2.09519e+08	2.37888e+08	2.32907e+08	2.7313e+08	3.02088e+08	1.98155e+08	2.61117e+08
ESI(−)	1.52_550.315470266667	1.52	LPS(20:1)	LPS(20:1)	M-H	LPS	(20:1)	(20:1)	NA	NA	NA	550.315	C26 H49 O9 N1 P1	B	2.75523e+07	2.39006e+07	1.29944e+07	1.29758e+07	1.35013e+07	2.56355e+07	2.22144e+07	2.00749e+07	1.6914e+07	9.98934e+06	1.55282e+07	2.3889e+07	2.87198e+07	1.30027e+07	1.23288e+07	1.20336e+07	1.65228e+07	9.83994e+06	2.00576e+07	1.17678e+07	1.86327e+07	1.64029e+07	2.13818e+07	1.93329e+07	1.27822e+07	1.95073e+07	1.36172e+07	2.95693e+07	8.0067e+06	1.22513e+07	1.01315e+07	1.77262e+07	1.74332e+07	1.12799e+07	1.05255e+07
ESI(−)	1.52_572.298642133333	1.52	LPS(22:4)	LPS(22:4)	M-H	LPS	(22:4)	(22:4)	NA	NA	NA	572.299	C28 H47 O9 N1 P1	D	3.99634e+06	3.67001e+06	2.21931e+06	1.65464e+06	2.08536e+06	2.64587e+06	3.59206e+06	3.16415e+06	2.80246e+06	1.336e+06	1.74809e+06	2.72006e+06	4.01992e+06	1.96367e+06	1.95282e+06	1.71087e+06	2.48749e+06	1.73854e+06	2.25088e+06	1.93297e+06	1.82964e+06	2.43909e+06	2.77346e+06	2.48471e+06	1.57616e+06	3.57119e+06	2.51827e+06	3.26277e+06	1.21524e+06	1.6379e+06	1.75529e+06	2.47153e+06	2.1956e+06	1.7926e+06	1.73584e+06
ESI(−)	1.54_423.2881375	1.54	LPA(18:0e)	LPA(18:0e)	M-H	LPA	(18:0e)	(18:0e)	NA	NA	NA	423.288	C21 H44 O6 N0 P1	B	379072	5.67263e+06	1.47916e+06	1.0932e+06	586254	433996	845153	589358	2.03201e+06	1.23179e+06	1.57323e+06	3.5199e+06	181833	756806	226043	3.27659e+06	232274	537159	635627	220450	6.00448e+06	2.33947e+06	561051	352941	402442	752534	264312	323899	240906	738206	185919	255025	159119	192317	4.08567e+06
ESI(−)	1.56_554.346681933333	1.56	LPC(17:0)	LPC(17:0)	M+HCOO	LPC	(17:0)	(17:0)	NA	NA	NA	554.346	C26 H53 O9 N1 P1	A	1.64904e+06	1.89039e+06	1.39611e+06	914061	1.23668e+06	1.20855e+06	872518	3.39447e+06	1.65634e+06	1.86467e+06	1.2201e+06	1.45308e+06	1.53369e+06	1.02084e+06	1.52748e+06	2.06894e+06	1.03779e+06	2.20675e+06	2.43782e+06	2.06685e+06	2.21878e+06	2.48476e+06	1.26473e+06	1.44579e+06	2.84529e+06	2.27951e+06	1.46726e+06	2.28269e+06	3.05709e+06	1.6798e+06	1.96067e+06	2.35111e+06	1.07183e+06	1.51149e+06	1.44499e+06
ESI(−)	1.59_537.320088983333	1.59	LPG(20:1)	LPG(20:1)	M-H	LPG	(20:1)	(20:1)	NA	NA	NA	537.32	C26 H50 O9 N0 P1	B	1.78179e+06	1.2363e+06	901087	1.71841e+06	1.59123e+06	1.79182e+06	1.65139e+06	1.4808e+06	1.35392e+06	617322	1.59151e+06	1.82179e+06	3.44425e+06	1.90351e+06	1.33416e+06	2.04573e+06	1.68887e+06	1.45087e+06	1.86044e+06	846548	3.2611e+06	2.18988e+06	2.69161e+06	1.85342e+06	1.30078e+06	2.33106e+06	1.30983e+06	3.10274e+06	1.04585e+06	1.29035e+06	1.76684e+06	1.89548e+06	2.18726e+06	1.65574e+06	1.76632e+06
ESI(−)	1.6_449.303788783333	1.6	LPA(20:0p)	LPA(20:0p)	M-H	LPA	(20:0p)	(20:0p)	NA	NA	NA	449.304	C23 H46 O6 N0 P1	B	410652	5.08203e+06	918911	556858	575316	259664	545975	532419	895628	1.04467e+06	725701	1.91627e+06	164322	386988	248942	2.49031e+06	186525	530894	506415	201446	3.90438e+06	965572	379069	222122	301237	785005	367712	209468	225041	512832	275974	281519	202348	242224	3.16491e+06
ESI(−)	1.63_576.330997766667	1.63	LPS(22:2)	LPS(22:2)	M-H	LPS	(22:2)	(22:2)	NA	NA	NA	576.331	C28 H51 O9 N1 P1	B	2.85885e+06	1.82327e+06	1.42732e+06	1.9033e+06	1.57817e+06	2.57454e+06	2.62521e+06	2.00509e+06	2.14852e+06	1.34149e+06	1.72946e+06	2.38657e+06	3.06696e+06	2.18179e+06	1.3762e+06	1.5902e+06	2.65624e+06	1.25997e+06	2.465e+06	1.00507e+06	2.43063e+06	2.26864e+06	4.02651e+06	2.94621e+06	1.96192e+06	2.75431e+06	1.74341e+06	2.707e+06	1.18789e+06	1.60431e+06	1.65227e+06	2.47083e+06	2.27201e+06	1.93157e+06	1.90998e+06
ESI(−)	1.64_550.351615166667	1.64	dMePE(20:0)	dMePE(20:0)	M-H	dMePE	(20:0)	(20:0)	NA	NA	NA	550.351	C27 H53 O8 N1 P1	C	1.30131e+06	1.86711e+06	1.05448e+06	1.07718e+06	1.03497e+06	949739	970521	916251	987468	699946	1.00581e+06	1.05333e+06	1.49079e+06	945230	1.13573e+06	1.20523e+06	1.18241e+06	1.46232e+06	1.08741e+06	882124	1.85079e+06	1.43068e+06	1.43971e+06	994821	1.30888e+06	1.55757e+06	1.03224e+06	1.23483e+06	1.14976e+06	1.00834e+06	1.04642e+06	1.11055e+06	1.11628e+06	948260	1.42605e+06
ESI(−)	1.65_494.32564785	1.65	LdMePE(17:0)	LdMePE(17:0)	M-H	LdMePE	(17:0)	(17:0)	NA	NA	NA	494.325	C24 H49 O7 N1 P1	B	1.82958e+06	3.12037e+06	2.19926e+06	1.8544e+06	2.16804e+06	1.94786e+06	1.4427e+06	5.19971e+06	3.02043e+06	3.27589e+06	2.21545e+06	1.8913e+06	2.48899e+06	1.09582e+06	1.67869e+06	3.3471e+06	1.01594e+06	2.08624e+06	997459	2.79773e+06	3.43904e+06	3.43006e+06	1.73689e+06	1.52175e+06	3.07889e+06	3.44251e+06	2.37483e+06	3.33292e+06	3.56086e+06	2.71389e+06	2.33088e+06	3.32458e+06	1.83429e+06	2.14992e+06	2.65778e+06
ESI(−)	1.69_451.283420366667	1.69	LPMe(18:0)	LPMe(18:0)	M-H	LPMe	(18:0)	(18:0)	NA	NA	NA	451.283	C22 H44 O7 N0 P1	B	6.15891e+07	2.78732e+07	5.04534e+07	4.42192e+07	2.7169e+07	3.44288e+07	2.82907e+07	4.7983e+07	5.44233e+07	2.83152e+07	3.38682e+07	4.21384e+07	6.52149e+07	3.87325e+07	2.78147e+07	3.2921e+07	3.46582e+07	2.08274e+07	5.36565e+07	1.51443e+07	6.09171e+07	6.42998e+07	6.38855e+07	4.5792e+07	2.89394e+07	5.83189e+07	2.2645e+07	8.98606e+07	3.13163e+07	2.53534e+07	4.7434e+07	3.29904e+07	3.99986e+07	1.0669e+07	4.66555e+07
ESI(−)	1.69_585.340981233333	1.69	LPI(18:0e)	LPI(18:0e)	M-H	LPI	(18:0e)	(18:0e)	NA	NA	NA	585.341	C27 H54 O11 N0 P1	B	449039	525294	511547	263419	383103	284071	261808	373817	492276	349566	621164	426257	462417	255701	289325	518087	205210	482280	289330	384442	678506	1.06611e+06	534240	338891	1.16234e+06	613593	937741	479635	435495	288226	197393	206647	128422	158270	201952
ESI(−)	1.7_492.34597915	1.7	LdMePE(18:0p)	LdMePE(18:0p)	M-H	LdMePE	(18:0p)	(18:0p)	NA	NA	NA	492.346	C25 H51 O6 N1 P1	B	2.52777e+06	4.35538e+06	3.90734e+06	2.07281e+06	1.67957e+06	2.07081e+06	1.58287e+06	3.25094e+06	2.66472e+06	2.1324e+06	1.79244e+06	1.87102e+06	1.15103e+06	885131	2.54725e+06	4.57783e+06	1.88063e+06	4.12974e+06	2.56235e+06	2.28869e+06	5.25367e+06	4.69383e+06	1.06939e+06	1.74611e+06	3.13033e+06	1.73606e+06	2.01223e+06	2.26549e+06	4.09229e+06	1.7479e+06	1.30082e+06	1.88219e+06	1.13742e+06	1.03822e+06	1.44138e+06
ESI(−)	1.7_492.34629785	1.7	CerP(d25:0)	CerP(d25:0)	M-H	CerP	(d25:0)	(d25:0)	NA	NA	NA	492.346	C25 H51 O6 N1 P1	D	2.43971e+06	4.35779e+06	3.68652e+06	2.21675e+06	1.82671e+06	1.84184e+06	1.50413e+06	3.37334e+06	2.76611e+06	1.9124e+06	1.74736e+06	1.95251e+06	1.19663e+06	852574	2.36707e+06	4.92157e+06	1.7907e+06	3.82428e+06	2.6524e+06	2.33909e+06	5.20019e+06	4.60466e+06	1.13939e+06	1.61742e+06	3.29589e+06	1.83786e+06	1.94218e+06	2.65302e+06	4.29025e+06	1.80959e+06	1.44821e+06	1.99583e+06	1.1436e+06	1.06429e+06	1.48594e+06
ESI(−)	1.7_677.4551812	1.7	PEt(34:6e)	PEt(34:6e)	M-H	PEt	(34:6e)	(34:6e)	NA	NA	NA	677.455	C39 H66 O7 N0 P1	C	37102.6	26409.9	164848	591446	33603.2	392858	263886	1.16704e+06	337602	261934	191776	115567	146952	764878	66605.6	438379	178391	103562	2.19612e+06	54424.4	295879	19619	719726	499885	836074	342693	49405.1	124634	774740	107713	290104	141265	162759	101243	143298
ESI(−)	1.71_465.298830133333	1.71	LPEt(18:0)	LPEt(18:0)	M-H	LPEt	(18:0)	(18:0)	NA	NA	NA	465.299	C23 H46 O7 N0 P1	B	465273	3.46712e+06	770488	1.06652e+06	427226	421560	1.03884e+06	933445	1.27105e+06	848243	1.18624e+06	2.83313e+06	493522	1.71925e+06	234006	1.0904e+06	279790	336630	1.02302e+06	94797.7	2.50915e+06	1.13546e+06	798012	422966	484970	1.22698e+06	491158	431011	284382	737244	482862	405258	472376	324688	6.51102e+06
ESI(−)	1.72_419.2572561	1.72	cPA(18:0)	cPA(18:0)	M-H	cPA	(18:0)	(18:0)	NA	NA	NA	419.257	C21 H40 O6 N0 P1	B	5.13068e+07	2.18801e+07	1.08031e+07	2.57281e+07	3.47886e+07	2.87428e+07	2.99594e+07	1.88593e+07	3.30165e+07	3.48626e+07	4.60686e+07	3.55685e+07	1.40897e+08	5.3261e+07	1.49827e+07	4.29364e+07	3.68668e+07	1.88303e+07	4.98394e+07	1.26312e+07	9.5498e+07	4.59789e+07	8.08183e+07	4.60086e+07	4.91389e+07	5.57196e+07	3.82667e+07	5.69872e+07	1.7683e+07	2.06846e+07	3.09947e+07	2.47432e+07	3.6727e+07	2.39257e+07	4.57646e+07
ESI(−)	1.74_477.298819533333	1.74	LPMe(20:1)	LPMe(20:1)	M-H	LPMe	(20:1)	(20:1)	NA	NA	NA	477.299	C24 H46 O7 N0 P1	B	2.67595e+06	1.29166e+06	1.51658e+06	1.45793e+06	1.13195e+06	1.39441e+06	1.17238e+06	2.01315e+06	1.4833e+06	950623	1.10646e+06	1.59913e+06	2.91282e+06	1.48773e+06	1.13177e+06	1.07435e+06	1.36512e+06	794082	1.70722e+06	828783	1.78462e+06	1.87622e+06	2.93979e+06	1.74695e+06	953911	2.24053e+06	1.39268e+06	3.28292e+06	1.07451e+06	927197	1.9186e+06	1.41729e+06	1.66813e+06	580269	1.47871e+06
ESI(−)	1.75_538.31535955	1.75	LPS(19:0)	LPS(19:0)	M-H	LPS	(19:0)	(19:0)	NA	NA	NA	538.315	C25 H49 O9 N1 P1	B	3.03136e+06	2.55407e+06	1.10518e+06	1.42884e+06	1.22208e+06	1.50964e+06	2.23487e+06	2.49699e+06	1.64297e+06	1.63317e+06	1.3361e+06	2.35525e+06	5.75308e+06	1.3821e+06	1.93966e+06	1.30931e+06	1.40443e+06	1.79217e+06	2.17562e+06	1.75384e+06	2.34866e+06	2.07208e+06	1.82223e+06	1.70206e+06	1.45776e+06	3.48452e+06	1.46804e+06	1.91679e+06	992914	2.48934e+06	1.32916e+06	1.85277e+06	2.3392e+06	1.486e+06	1.81508e+06
ESI(−)	1.76_445.2727867	1.76	cPA(20:1)	cPA(20:1)	M-H	cPA	(20:1)	(20:1)	NA	NA	NA	445.272	C23 H42 O6 N0 P1	B	6.87681e+06	3.29864e+06	1.55873e+06	2.54273e+06	3.51908e+06	3.4026e+06	3.70708e+06	2.76052e+06	3.27534e+06	2.75618e+06	4.09752e+06	3.98041e+06	1.13552e+07	3.26819e+06	1.68656e+06	2.21755e+06	3.03003e+06	1.75086e+06	3.84288e+06	1.85779e+06	3.69942e+06	3.83258e+06	5.18843e+06	3.99693e+06	3.75459e+06	5.13597e+06	4.37986e+06	6.10217e+06	1.85888e+06	2.3797e+06	3.04938e+06	3.46597e+06	3.49446e+06	2.65759e+06	3.43372e+06
ESI(−)	1.82_497.324941766667	1.82	LPG(18:0e)	LPG(18:0e)	M-H	LPG	(18:0e)	(18:0e)	NA	NA	NA	497.325	C24 H50 O8 N0 P1	B	222713	227134	168624	141099	173969	235018	179392	116828	250336	83288.1	334142	309340	461219	271851	138129	261789	174254	154330	156879	65935.5	614940	651826	528059	224661	337124	365082	174094	316154	144693	158862	122909	128743	133873	93789.1	153067
ESI(−)	1.84_508.3410879	1.84	LdMePE(18:0)	LdMePE(18:0)	M-H	LdMePE	(18:0)	(18:0)	NA	NA	NA	508.341	C25 H51 O7 N1 P1	B	2.0373e+06	2.7867e+06	1.75987e+06	1.66997e+06	1.73639e+06	1.8496e+06	1.4957e+06	3.68812e+06	1.95426e+06	2.13901e+06	1.9307e+06	1.74807e+06	1.79751e+06	1.25941e+06	2.05915e+06	1.79173e+06	1.28996e+06	2.6606e+06	2.64016e+06	1.62254e+06	1.60058e+06	1.95883e+06	1.39792e+06	2.21946e+06	4.06952e+06	3.04564e+06	1.80572e+06	2.31328e+06	4.73675e+06	2.27271e+06	2.62433e+06	2.19329e+06	2.32407e+06	1.73496e+06	1.71983e+06
ESI(−)	1.84_525.319800866667	1.84	LPG(19:0)	LPG(19:0)	M-H	LPG	(19:0)	(19:0)	NA	NA	NA	525.32	C25 H50 O9 N0 P1	B	107126	80715	92500.8	116178	71827.6	203379	225713	144935	111580	83413.5	324865	113234	576225	490071	143655	265848	160153	115641	456508	68475.5	692856	378676	629694	463866	188789	510043	100423	266035	200053	144011	128910	273346	269203	124747	157791
ESI(−)	1.85_491.314428466667	1.85	LPEt(20:1)	LPEt(20:1)	M-H	LPEt	(20:1)	(20:1)	NA	NA	NA	491.314	C25 H48 O7 N0 P1	B	1.05413e+06	4.65413e+06	954794	967868	954369	543131	1.45184e+06	887682	1.06343e+06	978169	1.30985e+06	2.30872e+06	862296	995700	389859	1.40019e+06	323942	411093	768668	274766	1.99255e+06	1.01501e+06	1.08163e+06	692526	489977	1.50278e+06	815570	675064	181776	902707	869189	805146	560339	634901	3.24672e+06
ESI(−)	1.91_303.23299655	1.91	FA(20:4)(rep)	FA(20:4)	M-H	FA	(20:4)	(20:4)	NA	NA	NA	303.233	O2 H31 C20	D	6.35707e+07	3.87664e+07	5.3566e+07	9.73587e+07	4.68938e+07	1.06973e+08	1.50363e+08	8.20322e+07	7.88945e+07	5.42477e+07	1.19878e+08	1.0797e+08	1.76336e+08	2.83055e+08	7.44183e+07	1.02148e+08	1.69517e+08	7.04048e+07	2.04228e+08	3.28116e+07	1.73037e+08	6.40012e+07	3.13994e+08	2.13408e+08	1.36742e+08	1.75613e+08	7.0207e+07	1.31691e+08	8.01119e+07	8.31249e+07	1.82152e+08	9.27975e+07	1.50551e+08	9.41523e+07	1.56636e+08
ESI(−)	1.91_629.455956866667	1.91	OAHFA(42:10)	OAHFA(42:10)	M-H	OAHFA	(42:10)	(42:10)	NA	NA	NA	629.458	C42 H61 O4	C	1.70867e+06	800289	1.28897e+06	2.98994e+06	1.18789e+06	3.40954e+06	4.80471e+06	2.282e+06	2.42511e+06	1.36841e+06	3.3667e+06	3.40841e+06	5.50695e+06	8.42748e+06	2.13918e+06	2.93216e+06	5.51045e+06	1.85877e+06	6.24952e+06	664770	5.28734e+06	1.80095e+06	9.13799e+06	6.55028e+06	3.90009e+06	5.78394e+06	1.61845e+06	4.56666e+06	2.2121e+06	2.41013e+06	5.90386e+06	2.67509e+06	5.0275e+06	3.24259e+06	5.17991e+06
ESI(−)	1.97_568.3625751	1.97	LPC(18:0)	LPC(18:0)	M+HCOO	LPC	(18:0)	(18:0)	NA	NA	NA	568.362	C27 H55 O9 N1 P1	A	1.82568e+08	2.4315e+08	1.64796e+08	1.59694e+08	1.40474e+08	1.67686e+08	1.33619e+08	2.72733e+08	1.74782e+08	1.88832e+08	1.62654e+08	1.43489e+08	1.36929e+08	1.04278e+08	1.26441e+08	1.86578e+08	1.05679e+08	1.65311e+08	2.35511e+08	1.37831e+08	1.57456e+08	1.84169e+08	1.08228e+08	1.54524e+08	2.58733e+08	1.72387e+08	1.36255e+08	1.825e+08	2.81059e+08	1.49818e+08	1.26192e+08	1.44066e+08	8.79157e+07	9.8443e+07	9.04324e+07
ESI(−)	1.99_1091.72427121667	1.99	CerG2GNAc1(d36:1)	CerG2GNAc1(d36:1)	M-H	CerG2GNAc1	(d36:1)	(d36:1)	NA	NA	NA	1091.72	C56 H103 O18 N2	C	1.61439e+06	3.02294e+06	1.48409e+06	1.29314e+06	1.11893e+06	1.8758e+06	1.17444e+06	3.89012e+06	1.89885e+06	1.9984e+06	2.11541e+06	1.41763e+06	1.15563e+06	667165	741088	2.25639e+06	555045	1.47405e+06	2.81502e+06	992246	1.81776e+06	2.5281e+06	704306	1.5739e+06	3.70645e+06	1.76979e+06	983732	1.84507e+06	3.92843e+06	1.57479e+06	860446	1.02847e+06	415653	529125	466967
ESI(−)	10.09_988.7738867	10.09	dMePE(52:5)	dMePE(52:5)	M-H	dMePE	(52:5)	(52:5)	NA	NA	NA	988.774	C59 H107 O8 N1 P1	C	1.22552e+07	1.40833e+07	1.69339e+07	7.51326e+06	1.51216e+07	1.24435e+07	7.32402e+06	8.50926e+06	1.61762e+07	1.47779e+07	1.45354e+07	1.94654e+07	7.74699e+06	1.17201e+06	9.4632e+06	1.03791e+07	7.52295e+06	1.32033e+07	3.25077e+06	1.22615e+07	8.34294e+06	1.90627e+07	1.70348e+06	5.60222e+06	7.84773e+06	3.77563e+06	7.8001e+06	8.97218e+06	7.76568e+06	8.82617e+06	2.62081e+06	6.96173e+06	1.61837e+06	3.84228e+06	2.52925e+06
ESI(−)	10.12_1014.78959473333	10.12	dMePE(34:2/20:4)	dMePE(54:6)	M-H	dMePE	(34:2/20:4)	(34:2)	(20:4)	NA	NA	1014.79	C61 H109 O8 N1 P1	B	4.11571e+06	4.10454e+06	3.83768e+06	2.35956e+06	4.46002e+06	4.18417e+06	2.32168e+06	2.10409e+06	4.48117e+06	3.36823e+06	3.79447e+06	4.83771e+06	2.92713e+06	689229	3.44932e+06	3.19664e+06	2.3896e+06	3.7896e+06	1.57218e+06	3.46391e+06	3.09626e+06	5.02363e+06	694516	1.96875e+06	2.35573e+06	1.85787e+06	2.949e+06	2.99629e+06	2.97953e+06	3.15445e+06	1.64476e+06	3.63998e+06	838840	2.11864e+06	1.53382e+06
ESI(−)	10.14_938.758806866667	10.14	dMePE(48:2)	dMePE(48:2)	M-H	dMePE	(48:2)	(48:2)	NA	NA	NA	938.758	C55 H105 O8 N1 P1	C	5.87801e+06	1.06171e+07	7.48594e+06	5.12885e+06	8.19451e+06	4.53813e+06	2.30615e+06	5.70301e+06	5.75505e+06	5.5459e+06	5.06602e+06	6.09776e+06	2.01002e+06	360087	5.19183e+06	3.0923e+06	2.64092e+06	5.02645e+06	879626	8.95356e+06	2.40489e+06	6.45116e+06	491460	1.60686e+06	3.70145e+06	1.46257e+06	3.48754e+06	2.98522e+06	4.35213e+06	4.20159e+06	1.07114e+06	3.53699e+06	531254	2.10727e+06	936665
ESI(−)	10.17_964.7740124	10.17	dMePE(50:3)	dMePE(50:3)	M-H	dMePE	(50:3)	(50:3)	NA	NA	NA	964.774	C57 H107 O8 N1 P1	C	4.16255e+06	5.23818e+06	3.98603e+06	2.1772e+06	4.25337e+06	2.49675e+06	1.1634e+06	3.10897e+06	2.94663e+06	2.8984e+06	2.27101e+06	3.25435e+06	1.36577e+06	176296	3.69144e+06	1.40414e+06	1.46804e+06	3.13387e+06	706527	4.83244e+06	1.05381e+06	2.99489e+06	292234	994580	2.21293e+06	1.1882e+06	2.79791e+06	2.22771e+06	2.90858e+06	2.36534e+06	914928	2.83128e+06	406031	1.52472e+06	790800
ESI(−)	10.23_990.789633133333	10.23	dMePE(52:4)	dMePE(52:4)	M-H	dMePE	(52:4)	(52:4)	NA	NA	NA	990.79	C59 H109 O8 N1 P1	C	2.52105e+06	2.36073e+06	2.77144e+06	1.29423e+06	2.04562e+06	1.35927e+06	923029	1.82426e+06	2.15021e+06	1.96438e+06	1.60082e+06	2.22634e+06	741236	277541	1.90136e+06	1.27298e+06	833739	1.95956e+06	539552	2.32252e+06	679168	2.17137e+06	128445	618944	1.37209e+06	612357	1.4159e+06	1.29801e+06	1.48425e+06	1.32226e+06	431123	1.59535e+06	377085	905547	353600
ESI(−)	10.25_1002.78963388333	10.25	dMePE(53:5)	dMePE(53:5)	M-H	dMePE	(53:5)	(53:5)	NA	NA	NA	1002.79	C60 H109 O8 N1 P1	C	1.44568e+06	2.08878e+06	1.82697e+06	1.03009e+06	2.15352e+06	1.47154e+06	946372	1.18689e+06	2.05284e+06	1.73321e+06	1.23921e+06	2.23462e+06	1.19005e+06	442423	1.51361e+06	1.46356e+06	717919	1.84617e+06	707078	3.10188e+06	930401	2.00105e+06	292425	578402	1.27477e+06	873635	970768	1.28041e+06	1.64869e+06	1.92212e+06	1.17098e+06	1.46196e+06	538573	1.21627e+06	963856
ESI(−)	10.34_1016.80529386667	10.34	dMePE(54:5)	dMePE(54:5)	M-H	dMePE	(54:5)	(54:5)	NA	NA	NA	1016.81	C61 H111 O8 N1 P1	C	3.63538e+06	3.78996e+06	4.15156e+06	2.6854e+06	4.11846e+06	4.54958e+06	2.08838e+06	2.16854e+06	4.26982e+06	4.43536e+06	3.75462e+06	5.13155e+06	1.90803e+06	1.43522e+06	1.12504e+07	3.90432e+06	6.6476e+06	3.34061e+06	3.15449e+06	3.89565e+06	3.25821e+06	6.08225e+06	1.29448e+06	1.7691e+06	988313	4.94323e+06	1.04817e+07	1.1758e+06	3.43064e+06	3.23072e+06	4.69431e+06	873014	2.20605e+06	1.642e+06	2.69217e+06
ESI(−)	10.46_966.78980535	10.46	dMePE(50:2)	dMePE(50:2)	M-H	dMePE	(50:2)	(50:2)	NA	NA	NA	966.79	C57 H109 O8 N1 P1	C	1.17102e+07	1.6652e+07	1.21517e+07	6.10895e+06	1.22865e+07	6.14335e+06	3.44888e+06	9.04047e+06	8.47145e+06	8.9158e+06	6.95616e+06	8.66899e+06	3.44483e+06	532667	1.00662e+07	5.72138e+06	4.02632e+06	9.68292e+06	1.88387e+06	1.71497e+07	3.58674e+06	9.30641e+06	784660	2.63551e+06	6.68205e+06	2.48169e+06	6.00985e+06	5.6286e+06	6.63745e+06	7.8104e+06	2.12248e+06	4.81981e+06	1.00543e+06	3.20045e+06	1.48633e+06
ESI(−)	10.48_992.8052874	10.48	dMePE(52:3)	dMePE(52:3)	M-H	dMePE	(52:3)	(52:3)	NA	NA	NA	992.805	C59 H111 O8 N1 P1	C	4.58928e+06	5.07856e+06	3.8217e+06	1.66324e+06	3.63216e+06	2.14477e+06	1.11087e+06	2.72102e+06	2.55834e+06	2.57825e+06	2.00161e+06	2.44189e+06	1.22833e+06	139036	3.93145e+06	1.4827e+06	1.30564e+06	3.59393e+06	695216	5.32036e+06	1.02427e+06	3.03627e+06	190526	870967	2.05233e+06	1.2742e+06	2.49668e+06	2.09325e+06	2.80703e+06	2.41087e+06	831198	2.00184e+06	432737	1.28302e+06	682320
ESI(−)	10.62_1044.83656013333	10.62	dMePE(56:5)	dMePE(56:5)	M-H	dMePE	(56:5)	(56:5)	NA	NA	NA	1044.84	C63 H115 O8 N1 P1	C	2.32e+06	2.78719e+06	2.31042e+06	938166	2.15361e+06	1.58109e+06	1.1062e+06	1.41124e+06	2.45963e+06	1.82786e+06	1.72084e+06	2.57288e+06	1.20696e+06	352927	1.74061e+06	2.12668e+06	1.37997e+06	1.92259e+06	652580	2.65863e+06	1.27862e+06	2.88846e+06	386159	643179	1.41257e+06	881455	1.13968e+06	1.66709e+06	1.32016e+06	1.85364e+06	1.07536e+06	1.385e+06	621279	1.16783e+06	949896
ESI(−)	10.76_994.82108335	10.76	dMePE(52:2)	dMePE(52:2)	M-H	dMePE	(52:2)	(52:2)	NA	NA	NA	994.821	C59 H113 O8 N1 P1	C	4.77244e+06	5.77681e+06	5.04776e+06	2.33371e+06	4.1156e+06	2.11625e+06	1.37102e+06	3.31564e+06	3.44004e+06	3.61912e+06	2.14048e+06	2.90849e+06	1.51939e+06	290657	4.65966e+06	2.19951e+06	1.73115e+06	4.012e+06	1.00265e+06	8.46307e+06	1.32847e+06	2.87119e+06	354381	1.16034e+06	2.94543e+06	1.52295e+06	3.04245e+06	2.4534e+06	2.55537e+06	3.01654e+06	1.08231e+06	1.69997e+06	484945	1.44951e+06	789181
ESI(−)	2.03_329.248628466667	2.03	FA(22:5)(rep)	FA(22:5)	M-H	FA	(22:5)	(22:5)	NA	NA	NA	329.249	O2 H33 C22	D	1.3494e+06	952427	1.46604e+06	5.39804e+06	1.3738e+06	4.94443e+06	5.19536e+06	5.32824e+06	2.87269e+06	2.01954e+06	4.64814e+06	3.14937e+06	4.86808e+06	1.62626e+07	2.31084e+06	3.44138e+06	5.98623e+06	1.93775e+06	1.09733e+07	1.17908e+06	5.04771e+06	1.70037e+06	1.57783e+07	7.41852e+06	8.48614e+06	6.80964e+06	2.03427e+06	5.741e+06	4.40352e+06	2.92466e+06	4.26931e+06	2.30252e+06	4.82064e+06	3.68673e+06	6.03189e+06
ESI(−)	2.04_594.3782436	2.04	LPC(20:1)	LPC(20:1)	M+HCOO	LPC	(20:1)	(20:1)	NA	NA	NA	594.378	C29 H57 O9 N1 P1	A	2.66444e+06	1.83195e+06	1.37879e+06	1.2001e+06	2.17762e+06	1.71237e+06	1.27886e+06	2.35402e+06	1.83046e+06	1.53901e+06	1.98291e+06	1.54113e+06	2.16686e+06	1.33429e+06	1.42215e+06	1.70629e+06	1.31333e+06	2.48711e+06	2.53994e+06	1.8813e+06	1.89511e+06	1.80045e+06	1.81077e+06	1.74715e+06	2.77367e+06	2.23903e+06	2.28605e+06	2.66727e+06	2.295e+06	1.74122e+06	1.59274e+06	1.7253e+06	1.28903e+06	1.2226e+06	1.20488e+06
ESI(−)	2.05_534.356548483333	2.05	LdMePE(20:1)	LdMePE(20:1)	M-H	LdMePE	(20:1)	(20:1)	NA	NA	NA	534.357	C27 H53 O7 N1 P1	B	1.12842e+06	864545	534713	524607	955730	681361	551884	937179	803690	608851	923486	621653	1.0392e+06	488609	537443	712164	625982	881131	990451	858611	938007	856415	624307	628188	1.07842e+06	1.03451e+06	949151	1.12037e+06	931033	747996	578688	613811	467167	469407	498801
ESI(−)	2.08_581.4574866	2.08	OAHFA(38:6)	OAHFA(38:6)	M-H	OAHFA	(38:6)	(38:6)	NA	NA	NA	581.458	C38 H61 O4	C	1.18169e+06	975816	898024	1.24821e+06	1.0331e+06	1.05579e+06	1.0022e+06	814184	735474	614229	848166	971263	1.19372e+06	1.5409e+06	1.59658e+06	723986	1.60588e+06	1.71528e+06	1.25383e+06	875790	544747	696598	1.33643e+06	1.09746e+06	1.05314e+06	1.27803e+06	1.0182e+06	1.63678e+06	823739	1.00893e+06	1.77766e+06	1.35694e+06	1.81655e+06	1.32665e+06	1.68481e+06
ESI(−)	2.1_465.298697216667	2.1	LPA(20:0)	LPA(20:0)	M-H	LPA	(20:0)	(20:0)	NA	NA	NA	465.299	C23 H46 O7 N0 P1	A	2.23949e+06	1.27275e+06	963976	982719	1.17024e+06	2.31715e+06	1.98388e+06	1.05089e+06	2.29632e+06	1.0446e+06	1.89387e+06	2.76639e+06	3.90693e+06	2.00579e+06	896564	1.68487e+06	1.54266e+06	828069	2.58827e+06	795165	2.67183e+06	1.76471e+06	2.13304e+06	1.53495e+06	1.49043e+06	2.15568e+06	1.06695e+06	2.50877e+06	698268	1.54279e+06	1.71768e+06	966135	1.84199e+06	1.27334e+06	1.53292e+06
ESI(−)	2.1_961.62857995	2.1	SQDG(41:2)	SQDG(41:2)	M+HCOO	SQDG	(41:2)	(41:2)	NA	NA	NA	961.629	C51 H93 O14 S1	D	1.16613e+06	1.11676e+06	836991	1.04748e+06	618635	1.16992e+06	1.05093e+06	3.73695e+06	1.90664e+06	1.02436e+06	1.84207e+06	1.23595e+06	2.08427e+06	1.13713e+06	505705	2.23322e+06	1.03983e+06	686914	4.56712e+06	316682	4.58794e+06	1.50251e+06	2.37877e+06	2.06443e+06	4.56025e+06	3.53084e+06	842633	1.47615e+06	2.99927e+06	1.12021e+06	881435	954247	725827	532591	811250
ESI(−)	2.1_983.610876166667	2.1	SQDG(43:5)	SQDG(43:5)	M+HCOO	SQDG	(43:5)	(43:5)	NA	NA	NA	983.614	C53 H91 O14 S1	D	2.0502e+06	1.97854e+06	1.5539e+06	1.71014e+06	950330	2.16011e+06	1.75056e+06	7.60985e+06	3.3677e+06	1.99477e+06	2.42329e+06	2.40698e+06	3.88965e+06	2.19718e+06	827339	3.80913e+06	1.76383e+06	1.05271e+06	8.09506e+06	538127	7.2045e+06	2.82017e+06	3.47897e+06	3.84294e+06	6.3899e+06	5.56403e+06	1.58862e+06	2.51789e+06	4.83207e+06	1.93126e+06	1.32617e+06	1.63457e+06	1.15184e+06	836596	984151
ESI(−)	2.11_552.331138283333	2.11	LPS(20:0)	LPS(20:0)	M-H	LPS	(20:0)	(20:0)	NA	NA	NA	552.331	C26 H51 O9 N1 P1	B	1.81126e+07	1.06072e+07	8.85226e+06	1.1045e+07	8.71394e+06	1.6355e+07	1.61148e+07	9.67506e+06	1.54973e+07	8.54574e+06	1.39939e+07	1.64641e+07	2.81436e+07	1.51345e+07	7.66032e+06	9.42051e+06	1.27837e+07	6.05755e+06	1.49998e+07	6.21465e+06	1.96931e+07	1.50976e+07	1.96817e+07	1.29988e+07	1.18719e+07	1.71147e+07	8.12409e+06	2.2769e+07	6.13838e+06	9.16127e+06	9.50858e+06	9.32605e+06	1.03155e+07	8.52294e+06	9.19244e+06
ESI(−)	2.11_574.314735416667	2.11	LPS(22:3)	LPS(22:3)	M-H	LPS	(22:3)	(22:3)	NA	NA	NA	574.315	C28 H49 O9 N1 P1	D	3.99021e+06	3.80578e+06	2.42909e+06	2.51738e+06	3.03199e+06	3.15925e+06	3.61846e+06	3.45138e+06	3.50541e+06	1.93822e+06	2.45848e+06	3.06586e+06	4.93266e+06	2.44639e+06	2.48711e+06	2.23389e+06	2.93239e+06	2.16511e+06	3.31195e+06	2.61149e+06	3.18961e+06	2.98447e+06	3.81641e+06	3.33786e+06	2.50956e+06	4.30506e+06	2.80249e+06	4.24033e+06	2.1422e+06	2.39221e+06	2.58038e+06	2.86365e+06	2.47484e+06	2.14353e+06	1.95353e+06
ESI(−)	2.13_491.314407883333	2.13	LPA(22:1)	LPA(22:1)	M-H	LPA	(22:1)	(22:1)	NA	NA	NA	491.314	C25 H48 O7 N0 P1	A	2.84482e+06	2.45591e+06	1.46608e+06	1.59724e+06	1.67085e+06	2.32863e+06	2.6812e+06	2.34835e+06	2.19123e+06	1.2162e+06	1.94281e+06	2.50119e+06	3.90753e+06	1.63369e+06	1.38859e+06	1.40254e+06	2.24811e+06	1.09761e+06	2.64629e+06	1.09278e+06	2.46145e+06	2.17507e+06	3.11467e+06	2.41366e+06	1.83298e+06	2.32442e+06	1.37485e+06	3.0137e+06	842321	1.53242e+06	1.39741e+06	2.0649e+06	1.93415e+06	1.40586e+06	1.37484e+06
ESI(−)	2.13_600.329651716667	2.13	LPS(24:4)	LPS(24:4)	M-H	LPS	(24:4)	(24:4)	NA	NA	NA	600.331	C30 H51 O9 N1 P1	D	4.50317e+06	3.05746e+06	1.88237e+06	2.54798e+06	2.56327e+06	3.35634e+06	3.80095e+06	3.27717e+06	2.98953e+06	1.1694e+06	1.73687e+06	3.48399e+06	4.0656e+06	2.37785e+06	1.63861e+06	1.8174e+06	3.36277e+06	1.52041e+06	2.84815e+06	1.39132e+06	1.66357e+06	2.68572e+06	4.09668e+06	3.62814e+06	1.73047e+06	2.44419e+06	1.95012e+06	3.52459e+06	1.20836e+06	1.47696e+06	2.1532e+06	2.99161e+06	2.15359e+06	2.14678e+06	1.69806e+06
ESI(−)	2.14_578.346899966667	2.14	LPS(22:1)(rep)	LPS(22:1)	M-H	LPS	(22:1)	(22:1)	NA	NA	NA	578.346	C28 H53 O9 N1 P1	B	2.90995e+07	2.17613e+07	1.27143e+07	1.56214e+07	1.5115e+07	2.12339e+07	2.39683e+07	2.14739e+07	2.00246e+07	1.08054e+07	1.65853e+07	2.20743e+07	3.61761e+07	1.80654e+07	1.28904e+07	1.13515e+07	2.09701e+07	9.54955e+06	2.30403e+07	1.04564e+07	2.17411e+07	1.96104e+07	2.72351e+07	2.29222e+07	1.65844e+07	2.35924e+07	1.27005e+07	2.69755e+07	9.12174e+06	1.43567e+07	1.32808e+07	1.83187e+07	1.8101e+07	1.0024e+07	1.42893e+07
ESI(−)	2.22_451.319433766667	2.22	LPA(20:0e)	LPA(20:0e)	M-H	LPA	(20:0e)	(20:0e)	NA	NA	NA	451.319	C23 H48 O6 N0 P1	B	243157	1.19795e+06	306543	164753	222102	90741.4	271945	74100	384256	281197	511895	884555	68342.4	222417	109521	285976	127099	152866	129102	13593	553165	501604	188467	82658.2	175132	335514	132913	55168.4	48424.4	209285	89158.4	47836.7	15488.9	67655.6	887844
ESI(−)	2.22_539.335457566667	2.22	LPG(20:0)	LPG(20:0)	M-H	LPG	(20:0)	(20:0)	NA	NA	NA	539.335	C26 H52 O9 N0 P1	B	207365	122786	109429	187592	161743	251822	260153	140874	219286	91713.2	227054	292819	539140	425824	199301	284826	250671	107748	234011	83352.8	444601	342664	393322	268941	188468	325426	119402	401487	104396	144027	200163	187019	252404	167639	218246
ESI(−)	2.25_565.3511698	2.25	LPG(22:1)	LPG(22:1)	M-H	LPG	(22:1)	(22:1)	NA	NA	NA	565.351	C28 H54 O9 N0 P1	B	565701	240941	150050	468433	529349	490646	656149	371356	398781	192852	533020	584626	1.03375e+06	601130	394389	1.08812e+06	680344	311339	718172	190556	762940	797817	779369	670979	490063	873353	423152	930424	303227	376687	626874	648925	1.17841e+06	631357	772641
ESI(−)	2.28_604.362638	2.28	LPS(24:2)	LPS(24:2)	M-H	LPS	(24:2)	(24:2)	NA	NA	NA	604.362	C30 H55 O9 N1 P1	B	2.4798e+06	1.27818e+06	713572	1.52903e+06	1.25788e+06	1.46122e+06	1.67754e+06	1.31794e+06	1.45319e+06	609909	1.09519e+06	1.28489e+06	2.3298e+06	1.35269e+06	944867	1.34435e+06	2.28791e+06	846183	1.62184e+06	521161	1.97387e+06	1.45599e+06	2.3567e+06	1.95171e+06	1.45681e+06	1.82251e+06	1.04301e+06	1.96297e+06	784087	909561	1.06325e+06	1.97476e+06	1.7928e+06	1.69251e+06	1.34148e+06
ESI(−)	2.32_582.378167933333	2.32	LPC(19:0)	LPC(19:0)	M+HCOO	LPC	(19:0)	(19:0)	NA	NA	NA	582.378	C28 H57 O9 N1 P1	A	440210	826189	862577	801067	318088	867358	268863	1.71944e+06	1.01395e+06	1.22096e+06	711320	629765	975483	237096	1.25007e+06	1.06271e+06	209950	1.45152e+06	1.48254e+06	1.37982e+06	979111	1.20453e+06	295563	970332	1.5901e+06	1.72549e+06	361626	445172	2.27845e+06	1.201e+06	1.16906e+06	1.87566e+06	1.09908e+06	1.00408e+06	326894
ESI(−)	2.4_522.356584116667	2.4	LdMePE(19:0)	LdMePE(19:0)	M-H	LdMePE	(19:0)	(19:0)	NA	NA	NA	522.357	C26 H53 O7 N1 P1	B	276980	322960	343950	308145	320315	377805	238669	679702	370305	467416	313259	277631	390090	246509	507400	426022	249438	572613	634227	575566	501509	501368	298079	384272	613475	693473	314225	521980	906744	483124	436746	699279	434875	396323	323127
ESI(−)	2.43_520.377254913793	2.43	CerP(d27:0)	CerP(d27:0)	M-H	CerP	(d27:0)	(d27:0)	NA	NA	NA	520.377	C27 H55 O6 N1 P1	D	30535.4	42082.1	42985.7	8459.57	12024.8	22844.3	2681.33	34333.5	19775	17069.9	33197.3	3982.58	20963.4	6328.77	17196.4	94207.7	15423.8	62876.1	27959.2	20793.6	108593	111993	8702.45	34721.7	65263.1	70834.2	91428.2	29331	68128.1	5501.9	6809.29	10539.9	6830.91	193591	227985
ESI(−)	2.49_447.288124516667	2.49	cPA(20:0)	cPA(20:0)	M-H	cPA	(20:0)	(20:0)	NA	NA	NA	447.288	C23 H44 O6 N0 P1	B	564247	229544	89024.9	296126	391892	336565	366442	177074	362996	417980	516042	407455	1.96556e+06	543013	144054	369032	369202	143717	369869	163284	763410	412084	939192	440122	469907	580466	433873	626993	157206	199168	345646	271712	345840	223333	466768
ESI(−)	2.52_473.303967666667	2.52	cPA(22:1)	cPA(22:1)	M-H	cPA	(22:1)	(22:1)	NA	NA	NA	473.304	C25 H46 O6 N0 P1	B	3.3687e+06	1.43002e+06	851317	1.7876e+06	2.41746e+06	1.75095e+06	1.9503e+06	1.29165e+06	1.97346e+06	1.92348e+06	1.67634e+06	1.3604e+06	5.22951e+06	2.11634e+06	872198	1.88597e+06	2.14531e+06	1.01972e+06	1.42213e+06	949998	3.66659e+06	2.52395e+06	2.67602e+06	2.48785e+06	2.25454e+06	2.65883e+06	2.02406e+06	3.37669e+06	1.14637e+06	1.27689e+06	1.77875e+06	2.02096e+06	2.39985e+06	1.5302e+06	2.11373e+06
ESI(−)	2.54_566.346615516667	2.54	LPS(21:0)	LPS(21:0)	M-H	LPS	(21:0)	(21:0)	NA	NA	NA	566.346	C27 H53 O9 N1 P1	B	1.17852e+06	855951	998549	998640	782106	1.34381e+06	1.34999e+06	781375	1.25642e+06	786159	1.0069e+06	1.25339e+06	3.08709e+06	1.35322e+06	801785	860031	1.07615e+06	528915	1.2704e+06	1.07657e+06	1.63531e+06	1.30125e+06	1.68162e+06	1.20346e+06	961135	1.65975e+06	764320	1.55077e+06	481878	1.23395e+06	1.20292e+06	1.5889e+06	1.20998e+06	815167	1.03109e+06
ESI(−)	2.58_685.520057470588	2.58	OAHFA(46:10)	OAHFA(46:10)	M-H	OAHFA	(46:10)	(46:10)	NA	NA	NA	685.52	C46 H69 O4	C	34898.1	352389	198965	53812	5986.45	146011	215420	6693.07	50341.4	6203.1	208195	120167	236765	638500	23694.8	129498	236363	22493.4	232575	153727	557575	75153.4	847783	299683	111238	247668	14341.7	173963	11346.4	57190	247744	64248	184265	163129	320976
ESI(−)	2.65_519.345630016667	2.65	LPEt(22:1)	LPEt(22:1)	M-H	LPEt	(22:1)	(22:1)	NA	NA	NA	519.346	C27 H52 O7 N0 P1	B	349333	1.41055e+06	263171	251311	324923	188048	436132	323531	393514	367107	543532	1.04375e+06	308800	313455	91040.9	442592	102244	117171	312850	29797.7	778942	359040	394080	248756	184796	589398	171494	184769	40263.5	311876	240281	241326	230713	166018	1.28182e+06
ESI(−)	2.66_533.45749745	2.66	OAHFA(34:2)	OAHFA(34:2)	M-H	OAHFA	(34:2)	(34:2)	NA	NA	NA	533.458	C34 H61 O4	C	746935	618332	727664	873016	808055	785476	722862	671602	724883	647385	644149	735908	820221	900843	895396	687753	833355	898982	751684	582302	676229	722322	899203	824635	718653	794302	705781	840977	783259	634812	865755	899965	758574	728389	842222
ESI(−)	2.68_499.31941415	2.68	cPA(24:2)	cPA(24:2)	M-H	cPA	(24:2)	(24:2)	NA	NA	NA	499.319	C27 H48 O6 N0 P1	B	670060	275185	151504	405093	429138	322966	385455	304040	424654	272564	607202	374679	1.05823e+06	336648	182593	510284	570231	212544	475200	147557	963339	644963	740682	544494	492188	524145	379253	657343	186377	250554	272404	440564	456174	385968	406942
ESI(−)	2.8_585.487140716667	2.8	OAHFA(38:4)	OAHFA(38:4)	M-H	OAHFA	(38:4)	(38:4)	NA	NA	NA	585.489	C38 H65 O4	C	1.96792e+06	1.71509e+06	1.34712e+06	1.71255e+06	1.65475e+06	1.6509e+06	1.73846e+06	1.61046e+06	1.41938e+06	1.10234e+06	1.53999e+06	1.64739e+06	1.92697e+06	2.11329e+06	1.75274e+06	1.75987e+06	2.0321e+06	2.03483e+06	1.98363e+06	1.18461e+06	1.75487e+06	1.93896e+06	2.57447e+06	2.00452e+06	1.78084e+06	1.76559e+06	1.36869e+06	2.26108e+06	1.54411e+06	2.1551e+06	2.23192e+06	1.79501e+06	1.7379e+06	1.48139e+06	1.70667e+06
ESI(−)	2.89_596.393720766667	2.89	LPC(20:0)	LPC(20:0)	M+HCOO	LPC	(20:0)	(20:0)	NA	NA	NA	596.393	C29 H59 O9 N1 P1	A	646328	539014	422636	498875	670469	417673	425481	644234	466422	474202	525497	525916	608141	495617	740461	676634	451445	785576	653146	989836	718755	694559	545819	443512	788928	765784	644232	823429	1.01604e+06	505610	694907	7530.48	699059	513447	472262
ESI(−)	3.03_493.3301477	3.03	LPA(22:0)	LPA(22:0)	M-H	LPA	(22:0)	(22:0)	NA	NA	NA	493.33	C25 H50 O7 N0 P1	A	1.42725e+06	750687	612056	892220	715982	991154	1.05654e+06	787334	991629	595903	947880	1.18944e+06	2.53415e+06	1.05391e+06	756956	884051	1.07233e+06	463795	1.0067e+06	565864	1.59003e+06	964367	1.35848e+06	1.09123e+06	858834	1.40011e+06	631457	1.64922e+06	400852	598214	880830	890828	1.07009e+06	784574	913726
ESI(−)	3.03_602.344978766667	3.03	LPS(24:3)	LPS(24:3)	M-H	LPS	(24:3)	(24:3)	NA	NA	NA	602.346	C30 H53 O9 N1 P1	B	3.35255e+06	1.95146e+06	1.36226e+06	1.88866e+06	1.82064e+06	2.66607e+06	2.62574e+06	1.67094e+06	2.37067e+06	1.41101e+06	1.97728e+06	3.0938e+06	4.84126e+06	2.48524e+06	1.56019e+06	2.14806e+06	2.45381e+06	1.11443e+06	1.9941e+06	1.18438e+06	3.29203e+06	1.96829e+06	3.98119e+06	2.54544e+06	2.00498e+06	2.92779e+06	1.77127e+06	3.27202e+06	1.12364e+06	1.41828e+06	1.47743e+06	2.08191e+06	1.99897e+06	1.72359e+06	2.09074e+06
ESI(−)	3.04_580.362571266667	3.04	LPS(22:0)	LPS(22:0)	M-H	LPS	(22:0)	(22:0)	NA	NA	NA	580.362	C28 H55 O9 N1 P1	B	1.42595e+07	5.9202e+06	5.14263e+06	6.54368e+06	6.38347e+06	8.91032e+06	9.6486e+06	6.50817e+06	9.38142e+06	5.75798e+06	8.99041e+06	1.1153e+07	2.08016e+07	1.00558e+07	5.91481e+06	7.38018e+06	9.0025e+06	3.97121e+06	9.65723e+06	4.64388e+06	1.3604e+07	1.02091e+07	1.17014e+07	9.32487e+06	7.23287e+06	1.22526e+07	6.07176e+06	1.3112e+07	3.8715e+06	5.99927e+06	6.85254e+06	6.97243e+06	9.27408e+06	6.47767e+06	8.6885e+06
ESI(−)	3.04_606.378358533333	3.04	LPS(24:1)	LPS(24:1)	M-H	LPS	(24:1)	(24:1)	NA	NA	NA	606.378	C30 H57 O9 N1 P1	B	4.70813e+06	2.07402e+06	1.3975e+06	2.786e+06	2.37167e+06	2.56307e+06	2.69118e+06	2.96244e+06	2.96473e+06	1.86922e+06	2.33348e+06	2.86557e+06	6.32131e+06	2.73357e+06	1.90975e+06	2.44242e+06	3.74989e+06	1.39647e+06	3.12867e+06	1.50018e+06	4.1182e+06	3.28008e+06	4.46103e+06	3.81476e+06	2.81484e+06	3.29245e+06	2.0685e+06	3.66553e+06	1.40765e+06	2.16463e+06	2.15895e+06	3.08661e+06	2.92437e+06	2.67143e+06	2.82254e+06
ESI(−)	3.13_567.366760133333	3.13	LPG(22:0)	LPG(22:0)	M-H	LPG	(22:0)	(22:0)	NA	NA	NA	567.367	C28 H56 O9 N0 P1	B	175682	59911.9	43439.3	150907	91411.6	177898	147922	99579.7	132448	67034	135746	199355	395310	299227	100383	243024	198186	54483.1	195299	80373.7	426121	279792	296532	189612	143955	239856	91038.3	274037	70737.3	102323	126239	166451	187613	185121	202201
ESI(−)	3.3_548.408568580645	3.3	CerP(d29:0)	CerP(d29:0)	M-H	CerP	(d29:0)	(d29:0)	NA	NA	NA	548.409	C29 H59 O6 N1 P1	D	121559	5818.84	223485	396571	154084	170241	196531	216178	255030	247993	8184.8	3946.3	9482.59	348734	124996	9600.02	202373	26298.1	333986	2149.2	25313	34926.4	15073	4764.35	37722.5	8250.87	45557.9	11650.5	6525.09	119008	127201	8799.55	148605	145118	616986
ESI(−)	3.32_594.377927083333	3.32	LPS(23:0)	LPS(23:0)	M-H	LPS	(23:0)	(23:0)	NA	NA	NA	594.378	C29 H57 O9 N1 P1	B	535524	432031	342129	284070	225970	516116	417134	366862	439821	345243	284798	1.10722e+06	1.19667e+06	419212	572246	230616	336058	272700	497865	376791	400214	429994	460157	419472	679506	504208	250893	404193	135639	355529	347585	634062	484817	355711	474391
ESI(−)	3.36_501.33509165	3.36	cPA(24:1)	cPA(24:1)	M-H	cPA	(24:1)	(24:1)	NA	NA	NA	501.335	C27 H50 O6 N0 P1	B	473720	195390	91089.5	327380	337701	204135	215515	236732	321137	290170	318423	283767	1.05408e+06	340893	152549	599201	410231	156501	375702	141475	985744	571589	599532	394598	407223	406395	232706	495597	166668	204862	235863	306475	347095	309637	387393
ESI(−)	3.37_475.319440716667	3.37	cPA(22:0)	cPA(22:0)	M-H	cPA	(22:0)	(22:0)	NA	NA	NA	475.319	C25 H48 O6 N0 P1	B	501442	247058	92464.1	288088	383771	276903	247106	210212	364442	378052	425418	358860	1.51731e+06	416891	141285	512056	395801	135909	381356	165294	1.04768e+06	555380	766922	390925	443430	418323	319786	470556	222869	213340	288421	279507	309791	244239	382554
ESI(−)	3.63_798.529072983333	3.63	PS(37:3)	PS(37:3)	M-H	PS	(37:3)	(37:3)	NA	NA	NA	798.529	C43 H77 O10 N1 P1	C	3.47278e+06	3.75067e+06	2.70839e+06	1.83773e+06	4.47871e+06	2.22147e+06	2.47111e+06	2.72312e+06	2.53278e+06	3.11828e+06	2.54849e+06	3.31181e+06	1.55414e+06	369520	3.70506e+06	2.03912e+06	1.2405e+06	7.69272e+06	551593	4.66597e+06	1.04026e+06	3.42418e+06	284017	1.01016e+06	3.79878e+06	1.10021e+06	3.78588e+06	2.13281e+06	4.04005e+06	2.81044e+06	1.34458e+06	2.82332e+06	480873	1.45869e+06	1.04106e+06
ESI(−)	3.73_887.653474016949	3.73	PA(32:6/18:0)	PA(50:6)	M-H	PA	(32:6/18:0)	(32:6)	(18:0)	NA	NA	887.654	C53 H92 O8 N0 P1	B	1.85264e+06	4.56271e+06	1.89475e+06	1.31312e+06	2.13265e+06	910652	828032	2.70416e+06	1.2434e+06	1.95597e+06	1.0174e+06	1.24434e+06	687639	344855	2.428e+06	710974	606257	3.75602e+06	352092	3.11987e+06	298489	1.72447e+06	88331	506342	1.96029e+06	553608	1.08228e+06	1.32683e+06	3.23721e+06	2.09903e+06	834461	2.86934e+06	186213	1.22278e+06	507333
ESI(−)	3.83_841.5026052	3.83	PG(20:4/22:6)	PG(42:10)	M-H	PG	(20:4/22:6)	(20:4)	(22:6)	NA	NA	841.503	C48 H74 O10 N0 P1	B	370969	276901	419585	848860	236836	784321	1.33879e+06	1.65648e+06	889996	1.05632e+06	947712	738181	1.07613e+06	2.63421e+06	556979	1.47393e+06	1.37272e+06	517605	535125	325200	2.73105e+06	333283	2.64191e+06	1.71962e+06	904078	925447	378384	758619	1.56549e+06	481755	1.09547e+06	669143	1.20055e+06	930569	1.1915e+06
ESI(−)	3.83_915.5972016	3.83	PI(18:0/22:3)	PI(40:3)	M-H	PI	(18:0/22:3)	(18:0)	(22:3)	NA	NA	915.597	C49 H88 O13 N0 P1	B	8.58678e+07	7.22598e+07	7.74245e+07	9.10112e+07	6.98397e+07	6.66965e+07	6.68043e+07	5.01077e+07	5.81933e+07	8.05668e+07	4.93073e+07	5.52051e+07	4.59085e+07	6.96179e+07	9.13732e+07	5.20142e+07	8.26934e+07	8.75616e+07	5.27122e+07	7.8984e+07	5.36391e+07	4.63186e+07	6.02558e+07	5.61248e+07	7.72618e+07	5.76486e+07	9.27079e+07	6.44463e+07	7.39375e+07	5.67877e+07	5.71036e+07	7.70777e+07	6.87786e+07	7.38125e+07	5.88431e+07
ESI(−)	3.86_867.518248566667	3.86	PG(22:5/22:6)	PG(44:11)	M-H	PG	(22:5/22:6)	(22:5)	(22:6)	NA	NA	867.518	C50 H76 O10 N0 P1	B	325770	358341	330914	519451	139223	543979	1.10897e+06	933581	599329	735992	564478	380829	770700	1.27954e+06	429856	576471	880694	458621	1.26152e+06	420923	1.55686e+06	108593	1.68647e+06	1.06029e+06	436883	776338	385034	711333	645604	326346	842995	239292	902399	851579	920968
ESI(−)	3.9_608.393923966667	3.9	LPS(24:0)	LPS(24:0)	M-H	LPS	(24:0)	(24:0)	NA	NA	NA	608.393	C30 H59 O9 N1 P1	B	4.20794e+06	1.37124e+06	1.41116e+06	2.69241e+06	1.58383e+06	1.76415e+06	1.71666e+06	2.33608e+06	2.2505e+06	1.76304e+06	2.00481e+06	2.62566e+06	6.7608e+06	2.62976e+06	1.52862e+06	2.47442e+06	2.75173e+06	1.01862e+06	2.69373e+06	1.21242e+06	4.75528e+06	2.90869e+06	3.58822e+06	2.99428e+06	2.67411e+06	2.95614e+06	1.51571e+06	2.96589e+06	1.14474e+06	1.55784e+06	1.89699e+06	2.46858e+06	3.5652e+06	2.49055e+06	2.94364e+06
ESI(−)	3.9_630.377614216667	3.9	LPS(26:3)	LPS(26:3)	M-H	LPS	(26:3)	(26:3)	NA	NA	NA	630.378	C32 H57 O9 N1 P1	D	735129	330279	239581	496537	359724	386801	419188	543744	487513	397535	451385	532125	1.32324e+06	590952	201462	547529	577862	101587	632894	256672	1.16562e+06	528298	803452	610263	546331	685978	397519	650661	251039	311532	368277	544934	671245	532604	559754
ESI(−)	3.96_817.503159266667	3.96	PG(18:2/22:6)	PG(40:8)	M-H	PG	(18:2/22:6)	(18:2)	(22:6)	NA	NA	817.503	C46 H74 O10 N0 P1	B	1.41391e+06	796745	968770	2.22256e+06	1.02441e+06	2.24973e+06	3.90656e+06	2.61808e+06	1.89017e+06	1.80662e+06	2.23861e+06	1.85661e+06	3.63752e+06	3.5124e+06	2.23524e+06	3.01129e+06	4.12608e+06	1.39762e+06	4.73618e+06	1.00001e+06	5.8509e+06	934395	2.73948e+06	2.1548e+06	2.5196e+06	1.48986e+06	1.8727e+06	3.79522e+06	2.39302e+06	1.49197e+06	4.28059e+06	2.26167e+06	2.52229e+06	1.82232e+06	4.66391e+06
ESI(−)	3.99_885.637261716667	3.99	PA(32:5/18:2)	PA(50:7)	M-H	PA	(32:5/18:2)	(32:5)	(18:2)	NA	NA	885.638	C53 H90 O8 N0 P1	B	1.16605e+06	3.17388e+06	1.38861e+06	769841	1.26798e+06	506088	349107	1.80606e+06	769200	1.58146e+06	636128	767580	368475	11012.5	1.08827e+06	429804	330684	2.03397e+06	174406	2.23666e+06	195251	1.17508e+06	41762.4	213812	1.11427e+06	239576	643933	654304	2.08058e+06	1.14387e+06	362788	1.56574e+06	78142.5	520336	179282
ESI(−)	4.16_1442.80062783333	4.16	GD3(d34:1)	GD3(d34:1)	M-H	GD3	(d34:1)	(d34:1)	NA	NA	NA	1442.8	C68 H120 O29 N3	C	985125	934703	1.25119e+06	830104	1.22295e+06	1.0889e+06	1.07072e+06	640069	1.08091e+06	1.02084e+06	1.38306e+06	1.40331e+06	1.0379e+06	1.58882e+06	1.03997e+06	677469	1.42864e+06	1.07193e+06	589670	688170	983424	1.00348e+06	1.23657e+06	965234	1.09853e+06	1.0259e+06	922543	874102	651990	944373	871862	831430	728176	1.00212e+06	1.04084e+06
ESI(−)	4.21_665.44030455	4.21	PG(14:0/14:0)	PG(28:0)	M-H	PG	(14:0/14:0)	(14:0)	(14:0)	NA	NA	665.44	C34 H66 O10 N0 P1	B	734229	1.28399e+06	1.08304e+06	1.61482e+06	1.26331e+06	849890	1.14072e+06	999919	1.38787e+06	796858	1.29631e+06	1.09385e+06	535838	694625	609012	1.32721e+06	798207	363816	451532	602499	1.94223e+06	1.70529e+06	1.04341e+06	1.06035e+06	535849	704361	506787	600206	632591	488314	527392	524193	605376	865886	502260
ESI(−)	4.28_905.51857465	4.28	PI(20:4/20:4)	PI(40:8)	M-H	PI	(20:4/20:4)	(20:4)	(20:4)	NA	NA	905.519	C49 H78 O13 N0 P1	A	39720.6	23316	240224	638034	98720.7	282698	223073	164795	308436	446091	161532	138967	87750.5	147690	132061	338521	303512	125876	705990	171036	106631	30242.3	232547	155535	242160	102196	98904.3	66830.4	573788	74492.9	105160	333999	176500	202543	126263
ESI(−)	4.36_503.350707666667	4.36	cPA(24:0)	cPA(24:0)	M-H	cPA	(24:0)	(24:0)	NA	NA	NA	503.351	C27 H52 O6 N0 P1	B	150475	75077	7642.93	88466.5	116487	69435.8	59423	70370.1	102944	101269	147308	127145	515547	123117	26881.1	356308	156586	34497.4	200974	102397	567327	334202	242951	140644	197232	162780	70485.1	211049	75477.3	92672.7	73614.2	130055	118118	133204	210464
ESI(−)	4.43_798.529072033333	4.43	PS(37:3)(rep)	PS(37:3)	M-H	PS	(37:3)	(37:3)	NA	NA	NA	798.529	C43 H77 O10 N1 P1	C	3.71088e+06	4.0276e+06	4.53177e+06	1.51793e+06	3.10094e+06	811428	641197	2.95664e+06	1.38801e+06	2.26117e+06	2.79429e+06	4.07413e+06	1.56176e+06	114942	1.66585e+06	852664	572027	2.2536e+06	532574	2.08045e+06	1.05561e+06	3.15245e+06	470588	994671	4.6201e+06	272116	2.70599e+06	4.0932e+06	2.89518e+06	3.15774e+06	490514	1.32489e+06	592291	445033	1.23762e+06
ESI(−)	4.44_1169.71643856667	4.44	GM3(d34:0	GM3(d34:0	M-H	GM3	(d34:0+O)	(d34:0+O)	NA	NA	NA	1169.72	C57 H105 O22 N2	D	1.09629e+06	1.24913e+06	1.35044e+06	1.07871e+06	1.40454e+06	1.30941e+06	1.21676e+06	917478	1.16215e+06	1.12568e+06	1.38694e+06	1.6107e+06	1.25296e+06	1.26309e+06	1.23542e+06	933567	1.22772e+06	1.60016e+06	813398	1.08038e+06	981470	1.43315e+06	1.22865e+06	1.17899e+06	1.10194e+06	938794	1.02808e+06	1.19926e+06	1.02963e+06	1.31997e+06	946822	1.08066e+06	949620	1.30599e+06	1.20161e+06
ESI(−)	4.53_855.503374566667	4.53	PI(16:0/20:5)	PI(36:5)	M-H	PI	(16:0/20:5)	(16:0)	(20:5)	NA	NA	855.503	C45 H76 O13 N0 P1	A	904138	499324	1.08929e+06	686261	781686	1.10064e+06	1.2699e+06	869606	955897	848415	1.33065e+06	1.33935e+06	834896	1.22248e+06	795837	827985	849223	480698	581326	770302	1.31651e+06	879738	2.05892e+06	877702	600422	796709	580216	633616	516776	1.20396e+06	842192	580582	679403	912979	445263
ESI(−)	4.54_869.533907333333	4.54	PG(22:4/22:6)	PG(44:10)	M-H	PG	(22:4/22:6)	(22:4)	(22:6)	NA	NA	869.534	C50 H78 O10 N0 P1	B	363189	260172	195072	510488	355154	517442	985295	567254	492914	416291	697810	590144	957213	2.54981e+06	465768	725955	980308	323983	1.07066e+06	191884	2.23838e+06	327654	1.64759e+06	961545	624467	360552	190429	269925	581442	374780	436041	499389	1.18223e+06	960993	608017
ESI(−)	4.56_1275.79468318966	4.56	GM3(d42:3	GM3(d42:3	M-H	GM3	(d42:3+O)	(d42:3+O)	NA	NA	NA	1275.79	C65 H115 O22 N2	D	30242.9	267256	95494.1	13764.8	68668.8	11790.8	12297.4	121680	31194.3	122810	28457.9	25261.2	4090.31	2651.65	64118.5	21892.5	7437.41	134887	2648.41	132991	4819.5	79887.5	5226.46	5062.54	57265.7	8099.96	10588	18465.4	82269.8	43483.3	10060.6	39556.6	3821.58	8533.35	4872.67
ESI(−)	4.57_717.471879366667	4.57	PG(16:1/16:1)	PG(32:2)	M-H	PG	(16:1/16:1)	(16:1)	(16:1)	NA	NA	717.471	C38 H70 O10 N0 P1	B	1.18277e+06	1.88073e+06	1.8115e+06	3.0049e+06	1.78934e+06	1.24193e+06	2.37176e+06	1.90984e+06	2.37502e+06	2.07685e+06	2.76662e+06	2.39153e+06	1.72458e+06	1.6905e+06	3.62856e+06	4.65544e+06	2.63283e+06	888582	1.24274e+06	2.8127e+06	4.37597e+06	4.11391e+06	3.41935e+06	3.92101e+06	2.32075e+06	2.47088e+06	2.5743e+06	2.05441e+06	2.68178e+06	1.90596e+06	1.7134e+06	2.87756e+06	3.10472e+06	4.45205e+06	2.66454e+06
ESI(−)	4.67_1167.70079533333	4.67	GM3(d34:1(rep)	GM3(d34:1	M-H	GM3	(d34:1+O)	(d34:1+O)	NA	NA	NA	1167.7	C57 H103 O22 N2	D	2.9949e+06	3.64708e+06	3.4145e+06	4.24715e+06	3.6803e+06	2.97052e+06	2.71703e+06	3.13913e+06	3.24844e+06	4.88744e+06	2.97685e+06	3.11136e+06	2.70858e+06	3.63233e+06	3.12913e+06	2.45453e+06	2.78999e+06	3.47301e+06	3.41731e+06	2.92222e+06	3.18155e+06	3.15194e+06	3.56943e+06	3.25568e+06	3.4795e+06	2.84415e+06	2.96711e+06	3.06748e+06	3.32652e+06	3.37481e+06	2.8731e+06	2.94696e+06	4.93918e+06	3.34336e+06	2.79411e+06
ESI(−)	4.67_857.519208928571	4.67	PI(18:2/18:2)	PI(36:4)	M-H	PI	(18:2/18:2)	(18:2)	(18:2)	NA	NA	857.519	C45 H78 O13 N0 P1	A	1.17514e+06	824638	1.26507e+06	424192	1.48769e+06	911500	849075	1.30016e+06	880065	1.13197e+06	666867	681286	433766	739621	1.4422e+06	824140	1.33224e+06	1.43265e+06	1.33988e+06	2.14794e+06	1.20735e+06	301509	929765	694040	1.24815e+06	531722	1.19797e+06	793892	1.20792e+06	1.14745e+06	1.67328e+06	1.38156e+06	1.81129e+06	1.35329e+06	380981
ESI(−)	4.78_767.4873646	4.78	PG(16:0/20:5)	PG(36:5)	M-H	PG	(16:0/20:5)	(16:0)	(20:5)	NA	NA	767.487	C42 H72 O10 N0 P1	B	455990	386546	486867	788077	585986	1.93732e+06	1.14445e+06	492470	715276	406326	1.16285e+06	1.12382e+06	773348	3.16239e+06	726164	1.00388e+06	902978	663788	1.06747e+06	420625	1.12635e+06	822751	1.30837e+06	2.40353e+06	712237	936818	612022	957253	677961	737450	994531	826232	1.54837e+06	1.39441e+06	843216
ESI(−)	4.85_631.43449125	4.85	PMe(16:1/14:0)	PMe(30:1)	M-H	PMe	(16:1/14:0)	(16:1)	(14:0)	NA	NA	631.434	C34 H64 O8 N0 P1	B	346332	256002	804901	857679	348093	393457	462067	463100	627633	480327	433616	556318	300361	438562	658201	644697	495098	53766.5	55499.2	515309	687980	1.084e+06	745404	555726	246138	444634	448399	364127	719061	321801	853995	484717	502786	375894	443268
ESI(−)	4.87_619.434436266667	4.87	PEt(14:0/14:0)	PEt(28:0)	M-H	PEt	(14:0/14:0)	(14:0)	(14:0)	NA	NA	619.434	C33 H64 O8 N0 P1	B	139005	914692	328405	344521	228485	69009.8	414619	177900	444688	455019	418456	652721	44410.1	169913	87803.2	252945	65003.1	28320	82456.8	37408.1	621929	228665	221434	134156	44952.2	249185	46993.3	13803.7	42314	214543	67947.4	55735.5	51919	113686	727091
ESI(−)	4.91_743.487677183333	4.91	PG(16:0/18:3)	PG(34:3)	M-H	PG	(16:0/18:3)	(16:0)	(18:3)	NA	NA	743.487	C40 H72 O10 N0 P1	B	923615	869649	688720	1.05923e+06	1.6422e+06	1.47715e+06	928118	448437	1.05351e+06	604862	871510	944436	796789	1.16791e+06	1.71004e+06	727626	981248	993976	1.296e+06	1.0421e+06	878128	990555	1.26965e+06	1.18458e+06	2.53442e+06	2.71659e+06	2.6616e+06	1.76793e+06	899934	730630	2.74401e+06	3.03246e+06	1.92092e+06	1.75153e+06	1.084e+06
ESI(−)	4.94_745.503004983333	4.94	PG(16:0/18:2)	PG(34:2)	M-H	PG	(16:0/18:2)	(16:0)	(18:2)	NA	NA	745.503	C40 H74 O10 N0 P1	B	1.26753e+06	1.31496e+06	1.40778e+06	832162	1.20876e+06	936846	1.09538e+06	1.41448e+06	1.10771e+06	1.15158e+06	1.08585e+06	1.48151e+06	624596	1.32898e+06	971265	1.28293e+06	589505	1.12659e+06	416399	609157	1.76488e+06	1.05397e+06	879059	731883	2.13086e+06	344309	962155	2.0441e+06	1.24419e+06	889160	1.50289e+06	765726	2.08897e+06	719036	503356
ESI(−)	4.94_769.503398516667	4.94	PG(18:2/18:2)(rep)(rep)	PG(36:4)	M-H	PG	(18:2/18:2)	(18:2)	(18:2)	NA	NA	769.503	C42 H74 O10 N0 P1	B	4.03439e+06	2.72888e+06	6.40015e+06	9.94826e+06	4.61612e+06	6.9434e+06	6.10104e+06	5.06541e+06	6.85287e+06	8.02071e+06	6.67734e+06	5.06106e+06	5.26338e+06	7.62431e+06	5.00004e+06	7.67544e+06	7.03907e+06	5.57345e+06	1.20978e+07	3.97561e+06	6.83496e+06	4.00221e+06	5.10736e+06	6.70731e+06	6.1179e+06	4.63107e+06	5.89049e+06	4.99739e+06	1.04803e+07	5.00588e+06	6.02706e+06	5.04416e+06	6.12534e+06	5.46816e+06	6.03108e+06
ESI(−)	4.95_1516.83757596667	4.95	GM1(d34:1)	GM1(d34:1)	M-H	GM1	(d34:1)	(d34:1)	NA	NA	NA	1516.84	C71 H126 O31 N3	C	807705	1.0974e+06	1.20842e+06	853550	1.84196e+06	1.69339e+06	1.44053e+06	941784	1.43883e+06	948391	1.17286e+06	1.56486e+06	1.50767e+06	1.56179e+06	1.1477e+06	1.07751e+06	1.3119e+06	1.6541e+06	978924	692935	1.21851e+06	1.44161e+06	1.45305e+06	1.07582e+06	1.26504e+06	1.09747e+06	864268	1.2692e+06	724590	1.0234e+06	911481	570938	781730	1.01029e+06	1.07114e+06
ESI(−)	4.96_1151.70585915	4.96	GM3(d34:1)(rep)	GM3(d34:1)	M-H	GM3	(d34:1)	(d34:1)	NA	NA	NA	1151.71	C57 H103 O21 N2	D	4.14644e+07	4.84144e+07	5.57182e+07	4.68634e+07	5.75402e+07	5.12903e+07	4.42966e+07	3.88143e+07	5.95005e+07	5.6987e+07	5.49009e+07	6.26897e+07	5.59702e+07	6.4628e+07	5.12583e+07	4.63682e+07	6.26161e+07	6.6183e+07	3.89994e+07	3.87967e+07	5.87187e+07	6.37683e+07	6.0648e+07	5.69426e+07	4.8717e+07	4.4584e+07	4.48569e+07	5.23455e+07	4.45898e+07	6.31794e+07	4.54276e+07	4.19829e+07	3.96018e+07	5.5154e+07	4.97439e+07
ESI(−)	4.99_881.519444716667	4.99	PI(16:0/22:6)	PI(38:6)	M-H	PI	(16:0/22:6)	(16:0)	(22:6)	NA	NA	881.519	C47 H78 O13 N0 P1	A	1.44818e+07	1.26876e+07	1.6374e+07	2.14717e+07	1.95475e+07	2.24711e+07	1.90774e+07	1.68915e+07	2.00572e+07	1.69431e+07	1.94064e+07	2.05178e+07	1.50084e+07	2.12354e+07	1.80925e+07	1.79532e+07	1.55668e+07	1.05495e+07	2.49974e+07	1.37245e+07	2.03378e+07	1.38885e+07	2.05039e+07	1.81412e+07	1.64305e+07	1.96508e+07	1.63214e+07	1.27606e+07	1.61695e+07	1.44835e+07	1.74853e+07	117586	1.53101e+07	1.82175e+07	1.13887e+07
ESI(−)	5.07_771.519114283333	5.07	PG(18:1/18:2)	PG(36:3)	M-H	PG	(18:1/18:2)	(18:1)	(18:2)	NA	NA	771.518	C42 H76 O10 N0 P1	B	2.51951e+06	4.46446e+06	1.09065e+06	1.74209e+06	1.60677e+06	1.83845e+06	1.99056e+06	3.15354e+06	1.90536e+06	1.67596e+06	1.65566e+06	1.51779e+06	2.16095e+06	1.34861e+06	2.27095e+06	2.48547e+06	1.73625e+06	2.14764e+06	2.5586e+06	3.78068e+06	2.56666e+06	2.80617e+06	1.45301e+06	1.66321e+06	1.4317e+06	1.5707e+06	2.36847e+06	1.89619e+06	2.10863e+06	1.39203e+06	1.73667e+06	2.14821e+06	1.83131e+06	2.10352e+06	1.55994e+06
ESI(−)	5.08_821.533878733333	5.08	PG(18:1/22:5)	PG(40:6)	M-H	PG	(18:1/22:5)	(18:1)	(22:5)	NA	NA	821.534	C46 H78 O10 N0 P1	B	224241	44619.5	51551.3	329798	105873	106949	416010	150649	173633	46482.2	299584	123977	388594	312020	76034.4	258425	278352	115148	147591	36408.2	447462	106597	595921	138287	342412	142341	125143	593969	125839	60380.1	86352.5	495807	381093	204804	83206.2
ESI(−)	5.11_645.450106066667	5.11	PA(16:0/16:1)	PA(32:1)	M-H	PA	(16:0/16:1)	(16:0)	(16:1)	NA	NA	645.45	C35 H66 O8 N0 P1	A	408839	2.34642e+06	1.17033e+06	1.23725e+06	667648	654665	1.35081e+06	731217	1.50681e+06	2.356e+06	1.35116e+06	2.02404e+06	279595	745464	646873	2.19996e+06	456156	111607	280367	456143	3.37573e+06	1.21856e+06	1.15183e+06	920344	294573	1.39287e+06	536436	345027	241997	1.26511e+06	912577	521163	552980	969092	3.45796e+06
ESI(−)	5.11_645.450285883333	5.11	PEt(16:1/14:0)	PEt(30:1)	M-H	PEt	(16:1/14:0)	(16:1)	(14:0)	NA	NA	645.45	C35 H66 O8 N0 P1	B	408839	1.94403e+06	1.17033e+06	1.23568e+06	667648	654665	1.17926e+06	731217	1.06508e+06	1.75173e+06	1.35116e+06	1.53265e+06	279595	745464	646873	1.51409e+06	456156	111607	280367	456143	2.35767e+06	1.21852e+06	1.15183e+06	920344	294573	1.03877e+06	536436	345027	241997	1.26511e+06	912577	521163	552980	969092	2.56074e+06
ESI(−)	5.11_806.497912616667	5.11	PS(16:0/22:6)	PS(38:6)	M-H	PS	(16:0/22:6)	(16:0)	(22:6)	NA	NA	806.498	C44 H73 O10 N1 P1	B	716687	769328	806578	1.34408e+06	704817	879720	889534	1.01344e+06	711701	781829	776567	825834	659435	861162	911092	987799	686355	546187	1.08577e+06	675863	560709	496600	508635	1.01969e+06	1.35964e+06	816855	646039	578167	1.60062e+06	804350	663127	802608	518679	665431	460882
ESI(−)	5.12_907.534257316667	5.12	PI(18:1/22:6)	PI(40:7)	M-H	PI	(18:1/22:6)	(18:1)	(22:6)	NA	NA	907.534	C49 H80 O13 N0 P1	A	338269	280516	394041	472512	370359	607805	446401	453382	422438	423986	446690	252851	302839	592175	395514	470704	813926	513976	1.26751e+06	376186	638753	187262	888311	575376	496878	439520	646019	389830	695521	378247	623042	546825	574198	887578	280056
[truncated: 438 more rows]
[truncated: 11 more columns]
