# Supplementary material for: Lung Lipidomic Alterations in Beagle Dogs Infected with Toxocara canis
Source: Animals (Basel). 2022 Nov 9;12(22):3080. doi: 10.3390/ani12223080 (PMC9686702; doi:10.3390/ani12223080)
Supplement: Supplementary file 1 [file animals-12-03080-s001.zip › Table S2.xlsx]

## Sheet: Sheet1
Table S2. All of the detected lipids at 24 hpi, 96 hpi, and 36 dpi.
	Metabolite ID	ratio	t.test_p.value	t.test_p.value_BHcorrect	VIP	LipidIon	LipidGroup	Adduct	Class	FattyAcid	FA1	FA2	FA3	FA4	CalcMz	IonFormula	Grade	Regulate
At 24 hpi	0.84_568.268130483333	1.12375	0.778789	0.96257	0.420026	LPS(22:6)	LPS(22:6)	M-H	LPS	(22:6)	(22:6)	NA	NA	NA	568.268	C28 H43 O9 N1 P1	B	Normal
	0.85_455.241604616667	1.15641	0.602045	0.912953	0.417078	LPG(14:0)	LPG(14:0)	M-H	LPG	(14:0)	(14:0)	NA	NA	NA	455.242	C20 H40 O9 N0 P1	B	Normal
	0.86_569.273244816667	1.12157	0.48532	0.902901	0.942243	LPI(16:1)	LPI(16:1)	M-H	LPI	(16:1)	(16:1)	NA	NA	NA	569.273	C25 H46 O12 N0 P1	A	Normal
	0.87_555.27310275	1.60896	0.101306	0.884913	1.645	LPG(22:6)	LPG(22:6)	M-H	LPG	(22:6)	(22:6)	NA	NA	NA	555.273	C28 H44 O9 N0 P1	B	Normal
	0.87_619.289336433333	1.56079	0.0514651	0.760539	1.56203	LPI(20:4)	LPI(20:4)	M-H	LPI	(20:4)	(20:4)	NA	NA	NA	619.289	C29 H48 O12 N0 P1	A	Normal
	0.89_544.268344866667	1.34672	0.323357	0.892467	1.44702	LPS(20:4)	LPS(20:4)	M-H	LPS	(20:4)	(20:4)	NA	NA	NA	544.268	C26 H43 O9 N1 P1	B	Normal
	0.9_546.2827216	1.29798	0.382346	0.902901	1.40437	LPS(20:4)(rep)	LPS(20:4)	M+H	LPS	(20:4)	(20:4)	NA	NA	NA	546.283	C26 H45 O9 N1 P1	B	Normal
	0.91_481.257377416667	1.0872	0.775041	0.96257	0.277981	LPG(16:1)	LPG(16:1)	M-H	LPG	(16:1)	(16:1)	NA	NA	NA	481.257	C22 H42 O9 N0 P1	B	Normal
	0.91_595.2890381	1.14309	0.310767	0.888104	0.666303	LPI(18:2)	LPI(18:2)	M-H	LPI	(18:2)	(18:2)	NA	NA	NA	595.289	C27 H48 O12 N0 P1	A	Normal
	0.92_395.220426666667	1.04673	0.806558	0.967872	0.186751	LPMe(14:0)	LPMe(14:0)	M-H	LPMe	(14:0)	(14:0)	NA	NA	NA	395.22	C18 H36 O7 N0 P1	B	Normal
	0.92_520.26816305	1.09055	0.689537	0.937012	0.880748	LPS(18:2)	LPS(18:2)	M-H	LPS	(18:2)	(18:2)	NA	NA	NA	520.268	C24 H43 O9 N1 P1	B	Normal
	0.92_531.2730129	1.29452	0.150956	0.884913	0.987607	LPG(20:4)	LPG(20:4)	M-H	LPG	(20:4)	(20:4)	NA	NA	NA	531.273	C26 H44 O9 N0 P1	B	Normal
	0.93_522.282661733333	0.981727	0.860574	0.974415	1.07633	LPS(18:2)(rep)	LPS(18:2)	M+H	LPS	(18:2)	(18:2)	NA	NA	NA	522.283	C24 H45 O9 N1 P1	B	Normal
	0.95_507.272884916667	1.10911	0.685354	0.936494	0.443127	LPG(18:2)	LPG(18:2)	M-H	LPG	(18:2)	(18:2)	NA	NA	NA	507.273	C24 H44 O9 N0 P1	B	Normal
	0.95_509.28740905	1.21026	0.216067	0.884913	0.762697	LPG(18:2)(rep)	LPG(18:2)	M+H	LPG	(18:2)	(18:2)	NA	NA	NA	509.287	C24 H46 O9 N0 P1	B	Normal
	0.95_557.288523583333	1.43394	0.148761	0.884913	1.50946	LPG(22:5)	LPG(22:5)	M-H	LPG	(22:5)	(22:5)	NA	NA	NA	557.288	C28 H46 O9 N0 P1	B	Normal
	0.96_471.25175695	1.22569	0.170359	0.884913	0.89774	LPMe(20:4)	LPMe(20:4)	M-H	LPMe	(20:4)	(20:4)	NA	NA	NA	471.252	C24 H40 O7 N0 P1	B	Normal
	0.97_421.236144683333	1.15296	0.562799	0.912848	0.54121	LPMe(16:1)	LPMe(16:1)	M-H	LPMe	(16:1)	(16:1)	NA	NA	NA	421.236	C20 H38 O7 N0 P1	B	Normal
	0.98_409.236067016667	1.52808	0.353497	0.902901	2.23143	LPEt(14:0)	LPEt(14:0)	M-H	LPEt	(14:0)	(14:0)	NA	NA	NA	409.236	C19 H38 O7 N0 P1	B	Normal
	0.99_439.225608866667	0.98592	0.831552	0.969149	0.295651	cPA(20:4)	cPA(20:4)	M-H	cPA	(20:4)	(20:4)	NA	NA	NA	439.226	C23 H36 O6 N0 P1	B	Normal
	1_485.267444433333	1.4392	0.263831	0.884913	0.928321	LPEt(20:4)	LPEt(20:4)	M-H	LPEt	(20:4)	(20:4)	NA	NA	NA	485.267	C25 H42 O7 N0 P1	B	Normal
	1.02_447.25188465	1.33166	0.180995	0.884913	1.33101	LPMe(18:2)	LPMe(18:2)	M-H	LPMe	(18:2)	(18:2)	NA	NA	NA	447.252	C22 H40 O7 N0 P1	B	Normal
	1.02_512.299601233333	1.02148	0.682146	0.936251	0.596753	LPC(14:0)	LPC(14:0)	M+HCOO	LPC	(14:0)	(14:0)	NA	NA	NA	512.299	C23 H47 O9 N1 P1	A	Normal
	1.02_552.30962805	1.35969	0.85093	0.971983	0.888818	LdMePE(22:6)	LdMePE(22:6)	M-H	LdMePE	(22:6)	(22:6)	NA	NA	NA	552.31	C29 H47 O7 N1 P1	B	Normal
	1.03_415.225691483333	1.02958	0.891556	0.983588	0.27071	cPA(18:2)	cPA(18:2)	M-H	cPA	(18:2)	(18:2)	NA	NA	NA	415.226	C21 H36 O6 N0 P1	B	Normal
	1.03_568.3401952	1.56669	0.835591	0.969243	1.03129	LPC(22:6)(rep)	LPC(22:6)	M+H	LPC	(22:6)	(22:6)	NA	NA	NA	568.34	C30 H51 O7 N1 P1	B	Normal
	1.05_435.251761133333	0.885412	0.547561	0.912848	0.75204	LPEt(16:1)	LPEt(16:1)	M-H	LPEt	(16:1)	(16:1)	NA	NA	NA	435.252	C21 H40 O7 N0 P1	B	Normal
	1.05_452.278387616667	1.05294	0.832699	0.969149	0.613864	LdMePE(14:0)	LdMePE(14:0)	M-H	LdMePE	(14:0)	(14:0)	NA	NA	NA	452.278	C21 H43 O7 N1 P1	B	Normal
	1.06_461.267601033333	0.972291	0.879051	0.981552	0.960386	LPEt(18:2)	LPEt(18:2)	M-H	LPEt	(18:2)	(18:2)	NA	NA	NA	461.267	C23 H42 O7 N0 P1	B	Normal
	1.06_528.309778466667	2.37768	0.342234	0.902901	1.86674	LdMePE(20:4)	LdMePE(20:4)	M-H	LdMePE	(20:4)	(20:4)	NA	NA	NA	528.31	C27 H47 O7 N1 P1	B	Normal
	1.06_571.28925095	0.958963	0.688055	0.937012	1.00545	LPI(16:0)	LPI(16:0)	M-H	LPI	(16:0)	(16:0)	NA	NA	NA	571.289	C25 H48 O12 N0 P1	A	Normal
	1.07_409.236088016667	1.18103	0.243822	0.884913	0.586299	LPA(16:0)	LPA(16:0)	M-H	LPA	(16:0)	(16:0)	NA	NA	NA	409.236	C19 H38 O7 N0 P1	A	Normal
	1.07_496.2684941	1.10688	0.452166	0.902901	0.369739	LPS(16:0)	LPS(16:0)	M-H	LPS	(16:0)	(16:0)	NA	NA	NA	496.268	C22 H43 O9 N1 P1	B	Normal
	1.07_518.252417766667	1.07601	0.561583	0.912848	0.317029	LPS(18:3)	LPS(18:3)	M-H	LPS	(18:3)	(18:3)	NA	NA	NA	518.252	C24 H41 O9 N1 P1	D	Normal
	1.07_526.293081733333	1.03065	0.714634	0.94464	0.597852	LPE(22:6)	LPE(22:6)	M+H	LPE	(22:6)	(22:6)	NA	NA	NA	526.293	C27 H45 O7 N1 P1	B	Normal
	1.07_647.320206283333	1.74032	0.0239803	0.634421	1.68841	LPI(22:4)	LPI(22:4)	M-H	LPI	(22:4)	(22:4)	NA	NA	NA	647.32	C31 H52 O12 N0 P1	A	Up
	1.08_498.28266565	1.04956	0.759158	0.96257	0.241248	LPS(16:0)(rep)	LPS(16:0)	M+H	LPS	(16:0)	(16:0)	NA	NA	NA	498.283	C22 H45 O9 N1 P1	B	Normal
	1.08_542.322509033333	1.73176	0.415327	0.902901	1.63943	LPC(20:5)	LPC(20:5)	M+H	LPC	(20:5)	(20:5)	NA	NA	NA	542.324	C28 H49 O7 N1 P1	B	Normal
	1.08_544.34042265	2.11932	0.453887	0.902901	1.58714	LPC(20:4)(rep)	LPC(20:4)	M+H	LPC	(20:4)	(20:4)	NA	NA	NA	544.34	C28 H51 O7 N1 P1	B	Normal
	1.08_588.33124275	2.93064	0.290958	0.885359	2.12666	LPC(20:4)	LPC(20:4)	M+HCOO	LPC	(20:4)	(20:4)	NA	NA	NA	588.331	C29 H51 O9 N1 P1	A	Normal
	1.09_494.324553583333	1.15612	0.627998	0.921786	0.846676	LPC(16:1)(rep)	LPC(16:1)	M+H	LPC	(16:1)	(16:1)	NA	NA	NA	494.324	C24 H49 O7 N1 P1	B	Normal
	1.09_516.306834916667	1.05675	0.949862	0.989879	0.449116	LPC(18:4)	LPC(18:4)	M+H	LPC	(18:4)	(18:4)	NA	NA	NA	516.308	C26 H47 O7 N1 P1	B	Normal
	1.09_520.340355533333	1.79771	0.477552	0.902901	1.65278	LPC(18:2)(rep)	LPC(18:2)	M+H	LPC	(18:2)	(18:2)	NA	NA	NA	520.34	C26 H51 O7 N1 P1	B	Normal
	1.1_303.232944033333	1.45534	0.419225	0.902901	1.17549	FA(20:4)	FA(20:4)	M-H	FA	(20:4)	(20:4)	NA	NA	NA	303.233	O2 H31 C20	D	Normal
	1.1_478.293990766667	1.10957	0.837243	0.969243	1.0911	LdMePE(16:1)	LdMePE(16:1)	M-H	LdMePE	(16:1)	(16:1)	NA	NA	NA	478.294	C23 H45 O7 N1 P1	B	Normal
	1.1_502.292826383333	1.1252	0.830649	0.969149	0.711461	LPC(17:4)	LPC(17:4)	M+H	LPC	(17:4)	(17:4)	NA	NA	NA	502.293	C25 H45 O7 N1 P1	B	Normal
	1.1_538.315395783333	1.17382	0.507852	0.902901	0.829384	LPC(16:1)	LPC(16:1)	M+HCOO	LPC	(16:1)	(16:1)	NA	NA	NA	538.315	C25 H49 O9 N1 P1	A	Normal
	1.1_564.331118366667	1.81635	0.510379	0.902901	1.65971	LPC(18:2)	LPC(18:2)	M+HCOO	LPC	(18:2)	(18:2)	NA	NA	NA	564.331	C27 H51 O9 N1 P1	A	Normal
	1.1_614.346360416667	2.00921	0.0464529	0.758014	1.86805	LPC(22:5)	LPC(22:5)	M+HCOO	LPC	(22:5)	(22:5)	NA	NA	NA	614.346	C31 H53 O9 N1 P1	A	Up
	1.11_502.2932411	1.22756	0.461802	0.902901	0.957911	LPE(20:4)	LPE(20:4)	M+H	LPE	(20:4)	(20:4)	NA	NA	NA	502.293	C25 H45 O7 N1 P1	B	Normal
	1.11_597.30515425	0.922597	0.669285	0.935904	1.1577	LPI(18:1)	LPI(18:1)	M-H	LPI	(18:1)	(18:1)	NA	NA	NA	597.305	C27 H50 O12 N0 P1	A	Normal
	1.12_329.2485987	0.905841	0.46199	0.902901	0.691512	FA(22:5)	FA(22:5)	M-H	FA	(22:5)	(22:5)	NA	NA	NA	329.249	O2 H33 C22	D	Normal
	1.12_435.2517367	0.850356	0.236503	0.884913	0.711424	LPA(18:1)	LPA(18:1)	M-H	LPA	(18:1)	(18:1)	NA	NA	NA	435.252	C21 H40 O7 N0 P1	A	Normal
	1.12_482.324496416667	1.09788	0.409909	0.902901	0.497773	LPC(15:0)(rep)	LPC(15:0)	M+H	LPC	(15:0)	(15:0)	NA	NA	NA	482.324	C23 H49 O7 N1 P1	B	Normal
	1.12_483.273113366667	1.30969	0.251015	0.884913	1.24466	LPG(16:0)	LPG(16:0)	M-H	LPG	(16:0)	(16:0)	NA	NA	NA	483.273	C22 H44 O9 N0 P1	B	Normal
	1.12_485.287814733333	1.13752	0.554692	0.912848	0.491018	LPG(16:0)(rep)	LPG(16:0)	M+H	LPG	(16:0)	(16:0)	NA	NA	NA	485.287	C22 H46 O9 N0 P1	B	Normal
	1.12_507.269719416667	1.14134	0.4524	0.902901	1.43133	LPG(16:0)(rep)(rep)	LPG(16:0)	M+Na	LPG	(16:0)	(16:0)	NA	NA	NA	507.269	C22 H45 O9 N0 P1 Na1	B	Normal
	1.12_522.284041766667	1.43846	0.623854	0.921786	0.955326	LPS(18:1)	LPS(18:1)	M-H	LPS	(18:1)	(18:1)	NA	NA	NA	522.284	C24 H45 O9 N1 P1	B	Normal
	1.13_526.31508465	1.10843	0.464116	0.902901	0.328209	LPC(15:0)	LPC(15:0)	M+HCOO	LPC	(15:0)	(15:0)	NA	NA	NA	526.315	C24 H49 O9 N1 P1	A	Normal
	1.13_559.304222183333	1.41537	0.0867579	0.884913	1.20137	LPG(22:4)	LPG(22:4)	M-H	LPG	(22:4)	(22:4)	NA	NA	NA	559.304	C28 H48 O9 N0 P1	B	Normal
	1.14_511.303278816667	0.868147	0.916297	0.984759	0.67013	LPG(18:1)(rep)	LPG(18:1)	M+H	LPG	(18:1)	(18:1)	NA	NA	NA	511.303	C24 H48 O9 N0 P1	B	Normal
	1.14_524.298708766667	0.874963	0.220432	0.884913	0.95371	LPS(18:1)(rep)	LPS(18:1)	M+H	LPS	(18:1)	(18:1)	NA	NA	NA	524.298	C24 H47 O9 N1 P1	B	Normal
	1.15_478.293181366667	1.02406	0.696505	0.939609	1.3219	LPE(18:2)	LPE(18:2)	M+H	LPE	(18:2)	(18:2)	NA	NA	NA	478.293	C23 H45 O7 N1 P1	B	Normal
	1.15_528.308478966667	1.75744	0.168914	0.884913	1.58855	LPE(22:5)	LPE(22:5)	M+H	LPE	(22:5)	(22:5)	NA	NA	NA	528.308	C27 H47 O7 N1 P1	B	Normal
	1.16_454.329331966667	0.954233	0.628399	0.921786	0.731722	LPC(14:0e)	LPC(14:0e)	M+H	LPC	(14:0e)	(14:0e)	NA	NA	NA	454.329	C22 H49 O6 N1 P1	B	Normal
	1.17_546.356162266667	0.752849	0.375595	0.902901	0.993784	LPC(20:3)(rep)	LPC(20:3)	M+H	LPC	(20:3)	(20:3)	NA	NA	NA	546.355	C28 H53 O7 N1 P1	B	Normal
	1.18_590.346437516667	1.18962	0.299626	0.886822	0.931036	LPC(20:3)	LPC(20:3)	M+HCOO	LPC	(20:3)	(20:3)	NA	NA	NA	590.346	C29 H53 O9 N1 P1	A	Normal
	1.19_478.2928526	1.15925	0.760181	0.96257	0.920394	LPC(15:2)	LPC(15:2)	M+H	LPC	(15:2)	(15:2)	NA	NA	NA	478.293	C23 H45 O7 N1 P1	B	Normal
	1.19_548.299610183333	0.938837	0.726735	0.949949	0.616453	LPS(20:2)	LPS(20:2)	M-H	LPS	(20:2)	(20:2)	NA	NA	NA	548.299	C26 H47 O9 N1 P1	B	Normal
	1.21_423.252084783333	1.15199	0.32299	0.892467	0.58735	LPMe(16:0)	LPMe(16:0)	M-H	LPMe	(16:0)	(16:0)	NA	NA	NA	423.252	C20 H40 O7 N0 P1	B	Normal
	1.21_557.3096667	1.11045	0.764214	0.96257	1.14115	LPI(16:0e)	LPI(16:0e)	M-H	LPI	(16:0e)	(16:0e)	NA	NA	NA	557.31	C25 H50 O11 N0 P1	B	Normal
	1.21_581.309679183333	1.83221	0.235508	0.884913	1.44793	LPI(18:1p)	LPI(18:1p)	M-H	LPI	(18:1p)	(18:1p)	NA	NA	NA	581.31	C27 H50 O11 N0 P1	B	Normal
	1.23_391.225789733333	1.45706	0.189509	0.884913	1.22271	cPA(16:0)	cPA(16:0)	M-H	cPA	(16:0)	(16:0)	NA	NA	NA	391.226	C19 H36 O6 N0 P1	B	Normal
	1.23_482.324127783333	1.11487	0.655759	0.935043	1.04375	LdMePE(16:0)(rep)	LdMePE(16:0)	M+H	LdMePE	(16:0)	(16:0)	NA	NA	NA	482.324	C23 H49 O7 N1 P1	B	Normal
	1.23_585.304785416667	1.10376	0.628368	0.921786	1.58748	LPI(17:0)	LPI(17:0)	M-H	LPI	(17:0)	(17:0)	NA	NA	NA	585.305	C26 H50 O12 N0 P1	A	Normal
	1.24_467.2779137	1.36866	0.450601	0.902901	1.16073	LPG(16:0p)	LPG(16:0p)	M-H	LPG	(16:0p)	(16:0p)	NA	NA	NA	467.278	C22 H44 O8 N0 P1	B	Normal
	1.24_535.3042853	1.07353	0.639839	0.924985	0.38166	LPG(20:2)	LPG(20:2)	M-H	LPG	(20:2)	(20:2)	NA	NA	NA	535.304	C26 H48 O9 N0 P1	B	Normal
	1.25_508.34006687931	1.17544	0.43533	0.902901	1.24686	LPC(17:1)	LPC(17:1)	M+H	LPC	(17:1)	(17:1)	NA	NA	NA	508.34	C25 H51 O7 N1 P1	B	Normal
	1.25_510.283750833333	1.15838	0.317769	0.888713	0.523246	LPS(17:0)	LPS(17:0)	M-H	LPS	(17:0)	(17:0)	NA	NA	NA	510.284	C23 H45 O9 N1 P1	B	Normal
	1.26_504.308550933333	0.994188	0.917961	0.984759	0.826021	LPC(17:3)	LPC(17:3)	M+H	LPC	(17:3)	(17:3)	NA	NA	NA	504.308	C25 H47 O7 N1 P1	B	Normal
	1.26_583.32532445	1.11314	0.27867	0.884913	0.628767	LPI(18:0p)	LPI(18:0p)	M-H	LPI	(18:0p)	(18:0p)	NA	NA	NA	583.325	C27 H52 O11 N0 P1	B	Normal
	1.27_449.267657	1.19021	0.410683	0.902901	1.17466	LPMe(18:1)	LPMe(18:1)	M-H	LPMe	(18:1)	(18:1)	NA	NA	NA	449.267	C22 H42 O7 N0 P1	B	Normal
	1.28_417.241494583333	0.986084	0.967744	0.992224	0.358562	cPA(18:1)	cPA(18:1)	M-H	cPA	(18:1)	(18:1)	NA	NA	NA	417.241	C21 H38 O6 N0 P1	B	Normal
	1.28_437.267534166667	1.02548	0.687431	0.937012	0.789822	LPEt(16:0)	LPEt(16:0)	M-H	LPEt	(16:0)	(16:0)	NA	NA	NA	437.267	C21 H42 O7 N0 P1	B	Normal
	1.29_469.293615033333	1.20735	0.595467	0.912953	0.39347	LPG(16:0e)	LPG(16:0e)	M-H	LPG	(16:0e)	(16:0e)	NA	NA	NA	469.294	C22 H46 O8 N0 P1	B	Normal
	1.29_493.293585083333	1.35694	0.60157	0.912953	1.11772	LPG(18:1p)	LPG(18:1p)	M-H	LPG	(18:1p)	(18:1p)	NA	NA	NA	493.294	C24 H46 O8 N0 P1	B	Normal
	1.29_496.3400142	0.963369	0.681231	0.936251	0.359389	LPC(16:0)(rep)	LPC(16:0)	M+H	LPC	(16:0)	(16:0)	NA	NA	NA	496.34	C24 H51 O7 N1 P1	B	Normal
	1.29_504.308480916667	0.762453	0.123727	0.884913	1.208	LPE(20:3)	LPE(20:3)	M+H	LPE	(20:3)	(20:3)	NA	NA	NA	504.308	C25 H47 O7 N1 P1	B	Normal
	1.29_540.331125233333	1.01146	0.855721	0.971983	0.479606	LPC(16:0)	LPC(16:0)	M+HCOO	LPC	(16:0)	(16:0)	NA	NA	NA	540.331	C25 H51 O9 N1 P1	A	Normal
	1.3_480.309885116667	1.00466	0.924226	0.985128	0.473009	LdMePE(16:0)	LdMePE(16:0)	M-H	LdMePE	(16:0)	(16:0)	NA	NA	NA	480.31	C23 H47 O7 N1 P1	B	Normal
	1.3_497.2887344	1.17112	0.485525	0.902901	0.467276	LPG(17:0)	LPG(17:0)	M-H	LPG	(17:0)	(17:0)	NA	NA	NA	497.288	C23 H46 O9 N0 P1	B	Normal
	1.32_572.371523666667	1.51028	0.31282	0.888104	1.36109	LPC(22:4)(rep)	LPC(22:4)	M+H	LPC	(22:4)	(22:4)	NA	NA	NA	572.371	C30 H55 O7 N1 P1	B	Normal
	1.33_463.2834144	0.761594	0.970041	0.992224	1.00841	LPEt(18:1)	LPEt(18:1)	M-H	LPEt	(18:1)	(18:1)	NA	NA	NA	463.283	C23 H44 O7 N0 P1	B	Normal
	1.34_463.283109183333	0.816757	0.939355	0.989092	0.997139	LPA(20:1)	LPA(20:1)	M-H	LPA	(20:1)	(20:1)	NA	NA	NA	463.283	C23 H44 O7 N0 P1	A	Normal
	1.35_475.283042233333	1.05933	0.804179	0.967872	0.367508	LPMe(20:2)	LPMe(20:2)	M-H	LPMe	(20:2)	(20:2)	NA	NA	NA	475.283	C24 H44 O7 N0 P1	B	Normal
	1.35_616.362032966667	1.49232	0.0205014	0.621612	1.63988	LPC(22:4)	LPC(22:4)	M+HCOO	LPC	(22:4)	(22:4)	NA	NA	NA	616.362	C31 H55 O9 N1 P1	A	Up
	1.36_443.2568173	1.02244	0.87387	0.979303	0.428598	cPA(20:2)	cPA(20:2)	M-H	cPA	(20:2)	(20:2)	NA	NA	NA	443.257	C23 H40 O6 N0 P1	B	Normal
	1.36_522.355958183333	0.644125	0.659056	0.935043	1.43342	LPC(18:1)(rep)	LPC(18:1)	M+H	LPC	(18:1)	(18:1)	NA	NA	NA	522.355	C26 H53 O7 N1 P1	B	Normal
	1.38_478.3294202	0.920868	0.415123	0.902901	0.645113	LPC(16:1p)	LPC(16:1p)	M+H	LPC	(16:1p)	(16:1p)	NA	NA	NA	478.329	C24 H49 O6 N1 P1	B	Normal
	1.39_1035.66039983333	1.17441	0.563581	0.912848	0.864262	CerG2GNAc1(d32:1)	CerG2GNAc1(d32:1)	M-H	CerG2GNAc1	(d32:1)	(d32:1)	NA	NA	NA	1035.66	C52 H95 O18 N2	C	Normal
	1.39_530.3241801	0.969515	0.968544	0.992224	0.25614	LPC(19:4)	LPC(19:4)	M+H	LPC	(19:4)	(19:4)	NA	NA	NA	530.324	C27 H49 O7 N1 P1	B	Normal
	1.39_530.324260916667	0.693464	0.176973	0.884913	1.11202	LPE(22:4)	LPE(22:4)	M+H	LPE	(22:4)	(22:4)	NA	NA	NA	530.324	C27 H49 O7 N1 P1	B	Normal
	1.42_437.2674457	3.34511	0.281351	0.884913	1.85833	LPMe(17:0)	LPMe(17:0)	M-H	LPMe	(17:0)	(17:0)	NA	NA	NA	437.267	C21 H42 O7 N0 P1	B	Normal
	1.44_480.308968566667	0.802431	0.285965	0.885359	1.26248	LPC(15:1)	LPC(15:1)	M+H	LPC	(15:1)	(15:1)	NA	NA	NA	480.308	C23 H47 O7 N1 P1	B	Normal
	1.44_551.381930616667	0.920794	0.343225	0.902901	0.748019	phSM(d22:1)	phSM(d22:1)	M+H	phSM	(d22:1)	(d22:1)	NA	NA	NA	551.382	C27 H56 O7 N2 P1	C	Normal
	1.45_599.320858983333	0.931849	0.672624	0.936198	0.988195	LPI(18:0)	LPI(18:0)	M-H	LPI	(18:0)	(18:0)	NA	NA	NA	599.32	C27 H52 O12 N0 P1	A	Normal
	1.45_601.335157783333	0.760467	0.290805	0.885359	1.91211	LPI(18:0)(rep)	LPI(18:0)	M+H	LPI	(18:0)	(18:0)	NA	NA	NA	601.335	C27 H54 O12 N0 P1	B	Normal
	1.47_1049.60989208333	1.36534	0.400142	0.902901	0.687765	PIP(44:4)	PIP(44:4)	M-H	PIP	(44:4)	(44:4)	NA	NA	NA	1049.61	C53 H95 O16 N0 P2	D	Normal
	1.47_1071.59419976667	1.28652	0.534483	0.912848	0.606739	PIP(46:7)	PIP(46:7)	M-H	PIP	(46:7)	(46:7)	NA	NA	NA	1071.59	C55 H93 O16 N0 P2	D	Normal
	1.47_437.267595683333	1.27003	0.230274	0.884913	0.838993	LPA(18:0)	LPA(18:0)	M-H	LPA	(18:0)	(18:0)	NA	NA	NA	437.267	C21 H42 O7 N0 P1	A	Normal
	1.47_524.299762966667	1.13965	0.45423	0.902901	0.484653	LPS(18:0)	LPS(18:0)	M-H	LPS	(18:0)	(18:0)	NA	NA	NA	524.299	C24 H47 O9 N1 P1	A	Normal
	1.49_526.3143419	1.07301	0.688163	0.937012	0.277109	LPS(18:0)(rep)(rep)	LPS(18:0)	M+H	LPS	(18:0)	(18:0)	NA	NA	NA	526.314	C24 H49 O9 N1 P1	B	Normal
	1.49_548.29658895	0.98235	0.773248	0.96257	0.266779	LPS(18:0)(rep)	LPS(18:0)	M+Na	LPS	(18:0)	(18:0)	NA	NA	NA	548.296	C24 H48 O9 N1 P1 Na1	B	Normal
	1.52_550.315470266667	0.923211	0.658668	0.935043	0.387832	LPS(20:1)	LPS(20:1)	M-H	LPS	(20:1)	(20:1)	NA	NA	NA	550.315	C26 H49 O9 N1 P1	B	Normal
	1.52_572.298642133333	0.893813	0.526143	0.911423	0.528534	LPS(22:4)	LPS(22:4)	M-H	LPS	(22:4)	(22:4)	NA	NA	NA	572.299	C28 H47 O9 N1 P1	D	Normal
	1.54_423.2881375	0.942367	0.910069	0.984759	0.86638	LPA(18:0e)	LPA(18:0e)	M-H	LPA	(18:0e)	(18:0e)	NA	NA	NA	423.288	C21 H44 O6 N0 P1	B	Normal
	1.54_552.330308116667	0.877449	0.394776	0.902901	0.658284	LPS(20:1)(rep)	LPS(20:1)	M+H	LPS	(20:1)	(20:1)	NA	NA	NA	552.33	C26 H51 O9 N1 P1	B	Normal
	1.55_480.34506155	0.833084	0.149931	0.884913	0.719496	LPC(16:0p)	LPC(16:0p)	M+H	LPC	(16:0p)	(16:0p)	NA	NA	NA	480.345	C24 H51 O6 N1 P1	B	Normal
	1.55_510.355766483333	1.21683	0.402399	0.902901	1.37789	LPC(17:0)(rep)	LPC(17:0)	M+H	LPC	(17:0)	(17:0)	NA	NA	NA	510.355	C25 H53 O7 N1 P1	B	Normal
	1.55_535.300796	1.05949	0.950918	0.989879	0.666834	LPG(18:0)(rep)(rep)	LPG(18:0)	M+Na	LPG	(18:0)	(18:0)	NA	NA	NA	535.301	C24 H49 O9 N0 P1 Na1	B	Normal
	1.56_554.346681933333	1.32461	0.19858	0.884913	1.74396	LPC(17:0)	LPC(17:0)	M+HCOO	LPC	(17:0)	(17:0)	NA	NA	NA	554.346	C26 H53 O9 N1 P1	A	Normal
	1.59_537.320088983333	1.1444	0.806585	0.967872	0.683556	LPG(20:1)	LPG(20:1)	M-H	LPG	(20:1)	(20:1)	NA	NA	NA	537.32	C26 H50 O9 N0 P1	B	Normal
	1.6_449.303788783333	0.678611	0.838185	0.969243	1.16455	LPA(20:0p)	LPA(20:0p)	M-H	LPA	(20:0p)	(20:0p)	NA	NA	NA	449.304	C23 H46 O6 N0 P1	B	Normal
	1.62_482.360768566667	0.878142	0.417122	0.902901	0.733428	LPC(16:0e)	LPC(16:0e)	M+H	LPC	(16:0e)	(16:0e)	NA	NA	NA	482.361	C24 H53 O6 N1 P1	B	Normal
	1.62_504.343053933333	0.93444	0.618905	0.921786	0.742755	LPC(18:2p)	LPC(18:2p)	M+H	LPC	(18:2p)	(18:2p)	NA	NA	NA	504.345	C26 H51 O6 N1 P1	B	Normal
	1.63_576.330997766667	1.00468	0.956507	0.989879	0.509361	LPS(22:2)	LPS(22:2)	M-H	LPS	(22:2)	(22:2)	NA	NA	NA	576.331	C28 H51 O9 N1 P1	B	Normal
	1.64_532.339376483333	0.992949	0.990187	0.998971	1.40523	LPC(19:3)	LPC(19:3)	M+H	LPC	(19:3)	(19:3)	NA	NA	NA	532.34	C27 H51 O7 N1 P1	B	Normal
	1.64_550.351615166667	0.85991	0.258399	0.884913	0.775797	dMePE(20:0)	dMePE(20:0)	M-H	dMePE	(20:0)	(20:0)	NA	NA	NA	550.351	C27 H53 O8 N1 P1	C	Normal
	1.64_578.3452593	1.00481	0.948313	0.989879	0.521242	LPS(22:2)(rep)	LPS(22:2)	M+H	LPS	(22:2)	(22:2)	NA	NA	NA	578.345	C28 H53 O9 N1 P1	B	Normal
	1.65_494.32564785	1.31763	0.346708	0.902901	1.65603	LdMePE(17:0)	LdMePE(17:0)	M-H	LdMePE	(17:0)	(17:0)	NA	NA	NA	494.325	C24 H49 O7 N1 P1	B	Normal
	1.69_451.283420366667	1.13376	0.415191	0.902901	0.569856	LPMe(18:0)	LPMe(18:0)	M-H	LPMe	(18:0)	(18:0)	NA	NA	NA	451.283	C22 H44 O7 N0 P1	B	Normal
	1.69_508.376603383333	0.748189	0.203259	0.884913	1.25755	LPC(18:0p)	LPC(18:0p)	M+H	LPC	(18:0p)	(18:0p)	NA	NA	NA	508.376	C26 H55 O6 N1 P1	B	Normal
	1.69_585.340981233333	1.1131	0.484131	0.902901	0.693678	LPI(18:0e)	LPI(18:0e)	M-H	LPI	(18:0e)	(18:0e)	NA	NA	NA	585.341	C27 H54 O11 N0 P1	B	Normal
	1.7_492.34597915	0.755511	0.222665	0.884913	1.11437	LdMePE(18:0p)	LdMePE(18:0p)	M-H	LdMePE	(18:0p)	(18:0p)	NA	NA	NA	492.346	C25 H51 O6 N1 P1	B	Normal
	1.7_492.34629785	0.772147	0.248555	0.884913	1.11565	CerP(d25:0)	CerP(d25:0)	M-H	CerP	(d25:0)	(d25:0)	NA	NA	NA	492.346	C25 H51 O6 N1 P1	D	Normal
	1.7_536.37126435	1.1304	0.806302	0.967872	1.24021	LPC(19:1)	LPC(19:1)	M+H	LPC	(19:1)	(19:1)	NA	NA	NA	536.371	C27 H55 O7 N1 P1	B	Normal
	1.7_677.4551812	1.97711	0.133742	0.884913	2.1161	PEt(34:6e)	PEt(34:6e)	M-H	PEt	(34:6e)	(34:6e)	NA	NA	NA	677.455	C39 H66 O7 N0 P1	C	Normal
	1.71_465.298830133333	1.2126	0.34297	0.902901	1.11171	LPEt(18:0)	LPEt(18:0)	M-H	LPEt	(18:0)	(18:0)	NA	NA	NA	465.299	C23 H46 O7 N0 P1	B	Normal
	1.71_506.360873533333	1.03579	0.814765	0.96808	0.750771	LPC(18:1p)	LPC(18:1p)	M+H	LPC	(18:1p)	(18:1p)	NA	NA	NA	506.361	C26 H53 O6 N1 P1	B	Normal
	1.72_419.2572561	1.78404	0.132479	0.884913	1.60363	cPA(18:0)	cPA(18:0)	M-H	cPA	(18:0)	(18:0)	NA	NA	NA	419.257	C21 H40 O6 N0 P1	B	Normal
	1.74_477.298819533333	1.08574	0.734836	0.951947	0.369055	LPMe(20:1)	LPMe(20:1)	M-H	LPMe	(20:1)	(20:1)	NA	NA	NA	477.299	C24 H46 O7 N0 P1	B	Normal
	1.75_538.31535955	1.2685	0.493347	0.902901	0.892621	LPS(19:0)	LPS(19:0)	M-H	LPS	(19:0)	(19:0)	NA	NA	NA	538.315	C25 H49 O9 N1 P1	B	Normal
	1.76_445.2727867	1.26451	0.46285	0.902901	0.797879	cPA(20:1)	cPA(20:1)	M-H	cPA	(20:1)	(20:1)	NA	NA	NA	445.272	C23 H42 O6 N0 P1	B	Normal
	1.8_534.391830133333	0.984287	0.90425	0.984759	0.608143	LPC(20:1p)	LPC(20:1p)	M+H	LPC	(20:1p)	(20:1p)	NA	NA	NA	534.392	C28 H57 O6 N1 P1	B	Normal
	1.82_497.324941766667	1.3554	0.475324	0.902901	0.597361	LPG(18:0e)	LPG(18:0e)	M-H	LPG	(18:0e)	(18:0e)	NA	NA	NA	497.325	C24 H50 O8 N0 P1	B	Normal
	1.84_508.3410879	1.0886	0.709023	0.943434	0.966649	LdMePE(18:0)	LdMePE(18:0)	M-H	LdMePE	(18:0)	(18:0)	NA	NA	NA	508.341	C25 H51 O7 N1 P1	B	Normal
	1.84_525.319800866667	2.0551	0.14139	0.884913	1.62783	LPG(19:0)	LPG(19:0)	M-H	LPG	(19:0)	(19:0)	NA	NA	NA	525.32	C25 H50 O9 N0 P1	B	Normal
	1.85_491.314428466667	0.794484	0.862789	0.975221	0.577221	LPEt(20:1)	LPEt(20:1)	M-H	LPEt	(20:1)	(20:1)	NA	NA	NA	491.314	C25 H48 O7 N0 P1	B	Normal
	1.91_303.23299655	1.6187	0.13315	0.884913	1.64328	FA(20:4)(rep)	FA(20:4)	M-H	FA	(20:4)	(20:4)	NA	NA	NA	303.233	O2 H31 C20	D	Normal
	1.91_629.455956866667	1.65442	0.142382	0.884913	1.79412	OAHFA(42:10)	OAHFA(42:10)	M-H	OAHFA	(42:10)	(42:10)	NA	NA	NA	629.458	C42 H61 O4	C	Normal
	1.94_482.324127266667	1.69334	0.0806033	0.867134	1.94829	LPC(15:0)(rep)(rep)	LPC(15:0)	M+H	LPC	(15:0)	(15:0)	NA	NA	NA	482.324	C23 H49 O7 N1 P1	B	Normal
	1.96_546.353647233333	1.1703	0.59844	0.912953	0.639151	LPC(20:3)(rep)(rep)	LPC(20:3)	M+H	LPC	(20:3)	(20:3)	NA	NA	NA	546.355	C28 H53 O7 N1 P1	B	Normal
	1.97_568.3625751	0.993045	0.833937	0.969149	0.788306	LPC(18:0)	LPC(18:0)	M+HCOO	LPC	(18:0)	(18:0)	NA	NA	NA	568.362	C27 H55 O9 N1 P1	A	Normal
	1.99_1091.72427121667	1.13463	0.824401	0.969149	1.04501	CerG2GNAc1(d36:1)	CerG2GNAc1(d36:1)	M-H	CerG2GNAc1	(d36:1)	(d36:1)	NA	NA	NA	1091.72	C56 H103 O18 N2	C	Normal
	10_976.772899966667	0.980421	0.560116	0.912848	1.07639	PE(53:5)	PE(53:5)	M+H	PE	(53:5)	(53:5)	NA	NA	NA	976.773	C58 H107 O8 N1 P1	C	Normal
	10.09_988.7738867	0.961581	0.535202	0.912848	1.11371	dMePE(52:5)	dMePE(52:5)	M-H	dMePE	(52:5)	(52:5)	NA	NA	NA	988.774	C59 H107 O8 N1 P1	C	Normal
	10.12_1014.78959473333	0.874668	0.394507	0.902901	0.96204	dMePE(34:2/20:4)	dMePE(54:6)	M-H	dMePE	(34:2/20:4)	(34:2)	(20:4)	NA	NA	1014.79	C61 H109 O8 N1 P1	B	Normal
	10.14_938.758806866667	0.691705	0.234711	0.884913	1.65092	dMePE(48:2)	dMePE(48:2)	M-H	dMePE	(48:2)	(48:2)	NA	NA	NA	938.758	C55 H105 O8 N1 P1	C	Normal
	10.17_964.7740124	0.682416	0.241932	0.884913	1.76781	dMePE(50:3)	dMePE(50:3)	M-H	dMePE	(50:3)	(50:3)	NA	NA	NA	964.774	C57 H107 O8 N1 P1	C	Normal
	10.23_990.789633133333	0.812391	0.351454	0.902901	1.21948	dMePE(52:4)	dMePE(52:4)	M-H	dMePE	(52:4)	(52:4)	NA	NA	NA	990.79	C59 H109 O8 N1 P1	C	Normal
	10.25_1002.78963388333	0.919392	0.55664	0.912848	0.945817	dMePE(53:5)	dMePE(53:5)	M-H	dMePE	(53:5)	(53:5)	NA	NA	NA	1002.79	C60 H109 O8 N1 P1	C	Normal
	10.34_1016.80529386667	0.923435	0.513681	0.902901	0.52282	dMePE(54:5)	dMePE(54:5)	M-H	dMePE	(54:5)	(54:5)	NA	NA	NA	1016.81	C61 H111 O8 N1 P1	C	Normal
	10.43_894.755666016667	0.885147	0.170975	0.884913	0.638369	TG(18:3/18:2/18:2)	TG(54:7)	M+NH4	TG	(18:3/18:2/18:2)	(18:3)	(18:2)	(18:2)	NA	894.755	C57 H100 O6 N1	A	Normal
	10.46_966.78980535	0.671961	0.242016	0.884913	1.72619	dMePE(50:2)	dMePE(50:2)	M-H	dMePE	(50:2)	(50:2)	NA	NA	NA	966.79	C57 H109 O8 N1 P1	C	Normal
	10.48_992.8052874	0.62015	0.20037	0.884913	1.87465	dMePE(52:3)	dMePE(52:3)	M-H	dMePE	(52:3)	(52:3)	NA	NA	NA	992.805	C59 H111 O8 N1 P1	C	Normal
	10.51_863.692008416667	0.985329	0.791753	0.966084	0.647012	Co(Q10)	Co(Q10)	M+H	Co	(Q10)	(Q10)	NA	NA	NA	863.691	C59 H91 O4	A	Normal
	10.51_880.717781183333	0.935201	0.904924	0.984759	0.615665	Co(Q10)(rep)	Co(Q10)	M+NH4	Co	(Q10)	(Q10)	NA	NA	NA	880.718	C59 H94 O4 N1	A	Normal
	10.62_1044.83656013333	0.875398	0.493955	0.902901	1.1579	dMePE(56:5)	dMePE(56:5)	M-H	dMePE	(56:5)	(56:5)	NA	NA	NA	1044.84	C63 H115 O8 N1 P1	C	Normal
	10.69_896.77125405	0.768262	0.0155583	0.552021	1.26887	TG(18:2/18:2/18:2)	TG(54:6)	M+NH4	TG	(18:2/18:2/18:2)	(18:2)	(18:2)	(18:2)	NA	896.77	C57 H102 O6 N1	A	Down
	10.72_870.7555473	0.896588	0.313245	0.888104	0.648188	TG(16:0/18:2/18:3)	TG(52:5)	M+NH4	TG	(16:0/18:2/18:3)	(16:0)	(18:2)	(18:3)	NA	870.755	C55 H100 O6 N1	A	Normal
	10.72_930.79088985	0.909093	0.770085	0.96257	0.333808	TG(58:9p)	TG(58:9p)	M+NH4	TG	(58:9p)	(58:9p)	NA	NA	NA	930.791	C61 H104 O5 N1	C	Normal
	10.76_994.82108335	0.674947	0.232543	0.884913	1.65301	dMePE(52:2)	dMePE(52:2)	M-H	dMePE	(52:2)	(52:2)	NA	NA	NA	994.821	C59 H113 O8 N1 P1	C	Normal
	10.9_768.707648533333	0.805729	0.0460622	0.758014	0.948519	TG(16:0/14:0/14:0)	TG(44:0)	M+NH4	TG	(16:0/14:0/14:0)	(16:0)	(14:0)	(14:0)	NA	768.708	C47 H94 O6 N1	A	Normal
	10.91_794.723314633333	0.664796	0.0510417	0.760539	1.49467	TG(16:0/14:0/16:1)	TG(46:1)	M+NH4	TG	(16:0/14:0/16:1)	(16:0)	(14:0)	(16:1)	NA	794.723	C49 H96 O6 N1	A	Normal
	10.92_820.739029216667	0.619783	0.0387697	0.727599	1.74558	TG(16:0/14:0/18:2)	TG(48:2)	M+NH4	TG	(16:0/14:0/18:2)	(16:0)	(14:0)	(18:2)	NA	820.739	C51 H98 O6 N1	A	Down
	10.92_846.75456165	0.523213	0.0202883	0.621612	2.09273	TG(16:0/16:0/18:3)	TG(50:3)	M+NH4	TG	(16:0/16:0/18:3)	(16:0)	(16:0)	(18:3)	NA	846.755	C53 H100 O6 N1	A	Down
	10.96_872.771042583333	0.749318	0.0104975	0.475437	1.33676	TG(16:1/18:1/18:2)	TG(52:4)	M+NH4	TG	(16:1/18:1/18:2)	(16:1)	(18:1)	(18:2)	NA	872.77	C55 H102 O6 N1	A	Down
	10.96_898.786633083333	0.808425	0.0955734	0.884913	0.947374	TG(18:1/18:2/18:2)	TG(54:5)	M+NH4	TG	(18:1/18:2/18:2)	(18:1)	(18:2)	(18:2)	NA	898.786	C57 H104 O6 N1	A	Normal
	11.14_932.806574566667	5.0349	0.263682	0.884913	2.70188	TG(18:0p/20:4/20:4)	TG(58:8p)	M+NH4	TG	(18:0p/20:4/20:4)	(18:0p)	(20:4)	(20:4)	NA	932.807	C61 H106 O5 N1	B	Normal
	11.17_906.790923679245	2.70107	0.0960674	0.884913	2.79462	TG(16:0e/20:4/20:4)	TG(56:8e)	M+NH4	TG	(16:0e/20:4/20:4)	(16:0e)	(20:4)	(20:4)	NA	906.791	C59 H104 O5 N1	B	Normal
	11.21_796.73972735	0.824792	0.0811353	0.867134	0.902204	TG(16:0/14:0/16:0)	TG(46:0)	M+NH4	TG	(16:0/14:0/16:0)	(16:0)	(14:0)	(16:0)	NA	796.739	C49 H98 O6 N1	A	Normal
	11.21_822.755564166667	0.626455	0.051374	0.760539	1.62858	TG(16:0/16:0/16:1)	TG(48:1)	M+NH4	TG	(16:0/16:0/16:1)	(16:0)	(16:0)	(16:1)	NA	822.755	C51 H100 O6 N1	A	Normal
	11.23_848.770765716667	0.526565	0.00778164	0.404983	2.23638	TG(16:0/16:0/18:2)	TG(50:2)	M+NH4	TG	(16:0/16:0/18:2)	(16:0)	(16:0)	(18:2)	NA	848.77	C53 H102 O6 N1	A	Down
	11.23_874.7866602	0.54008	0.00618488	0.352538	2.19119	TG(16:0/18:1/18:2)	TG(52:3)	M+NH4	TG	(16:0/18:1/18:2)	(16:0)	(18:1)	(18:2)	NA	874.786	C55 H104 O6 N1	A	Down
	11.23_900.802326733333	0.721909	0.0167163	0.555818	1.51171	TG(18:1/18:1/18:2)	TG(54:4)	M+NH4	TG	(18:1/18:1/18:2)	(18:1)	(18:1)	(18:2)	NA	900.801	C57 H106 O6 N1	A	Down
	11.35_836.77025855	0.688547	0.0250097	0.634421	1.40049	TG(15:0/16:0/18:1)	TG(49:1)	M+NH4	TG	(15:0/16:0/18:1)	(15:0)	(16:0)	(18:1)	NA	836.77	C52 H102 O6 N1	A	Down
	11.36_810.755381416667	0.914644	0.375666	0.902901	0.727574	TG(15:0/16:0/16:0)	TG(47:0)	M+NH4	TG	(15:0/16:0/16:0)	(15:0)	(16:0)	(16:0)	NA	810.755	C50 H100 O6 N1	A	Normal
	11.36_862.785886616667	0.566743	0.0109007	0.475437	2.01578	TG(16:0/17:0/18:2)	TG(51:2)	M+NH4	TG	(16:0/17:0/18:2)	(16:0)	(17:0)	(18:2)	NA	862.786	C54 H104 O6 N1	A	Down
	11.36_888.801502883333	0.499461	0.0152878	0.552021	2.20249	TG(18:1/17:1/18:1)	TG(53:3)	M+NH4	TG	(18:1/17:1/18:1)	(18:1)	(17:1)	(18:1)	NA	888.801	C56 H106 O6 N1	A	Down
	11.48_902.817704783333	0.657431	0.0137201	0.547433	1.65785	TG(18:1/18:1/18:1)	TG(54:3)	M+NH4	TG	(18:1/18:1/18:1)	(18:1)	(18:1)	(18:1)	NA	902.817	C57 H108 O6 N1	A	Down
	11.49_850.7864355	0.57828	0.00495273	0.323131	1.99117	TG(16:0/16:0/18:1)	TG(50:1)	M+NH4	TG	(16:0/16:0/18:1)	(16:0)	(16:0)	(18:1)	NA	850.786	C53 H104 O6 N1	A	Down
	11.49_876.802016733333	0.430626	0.00339581	0.276915	2.62726	TG(16:0/18:1/18:1)	TG(52:2)	M+NH4	TG	(16:0/18:1/18:1)	(16:0)	(18:1)	(18:1)	NA	876.801	C55 H106 O6 N1	A	Down
	11.5_824.77132095	0.812806	0.00115636	0.276915	1.32917	TG(16:0/16:0/16:0)	TG(48:0)	M+NH4	TG	(16:0/16:0/16:0)	(16:0)	(16:0)	(16:0)	NA	824.77	C51 H102 O6 N1	A	Down
	11.56_930.849254316667	0.647128	0.00760716	0.404983	1.98426	TG(20:1/18:1/18:1)	TG(56:3)	M+NH4	TG	(20:1/18:1/18:1)	(20:1)	(18:1)	(18:1)	NA	930.848	C59 H112 O6 N1	A	Down
	11.57_928.832956466667	0.562933	0.0024168	0.276915	2.44614	TG(18:0/16:0/22:4)	TG(56:4)	M+NH4	TG	(18:0/16:0/22:4)	(18:0)	(16:0)	(22:4)	NA	928.833	C59 H110 O6 N1	A	Down
	11.58_968.770951433333	0.822749	0.128357	0.884913	0.809685	TG(20:4/20:4/20:4)	TG(60:12)	M+NH4	TG	(20:4/20:4/20:4)	(20:4)	(20:4)	(20:4)	NA	968.77	C63 H102 O6 N1	A	Normal
	11.63_864.8020559	0.627123	0.00211398	0.276915	1.79912	TG(16:0/17:0/18:1)	TG(51:1)	M+NH4	TG	(16:0/17:0/18:1)	(16:0)	(17:0)	(18:1)	NA	864.801	C54 H106 O6 N1	A	Down
	11.63_890.817219116667	0.512873	0.00466222	0.323131	2.29402	TG(17:0/18:1/18:1)	TG(53:2)	M+NH4	TG	(17:0/18:1/18:1)	(17:0)	(18:1)	(18:1)	NA	890.817	C56 H108 O6 N1	A	Down
	11.64_838.786243333333	0.85879	0.0753847	0.858	0.802386	TG(16:0/16:0/17:0)	TG(49:0)	M+NH4	TG	(16:0/16:0/17:0)	(16:0)	(16:0)	(17:0)	NA	838.786	C52 H104 O6 N1	A	Normal
	11.76_904.833083566667	0.513155	0.00347011	0.276915	2.35566	TG(18:0/18:0/18:2)	TG(54:2)	M+NH4	TG	(18:0/18:0/18:2)	(18:0)	(18:0)	(18:2)	NA	904.833	C57 H110 O6 N1	A	Down
	11.77_878.817902216667	0.43981	0.00341859	0.276915	2.53384	TG(18:0/16:0/18:1)	TG(52:1)	M+NH4	TG	(18:0/16:0/18:1)	(18:0)	(16:0)	(18:1)	NA	878.817	C55 H108 O6 N1	A	Down
	11.78_852.802220433333	0.8186	0.0576672	0.821757	1.0579	TG(18:0/16:0/16:0)	TG(50:0)	M+NH4	TG	(18:0/16:0/16:0)	(18:0)	(16:0)	(16:0)	NA	852.801	C53 H106 O6 N1	A	Normal
	11.85_956.864098383333	0.813278	0.0760434	0.858	0.996696	TG(18:0/18:0/22:4)	TG(58:4)	M+NH4	TG	(18:0/18:0/22:4)	(18:0)	(18:0)	(22:4)	NA	956.864	C61 H114 O6 N1	A	Normal
	11.89_892.832933183333	0.566275	0.00195577	0.276915	2.03113	TG(16:0/18:1/19:0)	TG(53:1)	M+NH4	TG	(16:0/18:1/19:0)	(16:0)	(18:1)	(19:0)	NA	892.833	C56 H110 O6 N1	A	Down
	11.9_866.81715405	0.721307	0.00529585	0.323131	1.55546	TG(18:0/16:0/17:0)	TG(51:0)	M+NH4	TG	(18:0/16:0/17:0)	(18:0)	(16:0)	(17:0)	NA	866.817	C54 H108 O6 N1	A	Down
	12.02_906.849513083333	0.544613	7.81475e-05	0.0935425	2.29812	TG(18:0/18:0/18:1)	TG(54:1)	M+NH4	TG	(18:0/18:0/18:1)	(18:0)	(18:0)	(18:1)	NA	906.848	C57 H112 O6 N1	A	Down
	12.02_932.865386583333	0.659194	0.0030987	0.276915	1.99305	TG(20:0/18:1/18:1)	TG(56:2)	M+NH4	TG	(20:0/18:1/18:1)	(20:0)	(18:1)	(18:1)	NA	932.864	C59 H114 O6 N1	A	Down
	12.03_880.833677466667	0.788518	0.0344966	0.72443	1.11269	TG(18:0/16:0/18:0)	TG(52:0)	M+NH4	TG	(18:0/16:0/18:0)	(18:0)	(16:0)	(18:0)	NA	880.833	C55 H110 O6 N1	A	Down
	12.25_960.896034633333	0.820732	0.0390836	0.727599	1.02458	TG(18:1/18:1/22:0)	TG(58:2)	M+NH4	TG	(18:1/18:1/22:0)	(18:1)	(18:1)	(22:0)	NA	960.895	C61 H118 O6 N1	A	Down
	12.26_934.879914733333	0.725785	0.00196577	0.276915	1.49636	TG(16:0/18:1/22:0)	TG(56:1)	M+NH4	TG	(16:0/18:1/22:0)	(16:0)	(18:1)	(22:0)	NA	934.88	C59 H116 O6 N1	A	Down
	12.27_908.86525495	0.832562	0.104624	0.884913	0.928613	TG(18:0/18:0/18:0)	TG(54:0)	M+NH4	TG	(18:0/18:0/18:0)	(18:0)	(18:0)	(18:0)	NA	908.864	C57 H114 O6 N1	A	Normal
	2.02_550.387497083333	1.02524	0.874699	0.979303	0.926901	LPC(20:1)(rep)	LPC(20:1)	M+H	LPC	(20:1)	(20:1)	NA	NA	NA	550.387	C28 H57 O7 N1 P1	B	Normal
	2.03_329.248628466667	1.89311	0.112224	0.884913	2.01677	FA(22:5)(rep)	FA(22:5)	M-H	FA	(22:5)	(22:5)	NA	NA	NA	329.249	O2 H33 C22	D	Normal
	2.04_594.3782436	1.04121	0.666512	0.935584	0.732649	LPC(20:1)	LPC(20:1)	M+HCOO	LPC	(20:1)	(20:1)	NA	NA	NA	594.378	C29 H57 O9 N1 P1	A	Normal
	2.05_534.356548483333	1.03461	0.78578	0.962777	0.761404	LdMePE(20:1)	LdMePE(20:1)	M-H	LdMePE	(20:1)	(20:1)	NA	NA	NA	534.357	C27 H53 O7 N1 P1	B	Normal
	2.08_581.4574866	0.908464	0.317512	0.888713	0.968409	OAHFA(38:6)	OAHFA(38:6)	M-H	OAHFA	(38:6)	(38:6)	NA	NA	NA	581.458	C38 H61 O4	C	Normal
	2.1_465.298697216667	1.36912	0.254176	0.884913	1.02679	LPA(20:0)	LPA(20:0)	M-H	LPA	(20:0)	(20:0)	NA	NA	NA	465.299	C23 H46 O7 N0 P1	A	Normal
	2.1_961.62857995	1.85067	0.0187667	0.607129	1.76793	SQDG(41:2)	SQDG(41:2)	M+HCOO	SQDG	(41:2)	(41:2)	NA	NA	NA	961.629	C51 H93 O14 S1	D	Up
	2.1_983.610876166667	1.9656	0.0156798	0.552021	1.94461	SQDG(43:5)	SQDG(43:5)	M+HCOO	SQDG	(43:5)	(43:5)	NA	NA	NA	983.614	C53 H91 O14 S1	D	Up
	2.11_552.331138283333	1.19658	0.430826	0.902901	0.689826	LPS(20:0)	LPS(20:0)	M-H	LPS	(20:0)	(20:0)	NA	NA	NA	552.331	C26 H51 O9 N1 P1	B	Normal
	2.11_574.314735416667	0.966577	0.677779	0.936251	0.268691	LPS(22:3)	LPS(22:3)	M-H	LPS	(22:3)	(22:3)	NA	NA	NA	574.315	C28 H49 O9 N1 P1	D	Normal
	2.13_491.314407883333	1.04628	0.916624	0.984759	0.100819	LPA(22:1)	LPA(22:1)	M-H	LPA	(22:1)	(22:1)	NA	NA	NA	491.314	C25 H48 O7 N0 P1	A	Normal
	2.13_554.34549445	1.13501	0.668663	0.935904	0.606398	LPS(20:0)(rep)(rep)	LPS(20:0)	M+H	LPS	(20:0)	(20:0)	NA	NA	NA	554.345	C26 H53 O9 N1 P1	B	Normal
	2.13_576.327234883333	1.12086	0.62738	0.921786	0.780595	LPS(20:0)(rep)	LPS(20:0)	M+Na	LPS	(20:0)	(20:0)	NA	NA	NA	576.327	C26 H52 O9 N1 P1 Na1	B	Normal
	2.13_600.329651716667	0.879735	0.42023	0.902901	0.840037	LPS(24:4)	LPS(24:4)	M-H	LPS	(24:4)	(24:4)	NA	NA	NA	600.331	C30 H51 O9 N1 P1	D	Normal
	2.14_578.346899966667	1.04079	0.912306	0.984759	0.205891	LPS(22:1)(rep)	LPS(22:1)	M-H	LPS	(22:1)	(22:1)	NA	NA	NA	578.346	C28 H53 O9 N1 P1	B	Normal
	2.15_508.340211666667	0.875436	0.425679	0.902901	0.491892	LPC(17:1)(rep)	LPC(17:1)	M+H	LPC	(17:1)	(17:1)	NA	NA	NA	508.34	C25 H51 O7 N1 P1	B	Normal
	2.16_580.36142545	1.01076	0.958466	0.989879	0.207401	LPS(22:1)(rep)(rep)	LPS(22:1)	M+H	LPS	(22:1)	(22:1)	NA	NA	NA	580.361	C28 H55 O9 N1 P1	B	Normal
	2.17_602.34308325	0.967527	0.82753	0.969149	0.233602	LPS(22:1)	LPS(22:1)	M+Na	LPS	(22:1)	(22:1)	NA	NA	NA	602.343	C28 H54 O9 N1 P1 Na1	B	Normal
	2.21_576.402555733333	1.0507	0.803208	0.967872	0.52182	LPC(22:2)	LPC(22:2)	M+H	LPC	(22:2)	(22:2)	NA	NA	NA	576.402	C30 H59 O7 N1 P1	B	Normal
	2.22_451.319433766667	0.971797	0.909471	0.984759	0.551873	LPA(20:0e)	LPA(20:0e)	M-H	LPA	(20:0e)	(20:0e)	NA	NA	NA	451.319	C23 H48 O6 N0 P1	B	Normal
	2.22_539.335457566667	1.48876	0.293232	0.885359	1.28112	LPG(20:0)	LPG(20:0)	M-H	LPG	(20:0)	(20:0)	NA	NA	NA	539.335	C26 H52 O9 N0 P1	B	Normal
	2.24_508.37658345	0.971558	0.959513	0.989879	0.66534	LPC(18:0p)(rep)	LPC(18:0p)	M+H	LPC	(18:0p)	(18:0p)	NA	NA	NA	508.376	C26 H55 O6 N1 P1	B	Normal
	2.25_565.3511698	1.19806	0.548618	0.912848	0.94468	LPG(22:1)	LPG(22:1)	M-H	LPG	(22:1)	(22:1)	NA	NA	NA	565.351	C28 H54 O9 N0 P1	B	Normal
	2.26_538.38741815	1.07391	0.772721	0.96257	0.553988	LPC(19:0)(rep)	LPC(19:0)	M+H	LPC	(19:0)	(19:0)	NA	NA	NA	538.387	C27 H57 O7 N1 P1	B	Normal
	2.28_604.362638	0.908281	0.626885	0.921786	0.752411	LPS(24:2)	LPS(24:2)	M-H	LPS	(24:2)	(24:2)	NA	NA	NA	604.362	C30 H55 O9 N1 P1	B	Normal
	2.32_534.35543525	0.865405	0.452765	0.902901	0.89442	LPC(19:2)	LPC(19:2)	M+H	LPC	(19:2)	(19:2)	NA	NA	NA	534.355	C27 H53 O7 N1 P1	B	Normal
	2.32_582.378167933333	1.48437	0.274991	0.884913	1.80335	LPC(19:0)	LPC(19:0)	M+HCOO	LPC	(19:0)	(19:0)	NA	NA	NA	582.378	C28 H57 O9 N1 P1	A	Normal
	2.35_510.392295016667	1.00752	0.917843	0.984759	0.304738	LPC(18:0e)	LPC(18:0e)	M+H	LPC	(18:0e)	(18:0e)	NA	NA	NA	510.392	C26 H57 O6 N1 P1	B	Normal
	2.36_560.36911015	1.53181	0.0290566	0.666867	1.38568	LPC(21:3)	LPC(21:3)	M+H	LPC	(21:3)	(21:3)	NA	NA	NA	560.371	C29 H55 O7 N1 P1	B	Up
	2.4_522.356584116667	1.25406	0.230539	0.884913	1.15913	LdMePE(19:0)	LdMePE(19:0)	M-H	LdMePE	(19:0)	(19:0)	NA	NA	NA	522.357	C26 H53 O7 N1 P1	B	Normal
	2.4_536.407770616667	0.992122	0.853398	0.971983	0.501352	LPC(20:0p)	LPC(20:0p)	M+H	LPC	(20:0p)	(20:0p)	NA	NA	NA	536.407	C28 H59 O6 N1 P1	B	Normal
	2.43_520.377254913793	0.839353	0.881027	0.98254	1.03528	CerP(d27:0)	CerP(d27:0)	M-H	CerP	(d27:0)	(d27:0)	NA	NA	NA	520.377	C27 H55 O6 N1 P1	D	Normal
	2.49_447.288124516667	1.93071	0.170274	0.884913	1.65027	cPA(20:0)	cPA(20:0)	M-H	cPA	(20:0)	(20:0)	NA	NA	NA	447.288	C23 H44 O6 N0 P1	B	Normal
	2.51_496.340176666667	1.02369	0.595405	0.912953	0.523786	LPC(16:0)(rep)(rep)	LPC(16:0)	M+H	LPC	(16:0)	(16:0)	NA	NA	NA	496.34	C24 H51 O7 N1 P1	B	Normal
	2.52_468.344901216667	0.941262	0.804375	0.967872	0.379077	LPE(18:0e)	LPE(18:0e)	M+H	LPE	(18:0e)	(18:0e)	NA	NA	NA	468.345	C23 H51 O6 N1 P1	B	Normal
	2.52_473.303967666667	1.14863	0.67667	0.936251	0.524754	cPA(22:1)	cPA(22:1)	M-H	cPA	(22:1)	(22:1)	NA	NA	NA	473.304	C25 H46 O6 N0 P1	B	Normal
	2.54_566.346615516667	1.26866	0.46061	0.902901	0.730059	LPS(21:0)	LPS(21:0)	M-H	LPS	(21:0)	(21:0)	NA	NA	NA	566.346	C27 H53 O9 N1 P1	B	Normal
	2.56_568.360908016667	1.18062	0.560668	0.912848	0.630704	LPS(21:0)(rep)	LPS(21:0)	M+H	LPS	(21:0)	(21:0)	NA	NA	NA	568.361	C27 H55 O9 N1 P1	B	Normal
	2.58_685.520057470588	1.25746	0.853255	0.971983	1.80068	OAHFA(46:10)	OAHFA(46:10)	M-H	OAHFA	(46:10)	(46:10)	NA	NA	NA	685.52	C46 H69 O4	C	Normal
	2.65_519.345630016667	1.02178	0.613965	0.921786	0.904511	LPEt(22:1)	LPEt(22:1)	M-H	LPEt	(22:1)	(22:1)	NA	NA	NA	519.346	C27 H52 O7 N0 P1	B	Normal
	2.66_533.45749745	0.973999	0.65965	0.935043	0.55902	OAHFA(34:2)	OAHFA(34:2)	M-H	OAHFA	(34:2)	(34:2)	NA	NA	NA	533.458	C34 H61 O4	C	Normal
	2.68_499.31941415	1.27984	0.390213	0.902901	0.805363	cPA(24:2)	cPA(24:2)	M-H	cPA	(24:2)	(24:2)	NA	NA	NA	499.319	C27 H48 O6 N0 P1	B	Normal
	2.8_585.487140716667	0.963775	0.59255	0.912848	0.621997	OAHFA(38:4)	OAHFA(38:4)	M-H	OAHFA	(38:4)	(38:4)	NA	NA	NA	585.489	C38 H65 O4	C	Normal
	2.87_552.4032397	0.983365	0.952388	0.989879	0.158837	LPC(20:0)(rep)	LPC(20:0)	M+H	LPC	(20:0)	(20:0)	NA	NA	NA	552.402	C28 H59 O7 N1 P1	B	Normal
	2.89_596.393720766667	1.03302	0.635488	0.923787	0.314505	LPC(20:0)	LPC(20:0)	M+HCOO	LPC	(20:0)	(20:0)	NA	NA	NA	596.393	C29 H59 O9 N1 P1	A	Normal
	2.91_578.418587316667	0.999157	0.535476	0.912848	0.685232	LPC(22:1)	LPC(22:1)	M+H	LPC	(22:1)	(22:1)	NA	NA	NA	578.418	C30 H61 O7 N1 P1	B	Normal
	3.01_510.3554344	1.3908	0.0779946	0.864215	1.14234	LPC(17:0)(rep)(rep)	LPC(17:0)	M+H	LPC	(17:0)	(17:0)	NA	NA	NA	510.355	C25 H53 O7 N1 P1	B	Normal
	3.02_510.355736083333	1.40955	0.0708469	0.858	1.20294	LPE(20:0)	LPE(20:0)	M+H	LPE	(20:0)	(20:0)	NA	NA	NA	510.355	C25 H53 O7 N1 P1	B	Normal
	3.03_493.3301477	1.25665	0.427345	0.902901	0.712655	LPA(22:0)	LPA(22:0)	M-H	LPA	(22:0)	(22:0)	NA	NA	NA	493.33	C25 H50 O7 N0 P1	A	Normal
	3.03_602.344978766667	1.13932	0.638069	0.923787	0.564027	LPS(24:3)	LPS(24:3)	M-H	LPS	(24:3)	(24:3)	NA	NA	NA	602.346	C30 H53 O9 N1 P1	B	Normal
	3.04_580.362571266667	1.27883	0.303357	0.886822	0.899612	LPS(22:0)	LPS(22:0)	M-H	LPS	(22:0)	(22:0)	NA	NA	NA	580.362	C28 H55 O9 N1 P1	B	Normal
	3.04_606.378358533333	1.18604	0.436517	0.902901	0.672488	LPS(24:1)	LPS(24:1)	M-H	LPS	(24:1)	(24:1)	NA	NA	NA	606.378	C30 H57 O9 N1 P1	B	Normal
	3.05_536.371082833333	1.14905	0.383662	0.902901	0.566102	LPC(19:1)(rep)	LPC(19:1)	M+H	LPC	(19:1)	(19:1)	NA	NA	NA	536.371	C27 H55 O7 N1 P1	B	Normal
	3.05_536.371591416667	1.34233	0.129055	0.884913	1.07482	LPE(22:1)	LPE(22:1)	M+H	LPE	(22:1)	(22:1)	NA	NA	NA	536.371	C27 H55 O7 N1 P1	B	Normal
	3.06_582.377164583333	1.24266	0.372903	0.902901	0.772788	LPS(22:0)(rep)	LPS(22:0)	M+H	LPS	(22:0)	(22:0)	NA	NA	NA	582.377	C28 H57 O9 N1 P1	B	Normal
	3.06_608.39235205	1.15999	0.445945	0.902901	0.499676	LPS(24:1)(rep)	LPS(24:1)	M+H	LPS	(24:1)	(24:1)	NA	NA	NA	608.392	C30 H59 O9 N1 P1	B	Normal
	3.13_567.366760133333	1.5684	0.224696	0.884913	1.45124	LPG(22:0)	LPG(22:0)	M-H	LPG	(22:0)	(22:0)	NA	NA	NA	567.367	C28 H56 O9 N0 P1	B	Normal
	3.19_385.346494333333	0.763505	0.28489	0.885359	1.51345	ZyE(0:0)	ZyE()	M+H	ZyE	(0:0)	(0:0)	NA	NA	NA	385.346	C27 H45 O1	B	Normal
	3.28_538.423313266667	1.16448	0.221615	0.884913	0.619482	LPC(20:0e)	LPC(20:0e)	M+H	LPC	(20:0e)	(20:0e)	NA	NA	NA	538.423	C28 H61 O6 N1 P1	B	Normal
	3.3_548.408568580645	0.859069	0.416399	0.902901	2.20601	CerP(d29:0)	CerP(d29:0)	M-H	CerP	(d29:0)	(d29:0)	NA	NA	NA	548.409	C29 H59 O6 N1 P1	D	Normal
	3.32_594.377927083333	1.51103	0.259726	0.884913	1.09438	LPS(23:0)	LPS(23:0)	M-H	LPS	(23:0)	(23:0)	NA	NA	NA	594.378	C29 H57 O9 N1 P1	B	Normal
	3.36_501.33509165	1.54217	0.16196	0.884913	1.47563	cPA(24:1)	cPA(24:1)	M-H	cPA	(24:1)	(24:1)	NA	NA	NA	501.335	C27 H50 O6 N0 P1	B	Normal
	3.37_475.319440716667	1.8024	0.127544	0.884913	1.75594	cPA(22:0)	cPA(22:0)	M-H	cPA	(22:0)	(22:0)	NA	NA	NA	475.319	C25 H48 O6 N0 P1	B	Normal
	3.62_884.54362465	1.99065	0.0599617	0.830164	3.21514	PG(22:6/22:6)(rep)	PG(44:12)	M+NH4	PG	(22:6/22:6)	(22:6)	(22:6)	NA	NA	884.544	C50 H79 O10 N1 P1	B	Normal
	3.63_798.529072983333	0.771608	0.251409	0.884913	1.19291	PS(37:3)	PS(37:3)	M-H	PS	(37:3)	(37:3)	NA	NA	NA	798.529	C43 H77 O10 N1 P1	C	Normal
	3.73_887.653474016949	0.68159	0.251612	0.884913	1.3608	PA(32:6/18:0)	PA(50:6)	M-H	PA	(32:6/18:0)	(32:6)	(18:0)	NA	NA	887.654	C53 H92 O8 N0 P1	B	Normal
	3.82_782.569528866667	0.686143	0.241401	0.884913	1.71376	PC(36:4)	PC(36:4)	M+H	PC	(36:4)	(36:4)	NA	NA	NA	782.569	C44 H81 O8 N1 P1	C	Normal
	3.83_841.5026052	2.10441	0.0166957	0.555818	2.35617	PG(20:4/22:6)	PG(42:10)	M-H	PG	(20:4/22:6)	(20:4)	(22:6)	NA	NA	841.503	C48 H74 O10 N0 P1	B	Up
	3.83_915.5972016	0.771662	0.0128494	0.53037	0.874845	PI(18:0/22:3)	PI(40:3)	M-H	PI	(18:0/22:3)	(18:0)	(22:3)	NA	NA	915.597	C49 H88 O13 N0 P1	B	Normal
	3.86_867.518248566667	1.58251	0.0723529	0.858	1.64061	PG(22:5/22:6)	PG(44:11)	M-H	PG	(22:5/22:6)	(22:5)	(22:6)	NA	NA	867.518	C50 H76 O10 N0 P1	B	Normal
	3.9_608.393923966667	1.38131	0.208343	0.884913	1.18373	LPS(24:0)	LPS(24:0)	M-H	LPS	(24:0)	(24:0)	NA	NA	NA	608.393	C30 H59 O9 N1 P1	B	Normal
	3.9_630.377614216667	1.45809	0.102136	0.884913	1.24305	LPS(26:3)	LPS(26:3)	M-H	LPS	(26:3)	(26:3)	NA	NA	NA	630.378	C32 H57 O9 N1 P1	D	Normal
	3.94_780.554088533333	0.808814	0.222891	0.884913	1.063	PC(36:5)	PC(36:5)	M+H	PC	(36:5)	(36:5)	NA	NA	NA	780.554	C44 H79 O8 N1 P1	C	Normal
	3.96_730.538141366667	0.918564	0.421956	0.902901	1.50836	PC(32:2)	PC(32:2)	M+H	PC	(32:2)	(32:2)	NA	NA	NA	730.538	C40 H77 O8 N1 P1	C	Normal
	3.96_817.503159266667	1.39557	0.104816	0.884913	1.43671	PG(18:2/22:6)	PG(40:8)	M-H	PG	(18:2/22:6)	(18:2)	(22:6)	NA	NA	817.503	C46 H74 O10 N0 P1	B	Normal
	3.98_756.554022233333	0.654284	0.342767	0.902901	1.3223	PC(34:3)	PC(34:3)	M+H	PC	(34:3)	(34:3)	NA	NA	NA	756.554	C42 H79 O8 N1 P1	C	Normal
	3.99_885.637261716667	0.68896	0.315743	0.888104	2.26595	PA(32:5/18:2)	PA(50:7)	M-H	PA	(32:5/18:2)	(32:5)	(18:2)	NA	NA	885.638	C53 H90 O8 N0 P1	B	Normal
	4.04_650.47570155	0.701833	0.182287	0.884913	1.80653	PC(26:0)	PC(26:0)	M+H	PC	(26:0)	(26:0)	NA	NA	NA	650.476	C34 H69 O8 N1 P1	C	Normal
	4.09_758.56960575	0.747416	0.122325	0.884913	1.48218	PC(34:2)	PC(34:2)	M+H	PC	(34:2)	(34:2)	NA	NA	NA	758.569	C42 H81 O8 N1 P1	C	Normal
	4.16_1442.80062783333	1.10445	0.583325	0.912848	0.515486	GD3(d34:1)	GD3(d34:1)	M-H	GD3	(d34:1)	(d34:1)	NA	NA	NA	1442.8	C68 H120 O29 N3	C	Normal
	4.21_665.44030455	0.853861	0.30369	0.886822	0.632629	PG(14:0/14:0)	PG(28:0)	M-H	PG	(14:0/14:0)	(14:0)	(14:0)	NA	NA	665.44	C34 H66 O10 N0 P1	B	Normal
	4.26_676.491218616667	0.777785	0.239661	0.884913	1.16304	PC(28:1)	PC(28:1)	M+H	PC	(28:1)	(28:1)	NA	NA	NA	676.491	C36 H71 O8 N1 P1	C	Normal
	4.28_905.51857465	0.941437	0.571117	0.912848	1.01301	PI(20:4/20:4)	PI(40:8)	M-H	PI	(20:4/20:4)	(20:4)	(20:4)	NA	NA	905.519	C49 H78 O13 N0 P1	A	Normal
	4.3_594.449348133333	1.06316	0.462272	0.902901	0.389063	PC(23:0e)	PC(23:0e)	M+H	PC	(23:0e)	(23:0e)	NA	NA	NA	594.449	C31 H65 O7 N1 P1	C	Normal
	4.34_782.56952015	0.856784	0.38486	0.902901	1.19241	PC(36:4)(rep)	PC(36:4)	M+H	PC	(36:4)	(36:4)	NA	NA	NA	782.569	C44 H81 O8 N1 P1	C	Normal
	4.36_503.350707666667	2.09468	0.105462	0.884913	2.22648	cPA(24:0)	cPA(24:0)	M-H	cPA	(24:0)	(24:0)	NA	NA	NA	503.351	C27 H52 O6 N0 P1	B	Normal
	4.38_784.58554865	0.726998	0.239693	0.884913	1.68841	PC(36:3)	PC(36:3)	M+H	PC	(36:3)	(36:3)	NA	NA	NA	784.585	C44 H83 O8 N1 P1	C	Normal
	4.41_762.600965133333	0.876482	0.461177	0.902901	1.80375	PC(34:0)	PC(34:0)	M+H	PC	(34:0)	(34:0)	NA	NA	NA	762.601	C42 H85 O8 N1 P1	C	Normal
	4.43_798.529072033333	0.826036	0.58243	0.912848	1.91293	PS(37:3)(rep)	PS(37:3)	M-H	PS	(37:3)	(37:3)	NA	NA	NA	798.529	C43 H77 O10 N1 P1	C	Normal
	4.44_1169.71643856667	1.00158	0.926596	0.985898	0.206067	GM3(d34:0	GM3(d34:0	M-H	GM3	(d34:0+O)	(d34:0+O)	NA	NA	NA	1169.72	C57 H105 O22 N2	D	Normal
	4.44_738.506847016667	0.826592	0.304245	0.886822	1.27722	PE(36:5)	PE(36:5)	M+H	PE	(36:5)	(36:5)	NA	NA	NA	738.507	C41 H73 O8 N1 P1	C	Normal
	4.53_855.503374566667	1.16901	0.251876	0.884913	0.82123	PI(16:0/20:5)	PI(36:5)	M-H	PI	(16:0/20:5)	(16:0)	(20:5)	NA	NA	855.503	C45 H76 O13 N0 P1	A	Normal
	4.54_869.533907333333	1.96793	0.0706306	0.858	1.73681	PG(22:4/22:6)	PG(44:10)	M-H	PG	(22:4/22:6)	(22:4)	(22:6)	NA	NA	869.534	C50 H78 O10 N0 P1	B	Normal
	4.56_1275.79468318966	0.672942	0.519932	0.909326	2.09801	GM3(d42:3	GM3(d42:3	M-H	GM3	(d42:3+O)	(d42:3+O)	NA	NA	NA	1275.79	C65 H115 O22 N2	D	Normal
	4.57_717.471879366667	1.12437	0.321662	0.892467	0.55033	PG(16:1/16:1)	PG(32:2)	M-H	PG	(16:1/16:1)	(16:1)	(16:1)	NA	NA	717.471	C38 H70 O10 N0 P1	B	Normal
	4.67_1167.70079533333	1.00138	0.957538	0.989879	0.331354	GM3(d34:1(rep)	GM3(d34:1	M-H	GM3	(d34:1+O)	(d34:1+O)	NA	NA	NA	1167.7	C57 H103 O22 N2	D	Normal
	4.67_857.519208928571	0.840921	0.443031	0.902901	0.642476	PI(18:2/18:2)	PI(36:4)	M-H	PI	(18:2/18:2)	(18:2)	(18:2)	NA	NA	857.519	C45 H78 O13 N0 P1	A	Normal
	4.68_1169.71562501667	0.97281	0.61494	0.921786	0.297625	GM3(d34:1	GM3(d34:1	M+H	GM3	(d34:1+O)	(d34:1+O)	NA	NA	NA	1169.72	C57 H105 O22 N2	D	Normal
	4.72_828.553834866667	1.80266	0.146669	0.884913	1.73806	PC(40:9)	PC(40:9)	M+H	PC	(40:9)	(40:9)	NA	NA	NA	828.554	C48 H79 O8 N1 P1	C	Normal
	4.78_728.522718683333	0.912325	0.438765	0.902901	0.939208	PC(32:3)	PC(32:3)	M+H	PC	(32:3)	(32:3)	NA	NA	NA	728.522	C40 H75 O8 N1 P1	C	Normal
	4.78_767.4873646	1.35457	0.497418	0.902901	1.78546	PG(16:0/20:5)	PG(36:5)	M-H	PG	(16:0/20:5)	(16:0)	(20:5)	NA	NA	767.487	C42 H72 O10 N0 P1	B	Normal
	4.85_631.43449125	0.951387	0.921797	0.984759	0.25254	PMe(16:1/14:0)	PMe(30:1)	M-H	PMe	(16:1/14:0)	(16:1)	(14:0)	NA	NA	631.434	C34 H64 O8 N0 P1	B	Normal
	4.87_619.434436266667	0.968988	0.943558	0.989879	0.685324	PEt(14:0/14:0)	PEt(28:0)	M-H	PEt	(14:0/14:0)	(14:0)	(14:0)	NA	NA	619.434	C33 H64 O8 N0 P1	B	Normal
	4.87_878.5696135	1.10303	0.932922	0.987021	0.741962	PC(44:12)	PC(44:12)	M+H	PC	(44:12)	(44:12)	NA	NA	NA	878.569	C52 H81 O8 N1 P1	C	Normal
	4.91_743.487677183333	0.77582	0.15943	0.884913	1.22242	PG(16:0/18:3)	PG(34:3)	M-H	PG	(16:0/18:3)	(16:0)	(18:3)	NA	NA	743.487	C40 H72 O10 N0 P1	B	Normal
	4.91_808.5851345	0.864454	0.39686	0.902901	1.20107	PC(38:5)	PC(38:5)	M+H	PC	(38:5)	(38:5)	NA	NA	NA	808.585	C46 H83 O8 N1 P1	C	Normal
	4.94_745.503004983333	1.01628	0.995553	0.998971	0.231908	PG(16:0/18:2)	PG(34:2)	M-H	PG	(16:0/18:2)	(16:0)	(18:2)	NA	NA	745.503	C40 H74 O10 N0 P1	B	Normal
	4.94_769.503398516667	1.09303	0.431062	0.902901	0.824524	PG(18:2/18:2)(rep)(rep)	PG(36:4)	M-H	PG	(18:2/18:2)	(18:2)	(18:2)	NA	NA	769.503	C42 H74 O10 N0 P1	B	Normal
	4.94_788.5436227	0.858402	0.321173	0.892467	0.607648	PG(18:2/18:2)(rep)	PG(36:4)	M+NH4	PG	(18:2/18:2)	(18:2)	(18:2)	NA	NA	788.544	C42 H79 O10 N1 P1	A	Normal
	4.95_1516.83757596667	1.02161	0.777161	0.96257	0.51695	GM1(d34:1)	GM1(d34:1)	M-H	GM1	(d34:1)	(d34:1)	NA	NA	NA	1516.84	C71 H126 O31 N3	C	Normal
	4.95_700.572210166667	1.0118	0.933781	0.987021	0.257704	CerG1(d18:1/16:0)	CerG1(d34:1)	M+H	CerG1	(d18:1/16:0)	(d18:1)	(16:0)	NA	NA	700.572	C40 H78 O8 N1	A	Normal
	4.96_1151.70585915	1.13861	0.139767	0.884913	0.740948	GM3(d34:1)(rep)	GM3(d34:1)	M-H	GM3	(d34:1)	(d34:1)	NA	NA	NA	1151.71	C57 H103 O21 N2	D	Normal
	4.96_1153.72209871667	1.09064	0.25019	0.884913	0.616195	GM3(d34:1)	GM3(d34:1)	M+H	GM3	(d34:1)	(d34:1)	NA	NA	NA	1153.72	C57 H105 O21 N2	D	Normal
	4.97_804.55407925	1.40977	0.310103	0.888104	1.2498	PC(38:7)	PC(38:7)	M+H	PC	(38:7)	(38:7)	NA	NA	NA	804.554	C46 H79 O8 N1 P1	C	Normal
	4.98_905.515087933333	0.97546	0.920453	0.984759	0.323128	PI(38:6)	PI(38:6)	M+Na	PI	(16:0/22:6)	(16:0)	(22:6)	NA	NA	905.515	C47 H79 O13 N0 P1 Na1	C	Normal
	4.99_784.585299683333	0.765998	0.209202	0.884913	1.13901	PC(36:3)(rep)	PC(36:3)	M+H	PC	(36:3)	(36:3)	NA	NA	NA	784.585	C44 H83 O8 N1 P1	C	Normal
	4.99_881.519444716667	1.03131	0.659024	0.935043	0.250654	PI(16:0/22:6)	PI(38:6)	M-H	PI	(16:0/22:6)	(16:0)	(22:6)	NA	NA	881.519	C47 H78 O13 N0 P1	A	Normal
	5.01_702.506955067797	1.24659	0.390077	0.902901	0.964491	PC(30:2)	PC(30:2)	M+H	PC	(30:2)	(30:2)	NA	NA	NA	702.507	C38 H73 O8 N1 P1	C	Normal
	5.04_766.574531466667	0.873898	0.368974	0.902901	1.00048	PC(36:4p)	PC(36:4p)	M+H	PC	(36:4p)	(36:4p)	NA	NA	NA	766.575	C44 H81 O7 N1 P1	C	Normal
	5.07_771.519114283333	0.879716	0.705372	0.943434	0.673599	PG(18:1/18:2)	PG(36:3)	M-H	PG	(18:1/18:2)	(18:1)	(18:2)	NA	NA	771.518	C42 H76 O10 N0 P1	B	Normal
	5.08_821.533878733333	1.1688	0.53503	0.912848	1.197	PG(18:1/22:5)	PG(40:6)	M-H	PG	(18:1/22:5)	(18:1)	(22:5)	NA	NA	821.534	C46 H78 O10 N0 P1	B	Normal
	5.1_778.538482416667	1.14364	0.556387	0.912848	0.865698	PC(36:6)	PC(36:6)	M+H	PC	(36:6)	(36:6)	NA	NA	NA	778.538	C44 H77 O8 N1 P1	C	Normal
	5.11_645.450106066667	1.14782	0.816668	0.96808	0.658029	PA(16:0/16:1)	PA(32:1)	M-H	PA	(16:0/16:1)	(16:0)	(16:1)	NA	NA	645.45	C35 H66 O8 N0 P1	A	Normal
	5.11_645.450285883333	1.02706	0.9978	0.99947	0.445585	PEt(16:1/14:0)	PEt(30:1)	M-H	PEt	(16:1/14:0)	(16:1)	(14:0)	NA	NA	645.45	C35 H66 O8 N0 P1	B	Normal
	5.11_806.497912616667	0.921323	0.506442	0.902901	0.441603	PS(16:0/22:6)	PS(38:6)	M-H	PS	(16:0/22:6)	(16:0)	(22:6)	NA	NA	806.498	C44 H73 O10 N1 P1	B	Normal
	5.12_907.534257316667	0.99466	0.940145	0.989092	0.621605	PI(18:1/22:6)	PI(40:7)	M-H	PI	(18:1/22:6)	(18:1)	(22:6)	NA	NA	907.534	C49 H80 O13 N0 P1	A	Normal
	5.19_717.471237783333	1.49945	0.0645878	0.858	1.38974	PG(16:0/16:2)	PG(32:2)	M-H	PG	(16:0/16:2)	(16:0)	(16:2)	NA	NA	717.471	C38 H70 O10 N0 P1	B	Normal
	5.2_675.543790766667	0.978553	0.816842	0.96808	0.493665	SM(d32:1)	SM(d32:1)	M+H	SM	(d16:1/16:0)	(d16:1)	(16:0)	NA	NA	675.544	C37 H76 O6 N2 P1	C	Normal
	5.2_697.526012366667	0.980851	0.83291	0.969149	0.369469	SM(d34:4)	SM(d34:4)	M+H	SM	(d34:4)	(d34:4)	NA	NA	NA	697.528	C39 H74 O6 N2 P1	C	Normal
	5.21_707.46576535	1.32054	0.385353	0.902901	1.35194	PMe(16:0/20:5)	PMe(36:5)	M-H	PMe	(16:0/20:5)	(16:0)	(20:5)	NA	NA	707.466	C40 H68 O8 N0 P1	B	Normal
	5.22_706.466478733333	1.08456	0.577384	0.912848	0.301124	PS(16:0/14:0)	PS(30:0)	M-H	PS	(16:0/14:0)	(16:0)	(14:0)	NA	NA	706.466	C36 H69 O10 N1 P1	B	Normal
	5.22_854.569865366667	1.3777	0.50966	0.902901	1.04121	PC(42:10)	PC(42:10)	M+H	PC	(20:4/22:6)	(20:4)	(22:6)	NA	NA	854.569	C50 H81 O8 N1 P1	C	Normal
	5.25_898.560627033333	1.33024	0.537534	0.912848	0.995867	PC(20:4/22:6)	PC(42:10)	M+HCOO	PC	(20:4/22:6)	(20:4)	(22:6)	NA	NA	898.56	C51 H81 O10 N1 P1	A	Normal
	5.26_678.506981466667	0.92381	0.391772	0.902901	0.453561	PC(28:0)(rep)	PC(28:0)	M+H	PC	(14:0/14:0)	(14:0)	(14:0)	NA	NA	678.507	C36 H73 O8 N1 P1	C	Normal
	5.26_700.489093816667	0.990809	0.692713	0.937983	0.331417	PC(28:0)	PC(28:0)	M+Na	PC	(14:0/14:0)	(14:0)	(14:0)	NA	NA	700.489	C36 H72 O8 N1 P1 Na1	C	Normal
	5.26_700.4892033	0.992314	0.700117	0.941795	0.330918	PC(30:3)	PC(30:3)	M+H	PC	(30:3)	(30:3)	NA	NA	NA	700.491	C38 H71 O8 N1 P1	C	Normal
	5.28_793.503482416667	0.969041	0.917088	0.984759	1.31281	PG(16:0/22:6)(rep)	PG(38:6)	M-H	PG	(16:0/22:6)	(16:0)	(22:6)	NA	NA	793.503	C44 H74 O10 N0 P1	B	Normal
	5.28_812.54365325	0.896705	0.568798	0.912848	1.37879	PG(16:0/22:6)(rep)(rep)	PG(38:6)	M+NH4	PG	(16:0/22:6)	(16:0)	(22:6)	NA	NA	812.544	C44 H79 O10 N1 P1	B	Normal
	5.29_671.465823583333	1.57246	0.886768	0.983588	0.508776	PEt(16:1/16:1)	PEt(32:2)	M-H	PEt	(16:1/16:1)	(16:1)	(16:1)	NA	NA	671.466	C37 H68 O8 N0 P1	B	Normal
	5.29_722.498770166667	0.948193	0.506672	0.902901	0.376558	PC(14:0/14:0)	PC(28:0)	M+HCOO	PC	(14:0/14:0)	(14:0)	(14:0)	NA	NA	722.498	C37 H73 O10 N1 P1	A	Normal
	5.3_760.585114254237	0.718328	0.264631	0.884913	0.877918	PC(34:1)(rep)	PC(34:1)	M+H	PC	(34:1)	(34:1)	NA	NA	NA	760.585	C42 H83 O8 N1 P1	C	Normal
	5.32_662.477002116667	0.966624	0.610981	0.921786	0.339986	dMePE(14:0/14:0)	dMePE(28:0)	M-H	dMePE	(14:0/14:0)	(14:0)	(14:0)	NA	NA	662.477	C35 H69 O8 N1 P1	B	Normal
	5.32_662.47745395	0.951498	0.526926	0.91146	0.391487	PE(16:0/14:0)	PE(30:0)	M-H	PE	(16:0/14:0)	(16:0)	(14:0)	NA	NA	662.477	C35 H69 O8 N1 P1	B	Normal
	5.34_876.560512233333	1.13322	0.245636	0.884913	0.688698	PI(16:0/20:4)(rep)	PI(36:4)	M+NH4	PI	(16:0/20:4)	(16:0)	(20:4)	NA	NA	876.56	C45 H83 O13 N1 P1	B	Normal
	5.35_857.519415466667	1.19249	0.0930702	0.884913	0.756876	PI(16:0/20:4)	PI(36:4)	M-H	PI	(16:0/20:4)	(16:0)	(20:4)	NA	NA	857.519	C45 H78 O13 N0 P1	A	Normal
	5.39_723.541828683333	1.1827	0.219147	0.884913	0.648478	SM(d36:5)	SM(d36:5)	M+H	SM	(d36:5)	(d36:5)	NA	NA	NA	723.544	C41 H76 O6 N2 P1	C	Normal
	5.39_738.507964316667	0.830134	0.292996	0.885359	1.00653	PE(16:0/20:4)	PE(36:4)	M-H	PE	(16:0/20:4)	(16:0)	(20:4)	NA	NA	738.508	C41 H73 O8 N1 P1	B	Normal
	5.4_1153.72154273333	1.03362	0.810424	0.96808	0.255606	GM3(d34:0)(rep)	GM3(d34:0)	M-H	GM3	(d34:0)	(d34:0)	NA	NA	NA	1153.72	C57 H105 O21 N2	D	Normal
	5.4_701.55963455	1.07606	0.366518	0.902901	0.352479	SM(d34:2)	SM(d34:2)	M+H	SM	(d16:1/18:1)	(d16:1)	(18:1)	NA	NA	701.559	C39 H78 O6 N2 P1	C	Normal
	5.41_1155.73772166667	0.969944	0.818338	0.968893	0.250558	GM3(d34:0)	GM3(d34:0)	M+H	GM3	(d34:0)	(d34:0)	NA	NA	NA	1155.74	C57 H107 O21 N2	D	Normal
	5.41_738.507941333333	0.739667	0.174407	0.884913	1.34148	dMePE(34:4)	dMePE(34:4)	M-H	dMePE	(34:4)	(34:4)	NA	NA	NA	738.508	C41 H73 O8 N1 P1	C	Normal
	5.42_693.47199455	1.05924	0.814703	0.96808	0.567812	PG(16:0/14:0)	PG(30:0)	M-H	PG	(16:0/14:0)	(16:0)	(14:0)	NA	NA	693.471	C36 H70 O10 N0 P1	B	Normal
	5.42_712.51244985	1.01113	0.962318	0.990451	0.50093	PG(30:0)(rep)	PG(30:0)	M+NH4	PG	(16:0/14:0)	(16:0)	(14:0)	NA	NA	712.512	C36 H75 O10 N1 P1	C	Normal
	5.42_717.468037766667	1.01694	0.886415	0.983588	0.440737	PG(30:0)	PG(30:0)	M+Na	PG	(16:0/14:0)	(16:0)	(14:0)	NA	NA	717.468	C36 H71 O10 N0 P1 Na1	C	Normal
	5.42_885.548906	1.21485	0.197493	0.884913	0.992858	PI(38:5)(rep)	PI(38:5)	M+H	PI	(18:0/20:5)	(18:0)	(20:5)	NA	NA	885.549	C47 H82 O13 N0 P1	C	Normal
	5.42_902.576047066667	1.31105	0.0892302	0.884913	1.21643	PI(38:5)	PI(38:5)	M+NH4	PI	(18:0/20:5)	(18:0)	(20:5)	NA	NA	902.575	C47 H85 O13 N1 P1	C	Normal
	5.43_907.5307146	1.1678	0.207937	0.884913	0.79598	PI(38:5)(rep)(rep)	PI(38:5)	M+Na	PI	(18:0/20:5)	(18:0)	(20:5)	NA	NA	907.531	C47 H81 O13 N0 P1 Na1	C	Normal
	5.44_728.52331635	1.32951	0.185434	0.884913	1.09229	PC(32:3)(rep)	PC(32:3)	M+H	PC	(32:3)	(32:3)	NA	NA	NA	728.522	C40 H75 O8 N1 P1	C	Normal
	5.45_883.535056733333	1.37799	0.230664	0.884913	1.48266	PI(18:0/20:5)	PI(38:5)	M-H	PI	(18:0/20:5)	(18:0)	(20:5)	NA	NA	883.534	C47 H80 O13 N0 P1	A	Normal
	5.48_721.481431983333	1.41077	0.547805	0.912848	0.810682	PEt(16:0/20:5)	PEt(36:5)	M-H	PEt	(16:0/20:5)	(16:0)	(20:5)	NA	NA	721.481	C41 H70 O8 N0 P1	B	Normal
	5.48_754.538438866667	1.29435	0.123051	0.884913	1.09706	PC(34:4)	PC(34:4)	M+H	PC	(14:0/20:4)	(14:0)	(20:4)	NA	NA	754.538	C42 H77 O8 N1 P1	C	Normal
	5.49_782.49876495	1.15471	0.449991	0.902901	0.916192	PS(16:0/20:4)	PS(36:4)	M-H	PS	(16:0/20:4)	(16:0)	(20:4)	NA	NA	782.498	C42 H73 O10 N1 P1	A	Normal
	5.53_732.482547433333	1.10477	0.430832	0.902901	0.410711	PS(16:0/16:1)	PS(32:1)	M-H	PS	(16:0/16:1)	(16:0)	(16:1)	NA	NA	732.482	C38 H71 O10 N1 P1	A	Normal
	5.53_909.549968983333	1.1874	0.656085	0.935043	1.05459	PI(18:1/22:5)	PI(40:6)	M-H	PI	(18:1/22:5)	(18:1)	(22:5)	NA	NA	909.55	C49 H82 O13 N0 P1	A	Normal
	5.54_704.5229179	1.02237	0.913149	0.984759	0.352507	PC(30:1)(rep)	PC(30:1)	M+H	PC	(16:1/14:0)	(16:1)	(14:0)	NA	NA	704.522	C38 H75 O8 N1 P1	C	Normal
	5.54_726.504478133333	0.918253	0.498445	0.902901	0.673457	PC(32:4)	PC(32:4)	M+H	PC	(32:4)	(32:4)	NA	NA	NA	726.507	C40 H73 O8 N1 P1	C	Normal
	5.54_726.505007	0.984377	0.712852	0.943899	0.664004	PC(30:1)	PC(30:1)	M+Na	PC	(16:1/14:0)	(16:1)	(14:0)	NA	NA	726.504	C38 H74 O8 N1 P1 Na1	C	Normal
	5.54_782.569446016667	1.25149	0.665724	0.935584	0.980157	PC(36:4)(rep)(rep)	PC(36:4)	M+H	PC	(36:4)	(36:4)	NA	NA	NA	782.569	C44 H81 O8 N1 P1	C	Normal
	5.54_852.559830933333	0.82827	0.328783	0.892467	1.76475	PI(34:2)	PI(34:2)	M+NH4	PI	(16:0/18:2)	(16:0)	(18:2)	NA	NA	852.56	C43 H83 O13 N1 P1	C	Normal
	5.54_857.515054383333	1.03535	0.73338	0.951947	0.616855	PI(34:2)(rep)	PI(34:2)	M+Na	PI	(16:0/18:2)	(16:0)	(18:2)	NA	NA	857.515	C43 H79 O13 N0 P1 Na1	C	Normal
	5.55_748.514372883333	1.30432	0.353013	0.902901	1.06733	PC(16:1/14:0)	PC(30:1)	M+HCOO	PC	(16:1/14:0)	(16:1)	(14:0)	NA	NA	748.513	C39 H75 O10 N1 P1	A	Normal
	5.55_833.5195877	1.10772	0.409913	0.902901	0.715768	PI(16:0/18:2)	PI(34:2)	M-H	PI	(16:0/18:2)	(16:0)	(18:2)	NA	NA	833.519	C43 H78 O13 N0 P1	A	Normal
	5.58_719.487836216667	1.07467	0.769703	0.96257	0.642267	PG(16:0/16:1)	PG(32:1)	M-H	PG	(16:0/16:1)	(16:0)	(16:1)	NA	NA	719.487	C38 H72 O10 N0 P1	B	Normal
	5.58_784.585142866667	0.924907	0.491228	0.902901	1.13157	PC(36:3)(rep)(rep)	PC(36:3)	M+H	PC	(36:3)	(36:3)	NA	NA	NA	784.585	C44 H83 O8 N1 P1	C	Normal
	5.58_852.551392383333	1.29308	0.369184	0.902901	0.687357	PC(40:8)(rep)	PC(40:8)	M+Na	PC	(20:4/20:4)	(20:4)	(20:4)	NA	NA	852.551	C48 H80 O8 N1 P1 Na1	C	Normal
	5.59_738.528506233333	1.01744	0.915912	0.984759	0.215884	PG(32:1)(rep)	PG(32:1)	M+NH4	PG	(16:0/16:1)	(16:0)	(16:1)	NA	NA	738.528	C38 H77 O10 N1 P1	C	Normal
	5.59_743.483982566667	0.936622	0.681661	0.936251	0.732686	PG(32:1)	PG(32:1)	M+Na	PG	(16:0/16:1)	(16:0)	(16:1)	NA	NA	743.483	C38 H73 O10 N0 P1 Na1	C	Normal
	5.6_808.585377083333	0.807647	0.297972	0.886822	1.14888	PC(38:5)(rep)	PC(38:5)	M+H	PC	(38:5)	(38:5)	NA	NA	NA	808.585	C46 H83 O8 N1 P1	C	Normal
	5.61_688.493048733333	1.00742	0.922235	0.984759	0.528566	dMePE(16:1/14:0)	dMePE(30:1)	M-H	dMePE	(16:1/14:0)	(16:1)	(14:0)	NA	NA	688.492	C37 H71 O8 N1 P1	B	Normal
	5.61_808.514284283333	1.12903	0.780109	0.96257	1.16019	PS(18:0/20:5)	PS(38:5)	M-H	PS	(18:0/20:5)	(18:0)	(20:5)	NA	NA	808.513	C44 H75 O10 N1 P1	A	Normal
	5.61_830.570407033333	1.31998	0.503144	0.902901	1.00466	PC(40:8)	PC(40:8)	M+H	PC	(20:4/20:4)	(20:4)	(20:4)	NA	NA	830.569	C48 H81 O8 N1 P1	C	Normal
	5.64_1165.72157655	1.18176	0.0692009	0.858	0.998472	GM3(d35:1)	GM3(d35:1)	M-H	GM3	(d35:1)	(d35:1)	NA	NA	NA	1165.72	C58 H105 O21 N2	D	Normal
	5.65_1041.45124716667	1.2611	0.409382	0.902901	1.38776	PIP2(38:6)	PIP2(38:6)	M-H	PIP2	(38:6)	(38:6)	NA	NA	NA	1041.45	C47 H80 O19 N0 P3	C	Normal
	5.65_769.50344775	1.26959	0.386473	0.902901	1.37932	PG(16:0/20:4)(rep)	PG(36:4)	M-H	PG	(16:0/20:4)	(16:0)	(20:4)	NA	NA	769.503	C42 H74 O10 N0 P1	B	Normal
	5.65_788.544128483333	1.19628	0.439648	0.902901	1.29645	PG(16:0/20:4)	PG(36:4)	M+NH4	PG	(16:0/20:4)	(16:0)	(20:4)	NA	NA	788.544	C42 H79 O10 N1 P1	A	Normal
	5.65_874.5606434	1.10345	0.830477	0.969149	0.973914	PC(20:4/20:4)	PC(40:8)	M+HCOO	PC	(20:4/20:4)	(20:4)	(20:4)	NA	NA	874.56	C49 H81 O10 N1 P1	A	Normal
	5.66_1430.83738193333	1.11358	0.314231	0.888104	0.710934	CerG3GNAc2(d34:1)	CerG3GNAc2(d34:1)	M+H	CerG3GNAc2	(d34:1)	(d34:1)	NA	NA	NA	1430.84	C68 H124 O28 N3	C	Normal
	5.68_895.534228683333	1.1962	0.266187	0.884913	0.782433	PI(17:0/22:6)	PI(39:6)	M-H	PI	(17:0/22:6)	(17:0)	(22:6)	NA	NA	895.534	C48 H80 O13 N0 P1	A	Normal
	5.69_723.4970459	0.879224	0.66413	0.935251	0.308261	PA(20:2/18:2)	PA(38:4)	M-H	PA	(20:2/18:2)	(20:2)	(18:2)	NA	NA	723.497	C41 H72 O8 N0 P1	B	Normal
	5.69_723.4970908	0.87046	0.831518	0.969149	0.369179	PEt(18:2/18:2)	PEt(36:4)	M-H	PEt	(18:2/18:2)	(18:2)	(18:2)	NA	NA	723.497	C41 H72 O8 N0 P1	B	Normal
	5.69_780.48204135	0.997013	0.95417	0.989879	0.336003	PS(36:5)	PS(36:5)	M-H	PS	(36:5)	(36:5)	NA	NA	NA	780.482	C42 H71 O10 N1 P1	C	Normal
	5.69_859.53506705	0.883103	0.459708	0.902901	0.923175	PI(18:1/18:2)	PI(36:3)	M-H	PI	(18:1/18:2)	(18:1)	(18:2)	NA	NA	859.534	C45 H80 O13 N0 P1	A	Normal
	5.7_856.585112633333	1.85549	0.100929	0.884913	1.89955	PC(42:9)	PC(42:9)	M+H	PC	(42:9)	(42:9)	NA	NA	NA	856.585	C50 H83 O8 N1 P1	C	Normal
	5.7_991.435635983333	0.939996	0.809108	0.96808	0.589485	PIP2(34:3)	PIP2(34:3)	M-H	PIP2	(34:3)	(34:3)	NA	NA	NA	991.436	C43 H78 O19 N0 P3	C	Normal
	5.72_795.519158833333	1.19446	0.550284	0.912848	1.47049	PG(16:0/22:5)	PG(38:5)	M-H	PG	(16:0/22:5)	(16:0)	(22:5)	NA	NA	795.518	C44 H76 O10 N0 P1	B	Normal
	5.73_752.520398566667	1.26195	0.674327	0.936251	1.12502	PC(32:2)(rep)	PC(32:2)	M+Na	PC	(14:0/18:2)	(14:0)	(18:2)	NA	NA	752.52	C40 H76 O8 N1 P1 Na1	C	Normal
	5.73_758.498635783333	1.09265	0.470408	0.902901	0.405037	PS(16:0/18:2)	PS(34:2)	M-H	PS	(16:0/18:2)	(16:0)	(18:2)	NA	NA	758.498	C40 H73 O10 N1 P1	A	Normal
	5.74_730.538831733333	1.26977	0.521414	0.909326	0.877495	PC(32:2)(rep)(rep)	PC(32:2)	M+H	PC	(14:0/18:2)	(14:0)	(18:2)	NA	NA	730.538	C40 H77 O8 N1 P1	C	Normal
	5.75_677.559625466667	0.923866	0.585351	0.912848	0.637781	SM(d32:0)	SM(d32:0)	M+H	SM	(d32:0)	(d32:0)	NA	NA	NA	677.559	C37 H78 O6 N2 P1	C	Normal
	5.75_733.481395333333	1.24888	0.410041	0.902901	1.1804	PA(16:0/23:6)	PA(39:6)	M-H	PA	(16:0/23:6)	(16:0)	(23:6)	NA	NA	733.481	C42 H70 O8 N0 P1	B	Normal
	5.75_733.481409033333	1.24888	0.410041	0.902901	1.1804	PMe(16:0/22:6)	PMe(38:6)	M-H	PMe	(16:0/22:6)	(16:0)	(22:6)	NA	NA	733.481	C42 H70 O8 N0 P1	B	Normal
	5.76_727.57492195	1.24154	0.176461	0.884913	1.10625	SM(d36:3)	SM(d36:3)	M+H	SM	(d36:3)	(d36:3)	NA	NA	NA	727.575	C41 H80 O6 N2 P1	C	Normal
	5.77_824.54585645	1.68275	0.270085	0.884913	1.48272	PC(16:0/20:5)	PC(36:5)	M+HCOO	PC	(16:0/20:5)	(16:0)	(20:5)	NA	NA	824.545	C45 H79 O10 N1 P1	A	Normal
	5.78_760.513005416667	1.07154	0.599712	0.912953	0.463613	PS(34:2)	PS(34:2)	M+H	PS	(16:0/18:2)	(16:0)	(18:2)	NA	NA	760.512	C40 H75 O10 N1 P1	C	Normal
	5.79_714.508836183333	1.07721	0.869702	0.977497	1.02928	dMePE(14:0/18:2)	dMePE(32:2)	M-H	dMePE	(14:0/18:2)	(14:0)	(18:2)	NA	NA	714.508	C39 H73 O8 N1 P1	B	Normal
	5.82_659.465746206897	1.04561	0.613396	0.921786	0.953692	PEt(15:0/16:1)	PEt(31:1)	M-H	PEt	(15:0/16:1)	(15:0)	(16:1)	NA	NA	659.466	C36 H68 O8 N0 P1	B	Normal
	5.82_764.52359535	0.88895	0.357519	0.902901	0.79075	PE(16:1/22:4)	PE(38:5)	M-H	PE	(16:1/22:4)	(16:1)	(22:4)	NA	NA	764.524	C43 H75 O8 N1 P1	B	Normal
	5.82_792.554211066667	1.16754	0.826768	0.969149	0.75066	PC(37:6)	PC(37:6)	M+H	PC	(15:0/22:6)	(15:0)	(22:6)	NA	NA	792.554	C45 H79 O8 N1 P1	C	Normal
	5.83_806.497514216667	0.839822	0.145304	0.884913	0.713132	PS(38:6)	PS(38:6)	M-H	PS	(38:6)	(38:6)	NA	NA	NA	806.498	C44 H73 O10 N1 P1	C	Normal
	5.85_784.514377	0.827971	0.131167	0.884913	0.728445	PS(18:1/18:2)	PS(36:3)	M-H	PS	(18:1/18:2)	(18:1)	(18:2)	NA	NA	784.513	C42 H75 O10 N1 P1	A	Normal
	5.87_716.52249245	1.10451	0.560967	0.912848	0.475297	PC(31:2)(rep)	PC(31:2)	M+H	PC	(31:2)	(31:2)	NA	NA	NA	716.522	C39 H75 O8 N1 P1	C	Normal
	5.88_1017.45262281667	1.03311	0.925649	0.985767	0.696552	PIP2(18:2/18:2)	PIP2(36:4)	M-H	PIP2	(18:2/18:2)	(18:2)	(18:2)	NA	NA	1017.45	C45 H80 O19 N0 P3	B	Normal
	5.88_745.503601766667	1.0777	0.629155	0.921786	0.773862	PG(16:0/18:2)(rep)	PG(34:2)	M-H	PG	(16:0/18:2)	(16:0)	(18:2)	NA	NA	745.503	C40 H74 O10 N0 P1	B	Normal
	5.88_780.5543193	1.12693	0.301636	0.886822	0.827083	PC(36:5)(rep)	PC(36:5)	M+H	PC	(16:0/20:5)	(16:0)	(20:5)	NA	NA	780.554	C44 H79 O8 N1 P1	C	Normal
	5.89_764.543983366667	1.00989	0.967656	0.992224	0.726506	PG(34:2)(rep)	PG(34:2)	M+NH4	PG	(16:0/18:2)	(16:0)	(18:2)	NA	NA	764.544	C40 H79 O10 N1 P1	C	Normal
	5.89_769.499381866667	1.01714	0.943012	0.989879	0.765825	PG(34:2)	PG(34:2)	M+Na	PG	(16:0/18:2)	(16:0)	(18:2)	NA	NA	769.499	C40 H75 O10 N0 P1 Na1	C	Normal
	5.89_786.52849985	0.827591	0.13017	0.884913	0.700909	PS(36:3)	PS(36:3)	M+H	PS	(18:1/18:2)	(18:1)	(18:2)	NA	NA	786.528	C42 H77 O10 N1 P1	C	Normal
	5.92_697.481472866667	1.06526	0.767663	0.96257	0.911421	PEt(16:0/18:3)	PEt(34:3)	M-H	PEt	(16:0/18:3)	(16:0)	(18:3)	NA	NA	697.481	C39 H70 O8 N0 P1	B	Normal
	5.93_703.57536785	0.987504	0.83367	0.969149	0.392171	SM(d34:1)	SM(d34:1)	M+H	SM	(d34:1)	(d34:1)	NA	NA	NA	703.575	C39 H80 O6 N2 P1	C	Normal
	5.94_806.5701791	1.28977	0.448029	0.902901	0.979682	PC(38:6)	PC(38:6)	M+H	PC	(18:2/20:4)	(18:2)	(20:4)	NA	NA	806.569	C46 H81 O8 N1 P1	C	Normal
	5.94_873.670270833333	0.652795	0.276781	0.884913	2.10259	phSM(d24:0/18:2)	phSM(d42:2)	M+HCOO	phSM	(d24:0/18:2)	(d24:0)	(18:2)	NA	NA	873.67	C48 H94 O9 N2 P1	B	Normal
	5.95_828.55346815	1.42079	0.239468	0.884913	1.30797	PC(40:9)(rep)	PC(40:9)	M+H	PC	(40:9)	(40:9)	NA	NA	NA	828.554	C48 H79 O8 N1 P1	C	Normal
	5.96_711.541669133333	1.09615	0.22973	0.884913	0.794202	SM(d35:4)	SM(d35:4)	M+H	SM	(d35:4)	(d35:4)	NA	NA	NA	711.544	C40 H76 O6 N2 P1	C	Normal
	5.97_689.559647416667	1.03908	0.489859	0.902901	0.575107	SM(d33:1)	SM(d33:1)	M+H	SM	(d18:1/15:0)	(d18:1)	(15:0)	NA	NA	689.559	C38 H78 O6 N2 P1	C	Normal
	5.97_740.523614216667	1.04095	0.771681	0.96257	0.726372	dMePE(16:1/18:2)	dMePE(34:3)	M-H	dMePE	(16:1/18:2)	(16:1)	(18:2)	NA	NA	740.524	C41 H75 O8 N1 P1	B	Normal
	5.98_716.5235935	0.787654	0.398014	0.902901	1.56253	dMePE(32:1)	dMePE(32:1)	M-H	dMePE	(32:1)	(32:1)	NA	NA	NA	716.524	C39 H75 O8 N1 P1	C	Normal
	5.98_850.561247	1.32816	0.434437	0.902901	1.03996	PC(18:2/20:4)	PC(38:6)	M+HCOO	PC	(18:2/20:4)	(18:2)	(20:4)	NA	NA	850.56	C47 H81 O10 N1 P1	A	Normal
	5.99_633.450791433333	1.01006	0.712209	0.943899	0.490064	PMe(16:0/14:0)	PMe(30:0)	M-H	PMe	(16:0/14:0)	(16:0)	(14:0)	NA	NA	633.45	C34 H66 O8 N0 P1	B	Normal
	5.99_714.504774066667	1.1	0.236415	0.884913	0.436752	PC(29:0)	PC(29:0)	M+Na	PC	(15:0/14:0)	(15:0)	(14:0)	NA	NA	714.504	C37 H74 O8 N1 P1 Na1	C	Normal
	5.99_788.52250355	0.837945	0.811477	0.96808	0.734854	PE(20:4/20:4)	PE(40:8)	M+H	PE	(20:4/20:4)	(20:4)	(20:4)	NA	NA	788.522	C45 H75 O8 N1 P1	A	Normal
	5.99_832.585369916667	1.29042	0.367497	0.902901	1.12491	PC(40:7)	PC(40:7)	M+H	PC	(40:7)	(40:7)	NA	NA	NA	832.585	C48 H83 O8 N1 P1	C	Normal
	6_692.522839366667	1.0615	0.455603	0.902901	0.316442	PC(29:0)(rep)	PC(29:0)	M+H	PC	(15:0/14:0)	(15:0)	(14:0)	NA	NA	692.522	C37 H75 O8 N1 P1	C	Normal
	6_802.5371268	1.16757	0.303686	0.886822	0.948718	PC(38:8)	PC(38:8)	M+H	PC	(38:8)	(38:8)	NA	NA	NA	802.538	C46 H77 O8 N1 P1	C	Normal
	6.02_690.508064212766	1.15118	0.81531	0.96808	1.43266	PE(16:0/16:0)	PE(32:0)	M-H	PE	(16:0/16:0)	(16:0)	(16:0)	NA	NA	690.508	C37 H73 O8 N1 P1	B	Normal
	6.02_771.519052	1.09838	0.388368	0.902901	0.461112	PG(18:1/18:2)(rep)	PG(36:3)	M-H	PG	(18:1/18:2)	(18:1)	(18:2)	NA	NA	771.518	C42 H76 O10 N0 P1	B	Normal
	6.02_786.507943233333	0.796323	0.51333	0.902901	1.02045	PE(20:4/20:4)(rep)	PE(40:8)	M-H	PE	(20:4/20:4)	(20:4)	(20:4)	NA	NA	786.508	C45 H73 O8 N1 P1	A	Normal
	6.02_790.53925385	1.53693	0.197106	0.884913	1.5749	dMePE(18:2/20:4)	dMePE(38:6)	M-H	dMePE	(18:2/20:4)	(18:2)	(20:4)	NA	NA	790.539	C45 H77 O8 N1 P1	B	Normal
	6.03_736.5142755	1.27465	0.316067	0.888104	2.3256	PC(15:0/14:0)	PC(29:0)	M+HCOO	PC	(15:0/14:0)	(15:0)	(14:0)	NA	NA	736.513	C38 H75 O10 N1 P1	A	Normal
	6.05_747.497195983333	1.14295	0.734582	0.951947	0.580972	PEt(16:0/22:6)	PEt(38:6)	M-H	PEt	(16:0/22:6)	(16:0)	(22:6)	NA	NA	747.497	C43 H72 O8 N0 P1	B	Normal
	6.07_765.576647266667	0.953263	0.582238	0.912848	0.299775	phSM(d18:0/16:0)	phSM(d34:0)	M+HCOO	phSM	(d18:0/16:0)	(d18:0)	(16:0)	NA	NA	765.576	C40 H82 O9 N2 P1	B	Normal
	6.08_676.4923949	1.14734	0.0957292	0.884913	0.611173	dMePE(15:0/14:0)	dMePE(29:0)	M-H	dMePE	(15:0/14:0)	(15:0)	(14:0)	NA	NA	676.492	C36 H71 O8 N1 P1	B	Normal
	6.08_764.523821416667	0.961436	0.970672	0.992224	0.860091	dMePE(16:0/20:5)	dMePE(36:5)	M-H	dMePE	(16:0/20:5)	(16:0)	(20:5)	NA	NA	764.524	C43 H75 O8 N1 P1	B	Normal
	6.09_871.5350111	1.33794	0.00294343	0.276915	1.58862	PI(17:0/20:4)	PI(37:4)	M-H	PI	(17:0/20:4)	(17:0)	(20:4)	NA	NA	871.534	C46 H80 O13 N0 P1	A	Up
	6.11_731.502135716981	3.06469	0.246294	0.884913	1.61916	PEt(18:2p/20:4)	PEt(38:6p)	M-H	PEt	(18:2p/20:4)	(18:2p)	(20:4)	NA	NA	731.502	C43 H72 O7 N0 P1	B	Normal
	6.12_843.5399961	1.34541	0.031942	0.695173	1.10888	PI(16:0e/20:4)	PI(36:4e)	M-H	PI	(16:0e/20:4)	(16:0e)	(20:4)	NA	NA	843.539	C45 H80 O12 N0 P1	A	Up
	6.14_619.434443288136	1.20619	0.670398	0.936198	0.884213	PA(16:0/14:0)	PA(30:0)	M-H	PA	(16:0/14:0)	(16:0)	(14:0)	NA	NA	619.434	C33 H64 O8 N0 P1	A	Normal
	6.16_707.487765066667	1.08006	0.627322	0.921786	0.458722	PG(15:0/16:0)	PG(31:0)	M-H	PG	(15:0/16:0)	(15:0)	(16:0)	NA	NA	707.487	C37 H72 O10 N0 P1	B	Normal
	6.17_709.481653033333	1.31065	0.202368	0.884913	1.22459	PA(17:0/20:4)	PA(37:4)	M-H	PA	(17:0/20:4)	(17:0)	(20:4)	NA	NA	709.481	C40 H70 O8 N0 P1	A	Normal
	6.18_709.482175883333	1.29836	0.217728	0.884913	1.20522	PMe(16:0/20:4)	PMe(36:4)	M-H	PMe	(16:0/20:4)	(16:0)	(20:4)	NA	NA	709.481	C40 H70 O8 N0 P1	B	Normal
	6.18_777.4711837	1.293	0.219249	0.884913	1.19171	PG(37:7)	PG(37:7)	M-H	PG	(37:7)	(37:7)	NA	NA	NA	777.471	C43 H70 O10 N0 P1	C	Normal
	6.19_715.575583216667	1.01616	0.785825	0.962777	0.227288	SM(d35:2)	SM(d35:2)	M+H	SM	(d35:2)	(d35:2)	NA	NA	NA	715.575	C40 H80 O6 N2 P1	C	Normal
	6.21_869.555106983333	1.33569	0.120034	0.884913	1.23724	PI(16:0e/22:5)	PI(38:5e)	M-H	PI	(16:0e/22:5)	(16:0e)	(22:5)	NA	NA	869.555	C47 H82 O12 N0 P1	B	Normal
	6.21_869.555581183333	1.33556	0.12029	0.884913	1.23701	PI(18:0p/20:4)	PI(38:4p)	M-H	PI	(18:0p/20:4)	(18:0p)	(20:4)	NA	NA	869.555	C47 H82 O12 N0 P1	B	Normal
	6.22_708.518517183333	0.973101	0.748983	0.958097	0.373605	PC(14:0e/14:0)	PC(28:0e)	M+HCOO	PC	(14:0e/14:0)	(14:0e)	(14:0)	NA	NA	708.518	C37 H75 O9 N1 P1	B	Normal
	6.22_750.507992366667	0.95995	0.565108	0.912848	0.710971	PE(37:5)	PE(37:5)	M-H	PE	(37:5)	(37:5)	NA	NA	NA	750.508	C42 H73 O8 N1 P1	C	Normal
	6.22_782.5698884	0.981072	0.637922	0.923787	0.841325	PC(36:4)(rep)(rep)(rep)(rep)	PC(36:4)	M+H	PC	(18:2/18:2)	(18:2)	(18:2)	NA	NA	782.569	C44 H81 O8 N1 P1	C	Normal
	6.22_804.551391866667	0.961312	0.442545	0.902901	0.919231	PC(38:7)(rep)	PC(38:7)	M+H	PC	(38:7)	(38:7)	NA	NA	NA	804.554	C46 H79 O8 N1 P1	C	Normal
	6.22_804.552130466667	1.02574	0.684394	0.936251	1.07635	PC(36:4)(rep)(rep)(rep)	PC(36:4)	M+Na	PC	(18:2/18:2)	(18:2)	(18:2)	NA	NA	804.551	C44 H80 O8 N1 P1 Na1	C	Normal
	6.22_856.585089516667	1.21694	0.393772	0.902901	0.96636	PC(42:9)(rep)	PC(42:9)	M+H	PC	(42:9)	(42:9)	NA	NA	NA	856.585	C50 H83 O8 N1 P1	C	Normal
	6.23_797.53390405	1.12772	0.63582	0.923787	0.658788	PG(18:0/20:4)	PG(38:4)	M-H	PG	(18:0/20:4)	(18:0)	(20:4)	NA	NA	797.534	C44 H78 O10 N0 P1	B	Normal
	6.24_796.514324483333	1.2614	0.148656	0.884913	1.00552	PS(17:0/20:4)	PS(37:4)	M-H	PS	(17:0/20:4)	(17:0)	(20:4)	NA	NA	796.513	C43 H75 O10 N1 P1	A	Normal
	6.25_773.53458555	0.636923	0.413405	0.902901	0.930114	PG(18:1/18:1)	PG(36:2)	M-H	PG	(18:1/18:1)	(18:1)	(18:1)	NA	NA	773.534	C42 H78 O10 N0 P1	B	Normal
	6.26_753.50815745	1.49815	0.439729	0.902901	1.86232	PG(16:0p/20:4)	PG(36:4p)	M-H	PG	(16:0p/20:4)	(16:0p)	(20:4)	NA	NA	753.508	C42 H74 O9 N0 P1	C	Normal
	6.26_826.561550883333	0.958203	0.58034	0.912848	0.831658	PC(18:2/18:2)	PC(36:4)	M+HCOO	PC	(18:2/18:2)	(18:2)	(18:2)	NA	NA	826.56	C45 H81 O10 N1 P1	A	Normal
	6.27_1432.8525758	0.90993	0.469423	0.902901	0.424357	CerG3GNAc2(d34:0)	CerG3GNAc2(d34:0)	M+H	CerG3GNAc2	(d34:0)	(d34:0)	NA	NA	NA	1432.85	C68 H126 O28 N3	C	Normal
	6.27_768.554286983333	1.44412	0.220561	0.884913	1.43892	PC(35:4)	PC(35:4)	M+H	PC	(15:0/20:4)	(15:0)	(20:4)	NA	NA	768.554	C43 H79 O8 N1 P1	C	Normal
	6.28_719.486888316667	1.029	0.958266	0.989879	0.439066	PG(16:0/16:1)(rep)	PG(32:1)	M-H	PG	(16:0/16:1)	(16:0)	(16:1)	NA	NA	719.487	C38 H72 O10 N0 P1	B	Normal
	6.29_727.4555163	0.987689	0.861263	0.974415	0.294766	PG(33:4)	PG(33:4)	M-H	PG	(33:4)	(33:4)	NA	NA	NA	727.456	C39 H68 O10 N0 P1	C	Normal
	6.29_735.497060933333	1.69944	0.122144	0.884913	1.71304	PMe(18:1/20:4)	PMe(38:5)	M-H	PMe	(18:1/20:4)	(18:1)	(20:4)	NA	NA	735.497	C42 H72 O8 N0 P1	B	Normal
	6.29_748.49233265	1.16872	0.808761	0.96808	0.745566	PE(15:0/22:6)	PE(37:6)	M-H	PE	(15:0/22:6)	(15:0)	(22:6)	NA	NA	748.492	C42 H71 O8 N1 P1	A	Normal
	6.29_812.54483305	1.03124	0.984954	0.997453	0.363361	PC(15:0/20:4)	PC(35:4)	M+HCOO	PC	(15:0/20:4)	(15:0)	(20:4)	NA	NA	812.545	C44 H79 O10 N1 P1	A	Normal
	6.3_659.466617266667	1.1302	0.301412	0.886822	0.607997	PMe(16:0/16:1)	PMe(32:1)	M-H	PMe	(16:0/16:1)	(16:0)	(16:1)	NA	NA	659.466	C36 H68 O8 N0 P1	B	Normal
	6.3_766.5392508	1.07563	0.844474	0.969243	1.32491	dMePE(16:0/20:4)	dMePE(36:4)	M-H	dMePE	(16:0/20:4)	(16:0)	(20:4)	NA	NA	766.539	C43 H77 O8 N1 P1	B	Normal
	6.3_810.5296425	1.07293	0.520783	0.909326	0.340039	PS(18:1/20:3)	PS(38:4)	M-H	PS	(18:1/20:3)	(18:1)	(20:3)	NA	NA	810.529	C44 H77 O10 N1 P1	A	Normal
	6.32_647.466451	1.1331	0.763719	0.96257	0.532088	PEt(16:0/14:0)	PEt(30:0)	M-H	PEt	(16:0/14:0)	(16:0)	(14:0)	NA	NA	647.466	C35 H68 O8 N0 P1	B	Normal
	6.32_733.503341383333	1.26115	0.0885735	0.884913	0.920154	PG(17:1/16:0)	PG(33:1)	M-H	PG	(17:1/16:0)	(17:1)	(16:0)	NA	NA	733.503	C39 H74 O10 N0 P1	B	Normal
	6.32_847.53455775	1.12126	0.547255	0.912848	1.30067	PI(17:0/18:2)	PI(35:2)	M-H	PI	(17:0/18:2)	(17:0)	(18:2)	NA	NA	847.534	C44 H80 O13 N0 P1	A	Normal
	6.34_690.543416466667	0.926785	0.619265	0.921786	0.52327	PC(30:1e)	PC(30:1e)	M+H	PC	(30:1e)	(30:1e)	NA	NA	NA	690.543	C38 H77 O7 N1 P1	C	Normal
	6.34_718.538653916667	0.817391	0.525342	0.911355	0.843335	PC(31:1)	PC(31:1)	M+H	PC	(15:0/16:1)	(15:0)	(16:1)	NA	NA	718.538	C39 H77 O8 N1 P1	C	Normal
	6.34_740.520195783333	1.13455	0.590592	0.912848	0.473334	PC(31:1)(rep)	PC(31:1)	M+Na	PC	(15:0/16:1)	(15:0)	(16:1)	NA	NA	740.52	C39 H76 O8 N1 P1 Na1	C	Normal
	6.35_763.560736283333	0.922783	0.444427	0.902901	0.376477	phSM(d18:0/16:1)	phSM(d34:1)	M+HCOO	phSM	(d18:0/16:1)	(d18:0)	(16:1)	NA	NA	763.561	C40 H80 O9 N2 P1	B	Normal
	6.37_762.5297163	1.44997	0.131422	0.884913	1.45442	PC(15:0/16:1)	PC(31:1)	M+HCOO	PC	(15:0/16:1)	(15:0)	(16:1)	NA	NA	762.529	C40 H77 O10 N1 P1	A	Normal
	6.37_779.5235601	1.74833	0.394818	0.902901	1.88662	PG(18:1p/20:4)	PG(38:5p)	M-H	PG	(18:1p/20:4)	(18:1p)	(20:4)	NA	NA	779.523	C44 H76 O9 N0 P1	B	Normal
	6.39_740.559672166667	1.22406	0.104958	0.884913	0.783825	PC(34:3p)	PC(34:3p)	M+H	PC	(34:3p)	(34:3p)	NA	NA	NA	740.559	C42 H79 O7 N1 P1	C	Normal
	6.42_738.5077018	1.13229	0.427278	0.902901	0.923308	PE(16:0/20:5)(rep)	PE(36:5)	M+H	PE	(16:0/20:5)	(16:0)	(20:5)	NA	NA	738.507	C41 H73 O8 N1 P1	B	Normal
	6.42_783.518310116667	1.3995	0.0877289	0.884913	1.33336	PG(17:0/20:4)	PG(37:4)	M-H	PG	(17:0/20:4)	(17:0)	(20:4)	NA	NA	783.518	C43 H76 O10 N0 P1	B	Normal
	6.43_702.507946266667	1.00267	0.953508	0.989879	0.386845	dMePE(15:0/16:1)	dMePE(31:1)	M-H	dMePE	(15:0/16:1)	(15:0)	(16:1)	NA	NA	702.508	C38 H73 O8 N1 P1	B	Normal
	6.44_1179.73716446667	1.1203	0.15045	0.884913	0.710413	GM3(d36:1)(rep)	GM3(d36:1)	M-H	GM3	(d36:1)	(d36:1)	NA	NA	NA	1179.74	C59 H107 O21 N2	D	Normal
	6.46_645.450162833333	1.27343	0.72164	0.946727	0.925501	PA(16:0/16:1)(rep)	PA(32:1)	M-H	PA	(16:0/16:1)	(16:0)	(16:1)	NA	NA	645.45	C35 H66 O8 N0 P1	A	Normal
	6.46_736.493272466667	1.22705	0.264753	0.884913	1.3162	PE(16:0/20:5)	PE(36:5)	M-H	PE	(16:0/20:5)	(16:0)	(20:5)	NA	NA	736.492	C41 H71 O8 N1 P1	A	Normal
	6.47_1181.75389315	1.05092	0.650475	0.933595	0.363446	GM3(d36:1)	GM3(d36:1)	M+H	GM3	(d36:1)	(d36:1)	NA	NA	NA	1181.75	C59 H109 O21 N2	D	Normal
	6.47_584.56135685	0.533298	0.00250756	0.276915	2.19154	Cer(d36:0	Cer(d36:0	M+H	Cer	(d36:0+O)	(d36:0+O)	NA	NA	NA	584.561	C36 H74 O4 N1	C	Down
	6.47_859.535097566667	1.22157	0.276172	0.884913	1.14745	PI(16:0/20:3)	PI(36:3)	M-H	PI	(16:0/20:3)	(16:0)	(20:3)	NA	NA	859.534	C45 H80 O13 N0 P1	A	Normal
	6.47_909.550556166667	1.06985	0.749122	0.958097	0.480539	PI(18:0/22:6)	PI(40:6)	M-H	PI	(18:0/22:6)	(18:0)	(22:6)	NA	NA	909.55	C49 H82 O13 N0 P1	A	Normal
	6.47_928.591506433333	1.0767	0.77988	0.96257	0.506392	PI(18:0/22:6)(rep)	PI(40:6)	M+NH4	PI	(18:0/22:6)	(18:0)	(22:6)	NA	NA	928.591	C49 H87 O13 N1 P1	B	Normal
	6.48_685.4821618	0.985732	0.873902	0.979303	0.217907	PMe(16:0/18:2)	PMe(34:2)	M-H	PMe	(16:0/18:2)	(16:0)	(18:2)	NA	NA	685.481	C38 H70 O8 N0 P1	B	Normal
	6.48_753.4711854	1.00992	0.830342	0.969149	0.321314	PG(35:5)	PG(35:5)	M-H	PG	(35:5)	(35:5)	NA	NA	NA	753.471	C41 H70 O10 N0 P1	C	Normal
	6.48_762.508079033898	1.67879	0.0291508	0.666867	1.45777	PE(18:2/20:4)	PE(38:6)	M-H	PE	(18:2/20:4)	(18:2)	(20:4)	NA	NA	762.508	C43 H73 O8 N1 P1	A	Up
	6.49_673.48211605	1.02734	0.76679	0.96257	0.566911	PEt(16:0/16:1)	PEt(32:1)	M-H	PEt	(16:0/16:1)	(16:0)	(16:1)	NA	NA	673.481	C37 H70 O8 N0 P1	B	Normal
	6.5_723.498024766667	1.48451	0.474099	0.902901	0.801914	PEt(16:0/20:4)	PEt(36:4)	M-H	PEt	(16:0/20:4)	(16:0)	(20:4)	NA	NA	723.497	C41 H72 O8 N0 P1	B	Normal
	6.5_741.4706901	0.986218	0.788094	0.964569	0.469486	PG(16:1/18:3)	PG(34:4)	M-H	PG	(16:1/18:3)	(16:1)	(18:3)	NA	NA	741.471	C40 H70 O10 N0 P1	B	Normal
	6.5_778.537906866667	1.08374	0.589004	0.912848	0.576975	PC(22:5/14:1)	PC(36:6)	M+H	PC	(22:5/14:1)	(22:5)	(14:1)	NA	NA	778.538	C44 H77 O8 N1 P1	B	Normal
	6.5_791.486758216667	1.38368	0.496357	0.902901	0.736546	PG(38:7)	PG(38:7)	M-H	PG	(38:7)	(38:7)	NA	NA	NA	791.487	C44 H72 O10 N0 P1	C	Normal
	6.5_822.6008321	1.28648	0.486773	0.902901	0.824553	PC(39:5)	PC(39:5)	M+H	PC	(39:5)	(39:5)	NA	NA	NA	822.601	C47 H85 O8 N1 P1	C	Normal
	6.5_878.619946866667	1.00521	0.910499	0.984759	0.131591	CerG2(d18:1/16:0	CerG2(d34:1	M+H	CerG2	(d18:1/16:0+O)	(d18:1)	(16:0+O)	NA	NA	878.62	C46 H88 O14 N1	A	Normal
	6.51_756.5538732	1.19668	0.250779	0.884913	1.02297	PC(34:3)(rep)	PC(34:3)	M+H	PC	(16:0/18:3)	(16:0)	(18:3)	NA	NA	756.554	C42 H79 O8 N1 P1	C	Normal
	6.51_784.5134704	1.22443	0.103212	0.884913	0.922984	PS(18:0/18:3)	PS(36:3)	M-H	PS	(18:0/18:3)	(18:0)	(18:3)	NA	NA	784.513	C42 H75 O10 N1 P1	A	Normal
	6.52_678.506834266667	1.02832	0.689647	0.937012	0.263323	PC(28:0)(rep)(rep)	PC(28:0)	M+H	PC	(28:0)	(28:0)	NA	NA	NA	678.507	C36 H73 O8 N1 P1	C	Normal
	6.52_764.522679333333	1.04267	0.844655	0.969243	0.204049	PE(18:2/20:4)(rep)	PE(38:6)	M+H	PE	(18:2/20:4)	(18:2)	(20:4)	NA	NA	764.522	C43 H75 O8 N1 P1	B	Normal
	6.53_772.513791166667	1.11621	0.375948	0.902901	0.643412	PS(17:0/18:2)	PS(35:2)	M-H	PS	(17:0/18:2)	(17:0)	(18:2)	NA	NA	772.513	C41 H75 O10 N1 P1	A	Normal
	6.54_730.538868616667	1.24664	0.0834328	0.876045	1.00731	PC(32:2)(rep)(rep)(rep)(rep)	PC(32:2)	M+H	PC	(16:0/16:2)	(16:0)	(16:2)	NA	NA	730.538	C40 H77 O8 N1 P1	C	Normal
	6.54_744.554590066667	1.05919	0.969501	0.992224	0.961072	PC(33:2)	PC(33:2)	M+H	PC	(15:0/18:2)	(15:0)	(18:2)	NA	NA	744.554	C41 H79 O8 N1 P1	C	Normal
	6.55_752.52010605	1.21068	0.130436	0.884913	0.83474	PC(32:2)(rep)(rep)(rep)	PC(32:2)	M+Na	PC	(16:0/16:2)	(16:0)	(16:2)	NA	NA	752.52	C40 H76 O8 N1 P1 Na1	C	Normal
	6.56_764.52252065	1.30689	0.259375	0.884913	1.31299	PC(35:6)	PC(35:6)	M+H	PC	(35:6)	(35:6)	NA	NA	NA	764.522	C43 H75 O8 N1 P1	C	Normal
	6.56_800.5459013	1.2025	0.221228	0.884913	1.05978	PC(16:0/18:3)	PC(34:3)	M+HCOO	PC	(16:0/18:3)	(16:0)	(18:3)	NA	NA	800.545	C43 H79 O10 N1 P1	A	Normal
	6.57_1024.67819886667	0.954137	0.796407	0.967872	1.08006	CerG3(d18:1/16:0)	CerG3(d34:1)	M+H	CerG3	(d18:1/16:0)	(d18:1)	(16:0)	NA	NA	1024.68	C52 H98 O18 N1	B	Normal
	6.57_734.569528516667	1.02646	0.763886	0.96257	0.479802	PC(32:0)	PC(32:0)	M+H	PC	(32:0)	(32:0)	NA	NA	NA	734.569	C40 H81 O8 N1 P1	C	Normal
	6.57_779.519754166667	1.49476	0.352614	0.902901	1.72342	LPG(36:4)	LPG(36:4)	M+Na	LPG	(36:4)	(36:4)	NA	NA	NA	779.52	C42 H77 O9 N0 P1 Na1	B	Normal
	6.57_794.569573983333	1.37722	0.0499457	0.760539	1.58821	PC(37:5)	PC(37:5)	M+H	PC	(37:5)	(37:5)	NA	NA	NA	794.569	C45 H81 O8 N1 P1	C	Up
	6.58_779.519752133333	1.42566	0.401481	0.902901	1.68784	PG(36:4e)	PG(36:4e)	M+Na	PG	(16:0e/20:4)	(16:0e)	(20:4)	NA	NA	779.52	C42 H77 O9 N0 P1 Na1	C	Normal
	6.59_729.507633216667	1.14843	0.708992	0.943434	1.18307	PG(34:2p)	PG(34:2p)	M-H	PG	(34:2p)	(34:2p)	NA	NA	NA	729.508	C40 H74 O9 N0 P1	C	Normal
	6.59_755.523525133333	1.52051	0.325644	0.892467	1.69789	PG(16:0e/20:4)	PG(36:4e)	M-H	PG	(16:0e/20:4)	(16:0e)	(20:4)	NA	NA	755.523	C42 H76 O9 N0 P1	B	Normal
	6.59_766.537725316667	1.07286	0.427802	0.902901	0.387748	PC(35:5)	PC(35:5)	M+H	PC	(35:5)	(35:5)	NA	NA	NA	766.538	C43 H77 O8 N1 P1	C	Normal
	6.59_788.545039066667	1.1283	0.662595	0.935043	1.36339	PC(15:0/18:2)	PC(33:2)	M+HCOO	PC	(15:0/18:2)	(15:0)	(18:2)	NA	NA	788.545	C42 H79 O10 N1 P1	A	Normal
	6.6_691.575330133333	0.921486	0.62109	0.921786	0.651726	SM(d33:0)	SM(d33:0)	M+H	SM	(d33:0)	(d33:0)	NA	NA	NA	691.575	C38 H80 O6 N2 P1	C	Normal
	6.6_696.49635595	1.40621	0.364986	0.902901	1.50256	PE(14:0p/20:4)	PE(34:4p)	M+H	PE	(14:0p/20:4)	(14:0p)	(20:4)	NA	NA	696.496	C39 H71 O7 N1 P1	A	Normal
	6.6_740.523608683333	1.22068	0.17792	0.884913	1.35618	dMePE(16:0/18:3)	dMePE(34:3)	M-H	dMePE	(16:0/18:3)	(16:0)	(18:3)	NA	NA	740.524	C41 H75 O8 N1 P1	B	Normal
	6.6_750.543284383333	0.850764	0.326793	0.892467	0.918364	PE(18:0p/20:5)	PE(38:5p)	M+H	PE	(18:0p/20:5)	(18:0p)	(20:5)	NA	NA	750.543	C43 H77 O7 N1 P1	A	Normal
	6.6_780.553790366667	0.972448	0.637303	0.923787	0.539505	PC(36:5)(rep)(rep)	PC(36:5)	M+H	PC	(36:5)	(36:5)	NA	NA	NA	780.554	C44 H79 O8 N1 P1	C	Normal
	6.61_716.558907083333	0.940139	0.50839	0.902901	0.521867	PC(32:1p)	PC(32:1p)	M+H	PC	(32:1p)	(32:1p)	NA	NA	NA	716.559	C40 H79 O7 N1 P1	C	Normal
	6.61_772.5276541	2.40935	0.123513	0.884913	1.9836	PE(18:2p/22:6)	PE(40:8p)	M+H	PE	(18:2p/22:6)	(18:2p)	(22:6)	NA	NA	772.528	C45 H75 O7 N1 P1	A	Normal
	6.61_790.5748392	1.72865	0.244525	0.884913	1.57121	PC(38:6p)	PC(38:6p)	M+H	PC	(38:6p)	(38:6p)	NA	NA	NA	790.575	C46 H81 O7 N1 P1	C	Normal
	6.61_809.519499783333	1.44417	0.0686439	0.858	1.25605	PI(16:0/16:0)	PI(32:0)	M-H	PI	(16:0/16:0)	(16:0)	(16:0)	NA	NA	809.519	C41 H78 O13 N0 P1	A	Normal
	6.62_711.497173383333	1.26077	0.179451	0.884913	0.905058	PMe(18:1/18:2)	PMe(36:3)	M-H	PMe	(18:1/18:2)	(18:1)	(18:2)	NA	NA	711.497	C40 H72 O8 N0 P1	B	Normal
	6.62_856.512200216667	1.15175	0.473526	0.902901	0.859644	PS(42:9)	PS(42:9)	M-H	PS	(42:9)	(42:9)	NA	NA	NA	856.513	C48 H75 O10 N1 P1	C	Normal
	6.63_704.522914016667	1.00184	0.87838	0.981552	0.25616	PC(30:1)(rep)(rep)	PC(30:1)	M+H	PC	(30:1)	(30:1)	NA	NA	NA	704.522	C38 H75 O8 N1 P1	C	Normal
	6.63_740.522848216667	1.00293	0.650226	0.933595	0.542174	PE(16:0/20:4)(rep)(rep)	PE(36:4)	M+H	PE	(16:0/20:4)	(16:0)	(20:4)	NA	NA	740.522	C41 H75 O8 N1 P1	B	Normal
	6.63_749.512999083333	1.65309	0.265087	0.884913	1.2157	PEt(18:1/20:4)	PEt(38:5)	M-H	PEt	(18:1/20:4)	(18:1)	(20:4)	NA	NA	749.513	C43 H74 O8 N0 P1	B	Normal
	6.63_799.549480216667	0.904516	0.86111	0.974415	0.203616	PG(18:1/20:2)	PG(38:3)	M-H	PG	(18:1/20:2)	(18:1)	(20:2)	NA	NA	799.549	C44 H80 O10 N0 P1	B	Normal
	6.63_806.569849116667	0.862967	0.67247	0.936198	0.760754	PC(38:6)(rep)(rep)	PC(38:6)	M+H	PC	(16:0/22:6)	(16:0)	(22:6)	NA	NA	806.569	C46 H81 O8 N1 P1	C	Normal
	6.64_714.50794725	1.45075	0.0427077	0.758014	1.44483	dMePE(16:0/16:2)	dMePE(32:2)	M-H	dMePE	(16:0/16:2)	(16:0)	(16:2)	NA	NA	714.508	C39 H73 O8 N1 P1	B	Up
	6.64_781.53906655	2.07165	0.172393	0.884913	1.9724	PG(38:4p)	PG(38:4p)	M-H	PG	(38:4p)	(38:4p)	NA	NA	NA	781.539	C44 H78 O9 N0 P1	C	Normal
	6.64_808.58510955	0.920439	0.910769	0.984759	0.600694	PC(38:5)(rep)(rep)	PC(38:5)	M+H	PC	(38:5)	(38:5)	NA	NA	NA	808.585	C46 H83 O8 N1 P1	C	Normal
	6.64_828.551953766667	0.839592	0.779909	0.96257	0.763392	PC(38:6)(rep)	PC(38:6)	M+Na	PC	(16:0/22:6)	(16:0)	(22:6)	NA	NA	828.551	C46 H80 O8 N1 P1 Na1	C	Normal
	6.65_828.5532948	0.831902	0.717406	0.944962	0.803561	PC(40:9)(rep)(rep)	PC(40:9)	M+H	PC	(40:9)	(40:9)	NA	NA	NA	828.554	C48 H79 O8 N1 P1	C	Normal
	6.65_834.530129116667	1.1575	0.36998	0.902901	0.794864	PS(18:0/22:6)	PS(40:6)	M-H	PS	(18:0/22:6)	(18:0)	(22:6)	NA	NA	834.529	C46 H77 O10 N1 P1	A	Normal
	6.66_764.5593278	1.24166	0.500145	0.902901	1.55321	PC(36:5p)	PC(36:5p)	M+H	PC	(16:0p/20:5)	(16:0p)	(20:5)	NA	NA	764.559	C44 H79 O7 N1 P1	C	Normal
	6.67_854.575433	1.10533	0.36649	0.902901	1.34357	PI(34:1)	PI(34:1)	M+NH4	PI	(16:0/18:1)	(16:0)	(18:1)	NA	NA	854.575	C43 H85 O13 N1 P1	C	Normal
	6.68_738.507958847458	1.06935	0.948473	0.989879	0.703204	PE(16:0/20:4)(rep)	PE(36:4)	M-H	PE	(16:0/20:4)	(16:0)	(20:4)	NA	NA	738.508	C41 H73 O8 N1 P1	A	Normal
	6.68_759.518290316667	1.24657	0.0468613	0.758014	0.872028	PG(17:0/18:2)	PG(35:2)	M-H	PG	(17:0/18:2)	(17:0)	(18:2)	NA	NA	759.518	C41 H76 O10 N0 P1	B	Normal
	6.69_770.569907083333	0.920478	0.960935	0.989879	0.550497	PC(16:0/19:3)	PC(35:3)	M+H	PC	(16:0/19:3)	(16:0)	(19:3)	NA	NA	770.569	C43 H81 O8 N1 P1	B	Normal
	6.69_850.5612878	0.799709	0.397772	0.902901	1.66925	PC(16:0/22:6)	PC(38:6)	M+HCOO	PC	(16:0/22:6)	(16:0)	(22:6)	NA	NA	850.56	C47 H81 O10 N1 P1	A	Normal
	6.69_858.525569533333	1.01006	0.918052	0.984759	0.897133	PS(40:6)	PS(40:6)	M+Na	PS	(18:0/22:6)	(18:0)	(22:6)	NA	NA	858.526	C46 H78 O10 N1 P1 Na1	C	Normal
	6.71_808.549825966667	1.19975	0.443136	0.902901	1.49822	PC(16:0p/20:5)	PC(36:5p)	M+HCOO	PC	(16:0p/20:5)	(16:0p)	(20:5)	NA	NA	808.55	C45 H79 O9 N1 P1	B	Normal
	6.72_835.535233516667	0.906061	0.411049	0.902901	0.531651	PI(16:0/18:1)	PI(34:1)	M-H	PI	(16:0/18:1)	(16:0)	(18:1)	NA	NA	835.534	C43 H80 O13 N0 P1	A	Normal
	6.74_790.5402414	0.849562	0.691304	0.93757	0.700393	dMePE(16:0/22:6)	dMePE(38:6)	M-H	dMePE	(16:0/22:6)	(16:0)	(22:6)	NA	NA	790.539	C45 H77 O8 N1 P1	B	Normal
	6.75_742.538197316667	1.10369	0.592419	0.912848	1.12368	PC(16:0/17:3)	PC(33:3)	M+H	PC	(16:0/17:3)	(16:0)	(17:3)	NA	NA	742.538	C41 H77 O8 N1 P1	B	Normal
	6.75_854.56710935	0.945064	0.825724	0.969149	0.556928	PC(40:7)(rep)(rep)	PC(40:7)	M+Na	PC	(18:1/22:6)	(18:1)	(22:6)	NA	NA	854.567	C48 H82 O8 N1 P1 Na1	C	Normal
	6.76_873.549886083333	1.42121	0.0312557	0.692834	1.97682	PI(17:0/20:3)	PI(37:3)	M-H	PI	(17:0/20:3)	(17:0)	(20:3)	NA	NA	873.55	C46 H82 O13 N0 P1	A	Up
	6.78_671.465764583333	1.30858	0.694241	0.93899	0.723488	PA(16:0/18:2)	PA(34:2)	M-H	PA	(16:0/18:2)	(16:0)	(18:2)	NA	NA	671.466	C37 H68 O8 N0 P1	A	Normal
	6.78_734.4988777	1.13364	0.0989472	0.884913	0.603914	PS(16:0/16:0)	PS(32:0)	M-H	PS	(16:0/16:0)	(16:0)	(16:0)	NA	NA	734.498	C38 H73 O10 N1 P1	A	Normal
	6.78_756.4817645	1.0814	0.315601	0.888104	0.391255	PS(16:0/18:3)	PS(34:3)	M-H	PS	(16:0/18:3)	(16:0)	(18:3)	NA	NA	756.482	C40 H71 O10 N1 P1	B	Normal
	6.79_832.58572985	1.30473	0.511798	0.902901	0.930917	PC(40:7)(rep)	PC(40:7)	M+H	PC	(18:1/22:6)	(18:1)	(22:6)	NA	NA	832.585	C48 H83 O8 N1 P1	C	Normal
	6.8_725.556834166667	0.839474	0.153752	0.884913	0.849028	SM(d36:4)	SM(d36:4)	M+H	SM	(d36:4)	(d36:4)	NA	NA	NA	725.559	C41 H78 O6 N2 P1	C	Normal
	6.82_767.486635016667	0.746351	0.74142	0.957107	0.642293	PG(36:5)	PG(36:5)	M-H	PG	(36:5)	(36:5)	NA	NA	NA	767.487	C42 H72 O10 N0 P1	C	Normal
	6.82_821.534833933333	0.960283	0.861059	0.974415	0.830018	PG(18:0/22:6)(rep)	PG(40:6)	M-H	PG	(18:0/22:6)	(18:0)	(22:6)	NA	NA	821.534	C46 H78 O10 N0 P1	B	Normal
	6.83_699.4971029	1.09691	0.93258	0.987021	1.11795	PEt(16:1/18:1)	PEt(34:2)	M-H	PEt	(16:1/18:1)	(16:1)	(18:1)	NA	NA	699.497	C39 H72 O8 N0 P1	B	Normal
	6.83_771.518332416667	1.14638	0.591352	0.912848	0.622903	PG(16:0/20:3)	PG(36:3)	M-H	PG	(16:0/20:3)	(16:0)	(20:3)	NA	NA	771.518	C42 H76 O10 N0 P1	B	Normal
	6.83_876.5760896	1.03745	0.734444	0.951947	0.75957	PC(18:1/22:6)	PC(40:7)	M+HCOO	PC	(18:1/22:6)	(18:1)	(22:6)	NA	NA	876.576	C49 H83 O10 N1 P1	A	Normal
	6.84_703.574962433333	0.935992	0.266316	0.884913	0.487978	SM(d34:1)(rep)	SM(d34:1)	M+H	SM	(d16:1/18:0)	(d16:1)	(18:0)	NA	NA	703.575	C39 H80 O6 N2 P1	C	Normal
	6.85_792.590325266667	1.28748	0.162313	0.884913	0.995811	PC(38:6e)	PC(38:6e)	M+H	PC	(38:6e)	(38:6e)	NA	NA	NA	792.59	C46 H83 O7 N1 P1	C	Normal
	6.85_883.53434028	1.15428	0.214441	0.884913	0.837784	PI(16:0/22:5)	PI(38:5)	M-H	PI	(16:0/22:5)	(16:0)	(22:5)	NA	NA	883.534	C47 H80 O13 N0 P1	A	Normal
	6.88_706.537959483333	0.942491	0.189117	0.884913	0.474165	PC(30:0)(rep)	PC(30:0)	M+H	PC	(16:0/14:0)	(16:0)	(14:0)	NA	NA	706.538	C38 H77 O8 N1 P1	C	Normal
	6.89_728.519896966667	0.814364	0.0528493	0.771471	1.19152	PC(30:0)	PC(30:0)	M+Na	PC	(16:0/14:0)	(16:0)	(14:0)	NA	NA	728.52	C38 H76 O8 N1 P1 Na1	C	Normal
	6.9_1586.1063003	0.859424	0.312377	0.888104	0.843995	CL(20:4/20:4/24:1/18:0)	CL(82:9)	M-H	CL	(20:4/20:4/24:1/18:0)	(20:4)	(20:4)	(24:1)	(18:0)	1586.11	C91 H159 O17 P2	B	Normal
	6.91_728.521255216667	0.812011	0.0510431	0.760539	1.20721	PC(32:3)(rep)(rep)	PC(32:3)	M+H	PC	(32:3)	(32:3)	NA	NA	NA	728.522	C40 H75 O8 N1 P1	C	Normal
	6.92_1588.11827426667	1.04503	0.281676	0.884913	0.282916	CL(24:0/20:4/20:4/18:0)	CL(82:8)	M-H	CL	(24:0/20:4/20:4/18:0)	(24:0)	(20:4)	(20:4)	(18:0)	1588.12	C91 H161 O17 P2	B	Normal
	6.92_750.529725916667	0.933081	0.162907	0.884913	0.45166	PC(16:0/14:0)	PC(30:0)	M+HCOO	PC	(16:0/14:0)	(16:0)	(14:0)	NA	NA	750.529	C39 H77 O10 N1 P1	A	Normal
	6.95_766.57466865	1.12494	0.450606	0.902901	0.8416	PC(36:4p)(rep)	PC(36:4p)	M+H	PC	(36:4p)	(36:4p)	NA	NA	NA	766.575	C44 H81 O7 N1 P1	C	Normal
	6.95_862.625310716667	1.17547	0.0226251	0.632858	0.901691	CerG2(d18:1/16:0)	CerG2(d34:1)	M+H	CerG2	(d18:1/16:0)	(d18:1)	(16:0)	NA	NA	862.625	C46 H88 O13 N1	B	Normal
	6.95_911.566417716667	1.21851	0.327764	0.892467	2.23885	PI(18:0/22:5)	PI(40:5)	M-H	PI	(18:0/22:5)	(18:0)	(22:5)	NA	NA	911.566	C49 H84 O13 N0 P1	A	Normal
	6.97_690.508759316667	0.939235	0.261102	0.884913	0.357762	dMePE(16:0/14:0)	dMePE(30:0)	M-H	dMePE	(16:0/14:0)	(16:0)	(14:0)	NA	NA	690.508	C37 H73 O8 N1 P1	B	Normal
	6.97_725.512880183333	0.687057	0.415811	0.902901	0.829222	PEt(16:0/20:3)	PEt(36:3)	M-H	PEt	(16:0/20:3)	(16:0)	(20:3)	NA	NA	725.513	C41 H74 O8 N0 P1	B	Normal
	6.99_860.6112834	1.05276	0.586205	0.912848	0.379456	CerG2(d34:1)	CerG2(d34:1)	M-H	CerG2	(d18:1/16:0)	(d18:1)	(16:0)	NA	NA	860.61	C46 H86 O13 N1	C	Normal
	7_1181.75283328333	0.868968	0.247572	0.884913	0.560293	GM3(d36:0)	GM3(d36:0)	M-H	GM3	(d36:0)	(d36:0)	NA	NA	NA	1181.75	C59 H109 O21 N2	D	Normal
	7_760.5137235	0.965677	0.707472	0.943434	0.291932	PS(16:0/18:1)	PS(34:1)	M-H	PS	(16:0/18:1)	(16:0)	(18:1)	NA	NA	760.513	C40 H75 O10 N1 P1	A	Normal
	7.01_721.5035703	0.956434	0.755629	0.961198	0.64244	PG(16:0/16:0)(rep)(rep)	PG(32:0)	M-H	PG	(16:0/16:0)	(16:0)	(16:0)	NA	NA	721.503	C38 H74 O10 N0 P1	B	Normal
	7.01_740.543696616667	0.982768	0.929717	0.987021	0.628018	PG(16:0/16:0)(rep)	PG(32:0)	M+NH4	PG	(16:0/16:0)	(16:0)	(16:0)	NA	NA	740.544	C38 H79 O10 N1 P1	A	Normal
	7.01_745.499151866667	0.879006	0.298519	0.886822	1.0387	PG(32:0)	PG(32:0)	M+Na	PG	(16:0/16:0)	(16:0)	(16:0)	NA	NA	745.499	C38 H75 O10 N0 P1 Na1	C	Normal
	7.03_858.600767033898	1.29843	0.569089	0.912848	0.976078	PC(42:8)	PC(42:8)	M+H	PC	(42:8)	(42:8)	NA	NA	NA	858.601	C50 H85 O8 N1 P1	C	Normal
	7.03_993.451303	0.745168	0.0369244	0.727599	1.3568	PIP2(34:2)	PIP2(34:2)	M-H	PIP2	(34:2)	(34:2)	NA	NA	NA	993.451	C43 H80 O19 N0 P3	C	Down
	7.04_678.543369516667	1.11449	0.222738	0.884913	0.485465	PC(29:0e)	PC(29:0e)	M+H	PC	(29:0e)	(29:0e)	NA	NA	NA	678.543	C37 H77 O7 N1 P1	C	Normal
	7.05_746.569435566667	0.799909	0.710137	0.943434	0.484469	dMePE(16:0/18:1)	dMePE(34:1)	M+H	dMePE	(16:0/18:1)	(16:0)	(18:1)	NA	NA	746.569	C41 H81 O8 N1 P1	A	Normal
	7.05_762.52793055	1.02597	0.8905	0.983588	0.454551	PS(34:1)	PS(34:1)	M+H	PS	(16:0/18:1)	(16:0)	(18:1)	NA	NA	762.528	C40 H77 O10 N1 P1	C	Normal
	7.08_719.502140216667	1.46677	0.273248	0.884913	1.35477	PMe(38:5p)	PMe(38:5p)	M-H	PMe	(38:5p)	(38:5p)	NA	NA	NA	719.502	C42 H72 O7 N0 P1	C	Normal
	7.08_816.575095716667	2.27956	0.277504	0.884913	1.66548	PG(18:0/20:4)(rep)(rep)	PG(38:4)	M+NH4	PG	(18:0/20:4)	(18:0)	(20:4)	NA	NA	816.575	C44 H83 O10 N1 P1	B	Normal
	7.09_723.497284033333	0.97613	0.764039	0.96257	0.276617	PA(18:0/20:4)	PA(38:4)	M-H	PA	(18:0/20:4)	(18:0)	(20:4)	NA	NA	723.497	C41 H72 O8 N0 P1	A	Normal
	7.09_732.55431755	0.992397	0.830907	0.969149	0.169787	PC(32:1)(rep)	PC(32:1)	M+H	PC	(16:0/16:1)	(16:0)	(16:1)	NA	NA	732.554	C40 H79 O8 N1 P1	C	Normal
	7.09_754.535480066667	0.892611	0.0676206	0.858	0.49291	PC(32:1)	PC(32:1)	M+Na	PC	(16:0/16:1)	(16:0)	(16:1)	NA	NA	754.536	C40 H78 O8 N1 P1 Na1	C	Normal
	7.09_832.511945583333	1.07357	0.652571	0.935043	0.612684	PS(40:7)	PS(40:7)	M-H	PS	(40:7)	(40:7)	NA	NA	NA	832.513	C46 H75 O10 N1 P1	C	Normal
	7.1_729.59164945	1.07436	0.42964	0.902901	0.36483	SM(d36:2)	SM(d36:2)	M+H	SM	(d18:1/18:1)	(d18:1)	(18:1)	NA	NA	729.591	C41 H82 O6 N2 P1	C	Normal
	7.1_751.573179383333	0.931934	0.278622	0.884913	0.552636	SM(d38:5)	SM(d38:5)	M+H	SM	(d38:5)	(d38:5)	NA	NA	NA	751.575	C43 H80 O6 N2 P1	C	Normal
	7.12_764.522369733333	0.884159	0.810771	0.96808	0.714	PC(35:6)(rep)	PC(35:6)	M+H	PC	(35:6)	(35:6)	NA	NA	NA	764.522	C43 H75 O8 N1 P1	C	Normal
	7.12_764.5228181	0.878101	0.801953	0.967872	0.728194	PE(16:0/22:6)(rep)	PE(38:6)	M+H	PE	(16:0/22:6)	(16:0)	(22:6)	NA	NA	764.522	C43 H75 O8 N1 P1	B	Normal
	7.12_786.5044509	0.864931	0.57665	0.912848	0.789454	PE(38:6)	PE(38:6)	M+Na	PE	(16:0/22:6)	(16:0)	(22:6)	NA	NA	786.504	C43 H74 O8 N1 P1 Na1	C	Normal
	7.13_776.545950383333	0.979477	0.749405	0.958097	0.185693	PC(16:0/16:1)	PC(32:1)	M+HCOO	PC	(16:0/16:1)	(16:0)	(16:1)	NA	NA	776.545	C41 H79 O10 N1 P1	A	Normal
	7.13_810.530226383333	1.22614	0.231393	0.884913	0.505076	PS(18:0/20:4)	PS(38:4)	M-H	PS	(18:0/20:4)	(18:0)	(20:4)	NA	NA	810.529	C44 H77 O10 N1 P1	A	Normal
	7.13_880.59106	1.13735	0.969275	0.992224	0.467471	PI(36:2)	PI(36:2)	M+NH4	PI	(18:0/18:2)	(18:0)	(18:2)	NA	NA	880.591	C45 H87 O13 N1 P1	C	Normal
	7.15_747.5194012	1.00267	0.940339	0.989092	0.509254	PG(16:0/18:1)(rep)	PG(34:1)	M-H	PG	(16:0/18:1)	(16:0)	(18:1)	NA	NA	747.518	C40 H76 O10 N0 P1	B	Normal
	7.15_748.5275699	2.07743	0.17377	0.884913	1.95708	PE(18:2p/20:4)(rep)	PE(38:6p)	M+H	PE	(18:2p/20:4)	(18:2p)	(20:4)	NA	NA	748.528	C43 H75 O7 N1 P1	A	Normal
	7.15_766.55956095	0.969287	0.844201	0.969243	0.64652	PG(34:1)(rep)	PG(34:1)	M+NH4	PG	(16:0/18:1)	(16:0)	(18:1)	NA	NA	766.559	C40 H81 O10 N1 P1	C	Normal
	7.15_771.514933	0.894492	0.0936725	0.884913	0.811539	PG(34:1)	PG(34:1)	M+Na	PG	(16:0/18:1)	(16:0)	(18:1)	NA	NA	771.515	C40 H77 O10 N0 P1 Na1	C	Normal
	7.15_858.528953516667	1.32966	0.296685	0.886822	1.38797	PS(42:8)	PS(42:8)	M-H	PS	(42:8)	(42:8)	NA	NA	NA	858.529	C48 H77 O10 N1 P1	C	Normal
	7.16_762.509019683333	0.882958	0.748309	0.958097	0.692886	PE(16:0/22:6)	PE(38:6)	M-H	PE	(16:0/22:6)	(16:0)	(22:6)	NA	NA	762.508	C43 H73 O8 N1 P1	A	Normal
	7.16_782.569614833333	1.07776	0.469545	0.902901	0.565432	PC(36:4)(rep)(rep)(rep)(rep)(rep)	PC(36:4)	M+H	PC	(16:0/20:4)	(16:0)	(20:4)	NA	NA	782.569	C44 H81 O8 N1 P1	C	Normal
	7.17_716.52465675	1.00242	0.996467	0.998971	0.0456726	dMePE(16:0/16:1)	dMePE(32:1)	M-H	dMePE	(16:0/16:1)	(16:0)	(16:1)	NA	NA	716.524	C39 H75 O8 N1 P1	B	Normal
	7.17_786.529923283333	0.820917	0.112668	0.884913	0.69097	PS(18:1/18:1)	PS(36:2)	M-H	PS	(18:1/18:1)	(18:1)	(18:1)	NA	NA	786.529	C42 H77 O10 N1 P1	A	Normal
	7.18_661.481393966667	1.08198	0.955797	0.989879	0.0629729	PEt(15:0/16:0)	PEt(31:0)	M-H	PEt	(15:0/16:0)	(15:0)	(16:0)	NA	NA	661.481	C36 H70 O8 N0 P1	B	Normal
	7.19_699.497913116667	0.719162	0.448791	0.902901	0.866169	PA(18:0/18:2)	PA(36:2)	M-H	PA	(18:0/18:2)	(18:0)	(18:2)	NA	NA	699.497	C39 H72 O8 N0 P1	A	Normal
	7.19_746.513308683333	1.53325	0.226253	0.884913	1.44452	PE(18:2p/20:4)	PE(38:6p)	M-H	PE	(18:2p/20:4)	(18:2p)	(20:4)	NA	NA	746.513	C43 H73 O7 N1 P1	A	Normal
	7.19_830.49771685	0.887335	0.722107	0.946727	0.653966	PS(20:4/20:4)	PS(40:8)	M-H	PS	(20:4/20:4)	(20:4)	(20:4)	NA	NA	830.498	C46 H73 O10 N1 P1	B	Normal
	7.19_836.545309366667	1.33605	0.274914	0.884913	1.45628	PS(18:0/22:5)	PS(40:5)	M-H	PS	(18:0/22:5)	(18:0)	(22:5)	NA	NA	836.545	C46 H79 O10 N1 P1	A	Normal
	7.21_540.535036633333	0.637086	0.00539901	0.323131	1.36888	Cer(d34:0)	Cer(d34:0)	M+H	Cer	(d34:0)	(d34:0)	NA	NA	NA	540.535	C34 H70 O3 N1	C	Down
	7.21_826.561666433333	1.04945	0.60803	0.918955	0.458144	PC(16:0/20:4)	PC(36:4)	M+HCOO	PC	(16:0/20:4)	(16:0)	(20:4)	NA	NA	826.56	C45 H81 O10 N1 P1	A	Normal
	7.23_722.512651779661	1.43724	0.363896	0.902901	1.52767	PE(16:0p/20:5)(rep)	PE(36:5p)	M+H	PE	(16:0p/20:5)	(16:0p)	(20:5)	NA	NA	722.512	C41 H73 O7 N1 P1	A	Normal
	7.23_808.585702433333	1.18407	0.407097	0.902901	0.832218	PC(38:5)(rep)(rep)(rep)	PC(38:5)	M+H	PC	(18:1/20:4)	(18:1)	(20:4)	NA	NA	808.585	C46 H83 O8 N1 P1	C	Normal
	7.24_754.535762033333	0.905509	0.190895	0.884913	0.363196	PC(34:4)(rep)	PC(34:4)	M+H	PC	(34:4)	(34:4)	NA	NA	NA	754.538	C42 H77 O8 N1 P1	C	Normal
	7.25_766.5403999	1.12944	0.403844	0.902901	0.712982	dMePE(16:0/20:4)(rep)	dMePE(36:4)	M-H	dMePE	(16:0/20:4)	(16:0)	(20:4)	NA	NA	766.539	C43 H77 O8 N1 P1	B	Normal
	7.27_720.498114933333	1.34477	0.455775	0.902901	1.6976	PE(16:0p/20:5)	PE(36:5p)	M-H	PE	(16:0p/20:5)	(16:0p)	(20:5)	NA	NA	720.497	C41 H71 O7 N1 P1	A	Normal
	7.27_790.538143	0.974475	0.512977	0.902901	1.3572	PE(40:7)	PE(40:7)	M+H	PE	(40:7)	(40:7)	NA	NA	NA	790.538	C45 H77 O8 N1 P1	C	Normal
	7.28_835.5344512	0.799625	0.45714	0.902901	1.1166	PI(16:0/18:1)(rep)	PI(34:1)	M-H	PI	(16:0/18:1)	(16:0)	(18:1)	NA	NA	835.534	C43 H80 O13 N0 P1	A	Normal
	7.28_852.57687285	1.1766	0.403888	0.902901	0.797803	PC(18:1/20:4)	PC(38:5)	M+HCOO	PC	(18:1/20:4)	(18:1)	(20:4)	NA	NA	852.576	C47 H83 O10 N1 P1	A	Normal
	7.29_766.53927455	1.02379	0.744634	0.958097	0.52916	PE(16:0/22:4)	PE(38:4)	M-H	PE	(16:0/22:4)	(16:0)	(22:4)	NA	NA	766.539	C43 H77 O8 N1 P1	A	Normal
	7.3_865.52347775	1.18285	0.567926	0.912848	1.03991	PI(38:6p)	PI(38:6p)	M-H	PI	(38:6p)	(38:6p)	NA	NA	NA	865.524	C47 H78 O12 N0 P1	C	Normal
	7.31_725.512709316667	1.02688	0.8754	0.979303	0.669038	PA(18:0/20:3)	PA(38:3)	M-H	PA	(18:0/20:3)	(18:0)	(20:3)	NA	NA	725.513	C41 H74 O8 N0 P1	A	Normal
	7.32_792.55490395	1.22486	0.284452	0.885359	0.936815	dMePE(18:1/20:4)	dMePE(38:5)	M-H	dMePE	(18:1/20:4)	(18:1)	(20:4)	NA	NA	792.555	C45 H79 O8 N1 P1	B	Normal
	7.32_820.58576315	1.65646	0.261183	0.884913	1.40891	PC(39:6)	PC(39:6)	M+H	PC	(39:6)	(39:6)	NA	NA	NA	820.585	C47 H83 O8 N1 P1	C	Normal
	7.33_536.503782833333	1.27329	0.137551	0.884913	1.06838	Cer(d18:2/16:0)	Cer(d34:2)	M+H	Cer	(d18:2/16:0)	(d18:2)	(16:0)	NA	NA	536.504	C34 H66 O3 N1	B	Normal
	7.34_871.570631933333	1.29616	0.282725	0.884913	0.943986	PI(16:0e/22:4)	PI(38:4e)	M-H	PI	(16:0e/22:4)	(16:0e)	(22:4)	NA	NA	871.571	C47 H84 O12 N0 P1	B	Normal
	7.35_810.52595495	0.756781	0.172914	0.884913	2.06747	PS(36:2)	PS(36:2)	M+Na	PS	(18:1/18:1)	(18:1)	(18:1)	NA	NA	810.526	C42 H78 O10 N1 P1 Na1	C	Normal
	7.36_707.502149733333	1.3698	0.674077	0.936251	0.609544	PEt(16:0p/20:4)	PEt(36:4p)	M-H	PEt	(16:0p/20:4)	(16:0p)	(20:4)	NA	NA	707.502	C41 H72 O7 N0 P1	B	Normal
	7.36_707.5022275	1.48861	0.573046	0.912848	0.754353	PA(18:0p/20:4)	PA(38:4p)	M-H	PA	(18:0p/20:4)	(18:0p)	(20:4)	NA	NA	707.502	C41 H72 O7 N0 P1	B	Normal
	7.39_773.5357154	0.886064	0.251998	0.884913	0.585568	PG(18:1/18:1)(rep)(rep)	PG(36:2)	M-H	PG	(18:1/18:1)	(18:1)	(18:1)	NA	NA	773.534	C42 H78 O10 N0 P1	B	Normal
	7.39_790.574645983333	1.32304	0.41605	0.902901	1.45349	PC(38:6p)(rep)	PC(38:6p)	M+H	PC	(38:6p)	(38:6p)	NA	NA	NA	790.575	C46 H81 O7 N1 P1	C	Normal
	7.41_664.491300466667	1.20394	0.141448	0.884913	0.85908	PE(30:0)	PE(30:0)	M+H	PE	(16:0/14:0)	(16:0)	(14:0)	NA	NA	664.491	C35 H71 O8 N1 P1	C	Normal
	7.42_792.574887183333	1.02414	0.912431	0.984759	0.473902	PG(36:2)	PG(36:2)	M+NH4	PG	(18:1/18:1)	(18:1)	(18:1)	NA	NA	792.575	C42 H83 O10 N1 P1	C	Normal
	7.44_662.477284533333	1.19139	0.106424	0.884913	0.852846	PE(16:0/14:0)(rep)	PE(30:0)	M-H	PE	(16:0/14:0)	(16:0)	(14:0)	NA	NA	662.477	C35 H69 O8 N1 P1	A	Normal
	7.47_780.553681333333	0.842103	0.0764233	0.858	1.03381	PC(36:5)(rep)(rep)(rep)	PC(36:5)	M+H	PC	(36:5)	(36:5)	NA	NA	NA	780.554	C44 H79 O8 N1 P1	C	Normal
	7.47_796.52538535	0.843719	0.0715213	0.858	0.984619	PC(37:7p)	PC(37:7p)	M+Na	PC	(37:7p)	(37:7p)	NA	NA	NA	796.525	C45 H76 O7 N1 P1 Na1	C	Normal
	7.48_733.517972233333	1.83111	0.404371	0.902901	1.122	PA(20:1p/20:4)	PA(40:5p)	M-H	PA	(20:1p/20:4)	(20:1p)	(20:4)	NA	NA	733.518	C43 H74 O7 N0 P1	B	Normal
	7.48_758.569402483333	0.881178	0.140357	0.884913	0.842093	PC(34:2)(rep)(rep)	PC(34:2)	M+H	PC	(16:0/18:2)	(16:0)	(18:2)	NA	NA	758.569	C42 H81 O8 N1 P1	C	Normal
	7.48_780.551295783333	0.840468	0.0670513	0.858	1.04747	PC(34:2)(rep)	PC(34:2)	M+Na	PC	(16:0/18:2)	(16:0)	(18:2)	NA	NA	780.551	C42 H80 O8 N1 P1 Na1	C	Normal
	7.53_802.561659933333	0.874708	0.148164	0.884913	0.879375	PC(16:0/18:2)	PC(34:2)	M+HCOO	PC	(16:0/18:2)	(16:0)	(18:2)	NA	NA	802.56	C43 H81 O10 N1 P1	A	Normal
	7.57_705.591077666667	0.900423	0.432841	0.902901	0.601604	SM(d34:0)	SM(d34:0)	M+H	SM	(d18:0/16:0)	(d18:0)	(16:0)	NA	NA	705.591	C39 H82 O6 N2 P1	C	Normal
	7.57_727.573345083333	0.897201	0.41852	0.902901	0.634363	SM(d36:3)(rep)	SM(d36:3)	M+H	SM	(d36:3)	(d36:3)	NA	NA	NA	727.575	C41 H80 O6 N2 P1	C	Normal
	7.59_690.507229583333	1.13381	0.369608	0.902901	0.674585	PC(29:1)	PC(29:1)	M+H	PC	(29:1)	(29:1)	NA	NA	NA	690.507	C37 H73 O8 N1 P1	C	Normal
	7.59_700.572398833333	0.032318	0.495574	0.902901	1.79419	CerG1(d18:1/16:0)(rep)	CerG1(d34:1)	M+H	CerG1	(d18:1/16:0)	(d18:1)	(16:0)	NA	NA	700.572	C40 H78 O8 N1	A	Normal
	7.61_690.507134716667	1.15417	0.273534	0.884913	0.642519	PE(32:1)	PE(32:1)	M+H	PE	(16:0/16:1)	(16:0)	(16:1)	NA	NA	690.507	C37 H73 O8 N1 P1	C	Normal
	7.62_841.523555933333	0.968756	0.582549	0.912848	0.724368	PI(36:4p)	PI(36:4p)	M-H	PI	(36:4p)	(36:4p)	NA	NA	NA	841.524	C45 H78 O12 N0 P1	C	Normal
	7.63_698.558402183333	1.11483	0.443796	0.902901	0.600289	CerG1(d34:1)	CerG1(d34:1)	M-H	CerG1	(d18:1/16:0)	(d18:1)	(16:0)	NA	NA	698.558	C40 H76 O8 N1	C	Normal
	7.64_688.49311755	1.12391	0.35173	0.902901	0.634776	PE(16:0/16:1)	PE(32:1)	M-H	PE	(16:0/16:1)	(16:0)	(16:1)	NA	NA	688.492	C37 H71 O8 N1 P1	A	Normal
	7.65_812.5453488	0.76003	0.0255777	0.634421	0.78571	PS(18:1/20:2)	PS(38:3)	M-H	PS	(18:1/20:2)	(18:1)	(20:2)	NA	NA	812.545	C44 H79 O10 N1 P1	A	Normal
	7.66_740.522515133333	0.655558	0.395592	0.902901	1.73574	PC(33:4)(rep)	PC(33:4)	M+H	PC	(33:4)	(33:4)	NA	NA	NA	740.522	C41 H75 O8 N1 P1	C	Normal
	7.67_740.523300616667	1.17331	0.161997	0.884913	1.04575	PE(16:0/20:4)(rep)(rep)(rep)(rep)	PE(36:4)	M+H	PE	(16:0/20:4)	(16:0)	(20:4)	NA	NA	740.522	C41 H75 O8 N1 P1	B	Normal
	7.67_747.519395983333	0.828235	0.493327	0.902901	0.60562	PG(16:0/18:1)(rep)(rep)	PG(34:1)	M-H	PG	(16:0/18:1)	(16:0)	(18:1)	NA	NA	747.518	C40 H76 O10 N0 P1	B	Normal
	7.67_906.607746616667	1.12609	0.470177	0.902901	0.886178	PI(38:3)	PI(38:3)	M+NH4	PI	(18:0/20:3)	(18:0)	(20:3)	NA	NA	906.607	C47 H89 O13 N1 P1	C	Normal
	7.67_911.5655429	0.980078	0.893953	0.984655	0.144421	PI(18:0/22:5)(rep)	PI(40:5)	M-H	PI	(18:0/22:5)	(18:0)	(22:5)	NA	NA	911.566	C49 H84 O13 N0 P1	A	Normal
	7.69_887.566246033333	1.10846	0.451638	0.902901	0.950202	PI(18:0/20:3)	PI(38:3)	M-H	PI	(18:0/20:3)	(18:0)	(20:3)	NA	NA	887.566	C47 H84 O13 N0 P1	A	Normal
	7.72_709.517855333333	1.42792	0.585	0.912848	0.63684	PEt(16:0e/20:4)	PEt(36:4e)	M-H	PEt	(16:0e/20:4)	(16:0e)	(20:4)	NA	NA	709.518	C41 H74 O7 N0 P1	B	Normal
	7.72_709.5178756	1.46857	0.563196	0.912848	0.676707	PA(18:0e/20:4)	PA(38:4e)	M-H	PA	(18:0e/20:4)	(18:0e)	(20:4)	NA	NA	709.518	C41 H74 O7 N0 P1	B	Normal
	7.72_738.509289716667	1.19815	0.137346	0.884913	1.14412	PE(16:0/20:4)(rep)(rep)(rep)	PE(36:4)	M-H	PE	(16:0/20:4)	(16:0)	(20:4)	NA	NA	738.508	C41 H73 O8 N1 P1	A	Normal
	7.73_744.518549516667	0.95303	0.559965	0.912848	0.375587	PS(16:0p/18:1)	PS(34:1p)	M-H	PS	(16:0p/18:1)	(16:0p)	(18:1)	NA	NA	744.518	C40 H75 O9 N1 P1	B	Normal
	7.74_792.590615133333	1.1877	0.260507	0.884913	0.765624	PC(38:6e)(rep)	PC(38:6e)	M+H	PC	(38:6e)	(38:6e)	NA	NA	NA	792.59	C46 H83 O7 N1 P1	C	Normal
	7.74_828.57706505	0.896728	0.468081	0.902901	1.05273	PC(16:0/20:3)	PC(36:3)	M+HCOO	PC	(16:0/20:3)	(16:0)	(20:3)	NA	NA	828.576	C45 H83 O10 N1 P1	A	Normal
	7.74_829.58346765	0.934963	0.602534	0.912953	0.99618	MGDG(18:1/22:5)	MGDG(40:6)	M-H	MGDG	(18:1/22:5)	(18:1)	(22:5)	NA	NA	829.584	C49 H81 O10	B	Normal
	7.75_661.481402166667	1.0532	0.578446	0.912848	0.648329	PA(16:0/17:0)	PA(33:0)	M-H	PA	(16:0/17:0)	(16:0)	(17:0)	NA	NA	661.481	C36 H70 O8 N0 P1	B	Normal
	7.75_661.482364583333	1.05687	0.56789	0.912848	0.638464	PMe(16:0/16:0)	PMe(32:0)	M-H	PMe	(16:0/16:0)	(16:0)	(16:0)	NA	NA	661.481	C36 H70 O8 N0 P1	B	Normal
	7.75_690.5438303	1.02842	0.644297	0.928066	0.130549	PC(30:1e)(rep)	PC(30:1e)	M+H	PC	(30:1e)	(30:1e)	NA	NA	NA	690.543	C38 H77 O7 N1 P1	C	Normal
	7.75_768.555783283333	0.913823	0.548379	0.912848	1.08656	dMePE(18:1/18:2)	dMePE(36:3)	M-H	dMePE	(18:1/18:2)	(18:1)	(18:2)	NA	NA	768.555	C43 H79 O8 N1 P1	B	Normal
	7.75_806.496582916667	1.10464	0.349389	0.902901	0.984916	PS(38:6)(rep)	PS(38:6)	M-H	PS	(38:6)	(38:6)	NA	NA	NA	806.498	C44 H73 O10 N1 P1	C	Normal
	7.76_729.471208766667	1.02048	0.709546	0.943434	0.646784	PG(33:3)	PG(33:3)	M-H	PG	(33:3)	(33:3)	NA	NA	NA	729.471	C39 H70 O10 N0 P1	C	Normal
	7.78_683.50213665	1.01865	0.934239	0.987021	0.306706	PEt(34:2p)	PEt(34:2p)	M-H	PEt	(34:2p)	(34:2p)	NA	NA	NA	683.502	C39 H72 O7 N0 P1	C	Normal
	7.78_683.502146666667	1.01864	0.934248	0.987021	0.306708	PA(18:0p/18:2)	PA(36:2p)	M-H	PA	(18:0p/18:2)	(18:0p)	(18:2)	NA	NA	683.502	C39 H72 O7 N0 P1	B	Normal
	7.78_742.536024083333	0.767283	0.278665	0.884913	1.08468	PC(31:0)	PC(31:0)	M+Na	PC	(15:0/16:0)	(15:0)	(16:0)	NA	NA	742.536	C39 H78 O8 N1 P1 Na1	C	Normal
	7.79_562.5193804	1.13755	0.564592	0.912848	1.30584	Cer(d18:1/18:2)	Cer(d36:3)	M+H	Cer	(d18:1/18:2)	(d18:1)	(18:2)	NA	NA	562.519	C36 H68 O3 N1	B	Normal
	7.79_784.585383483333	1.16683	0.154381	0.884913	1.21782	PC(36:3)(rep)(rep)(rep)	PC(36:3)	M+H	PC	(16:0/20:3)	(16:0)	(20:3)	NA	NA	784.585	C44 H83 O8 N1 P1	C	Normal
	7.82_720.554215366667	1.07598	0.195301	0.884913	0.424981	PC(31:0)(rep)	PC(31:0)	M+H	PC	(15:0/16:0)	(15:0)	(16:0)	NA	NA	720.554	C39 H79 O8 N1 P1	C	Normal
	7.82_766.536797216667	1.27177	0.127773	0.884913	1.37358	PC(17:4/18:1)	PC(35:5)	M+H	PC	(17:4/18:1)	(17:4)	(18:1)	NA	NA	766.538	C43 H77 O8 N1 P1	B	Normal
	7.83_717.591706916667	1.02238	0.77512	0.96257	0.487065	SM(d35:1)	SM(d35:1)	M+H	SM	(d17:0/18:1)	(d17:0)	(18:1)	NA	NA	717.591	C40 H82 O6 N2 P1	C	Normal
	7.83_732.553985366667	1.27841	0.0538796	0.777034	0.99641	PC(32:1)(rep)(rep)(rep)	PC(32:1)	M+H	PC	(16:0/16:1)	(16:0)	(16:1)	NA	NA	732.554	C40 H79 O8 N1 P1	C	Normal
	7.83_734.53424165	0.985982	0.895067	0.984655	0.08293	PC(16:0p/14:0)	PC(30:0p)	M+HCOO	PC	(16:0p/14:0)	(16:0p)	(14:0)	NA	NA	734.534	C39 H77 O9 N1 P1	B	Normal
	7.83_735.53362855	1.37624	0.224279	0.884913	0.943433	PA(20:0p/20:4)	PA(40:4p)	M-H	PA	(20:0p/20:4)	(20:0p)	(20:4)	NA	NA	735.533	C43 H76 O7 N0 P1	B	Normal
	7.83_739.572902116667	1.03962	0.62842	0.921786	0.473662	SM(d37:4)	SM(d37:4)	M+H	SM	(d37:4)	(d37:4)	NA	NA	NA	739.575	C42 H80 O6 N2 P1	C	Normal
	7.83_766.538777433333	1.28446	0.117482	0.884913	1.23152	PE(18:0/20:5)(rep)(rep)	PE(38:5)	M+H	PE	(18:0/20:5)	(18:0)	(20:5)	NA	NA	766.538	C43 H77 O8 N1 P1	B	Normal
	7.83_788.52035675	1.21786	0.210971	0.884913	1.17881	PE(38:5)	PE(38:5)	M+Na	PE	(18:0/20:5)	(18:0)	(20:5)	NA	NA	788.52	C43 H76 O8 N1 P1 Na1	C	Normal
	7.84_742.537307883333	0.891636	0.39923	0.902901	1.00913	PC(33:3)	PC(33:3)	M+H	PC	(33:3)	(33:3)	NA	NA	NA	742.538	C41 H77 O8 N1 P1	C	Normal
	7.84_818.60616125	0.996451	0.635109	0.923787	0.817133	PC(40:6p)	PC(40:6p)	M+H	PC	(40:6p)	(40:6p)	NA	NA	NA	818.606	C48 H85 O7 N1 P1	C	Normal
	7.84_836.5449064	0.970566	0.680202	0.936251	1.24393	PS(18:0/22:5)(rep)	PS(40:5)	M-H	PS	(18:0/22:5)	(18:0)	(22:5)	NA	NA	836.545	C46 H79 O10 N1 P1	A	Normal
	7.85_764.544725516667	1.02474	0.633962	0.923787	0.265746	PC(15:0/16:0)	PC(31:0)	M+HCOO	PC	(15:0/16:0)	(15:0)	(16:0)	NA	NA	764.545	C40 H79 O10 N1 P1	A	Normal
	7.85_776.54535795	1.121	0.360529	0.902901	0.683834	PC(16:0/16:1)(rep)	PC(32:1)	M+HCOO	PC	(16:0/16:1)	(16:0)	(16:1)	NA	NA	776.545	C41 H79 O10 N1 P1	A	Normal
	7.85_830.569207266667	0.948059	0.883843	0.983234	0.490507	PC(40:8)(rep)(rep)	PC(40:8)	M+H	PC	(40:8)	(40:8)	NA	NA	NA	830.569	C48 H81 O8 N1 P1	C	Normal
	7.85_899.5659592	1.31013	0.0755283	0.858	1.24586	PI(19:0/20:4)	PI(39:4)	M-H	PI	(19:0/20:4)	(19:0)	(20:4)	NA	NA	899.566	C48 H84 O13 N0 P1	A	Normal
	7.86_725.512827566667	1.0672	0.580616	0.912848	0.515921	PA(18:0/20:3)(rep)	PA(38:3)	M-H	PA	(18:0/20:3)	(18:0)	(20:3)	NA	NA	725.513	C41 H74 O8 N0 P1	A	Normal
	7.86_742.538977416667	1.05414	0.874473	0.979303	0.956902	PE(36:3)	PE(36:3)	M+H	PE	(18:1/18:2)	(18:1)	(18:2)	NA	NA	742.538	C41 H77 O8 N1 P1	C	Normal
	7.86_806.567219583333	0.97478	0.855864	0.971983	0.420463	PC(38:6)(rep)(rep)(rep)	PC(38:6)	M+H	PC	(38:6)	(38:6)	NA	NA	NA	806.569	C46 H81 O8 N1 P1	C	Normal
	7.87_687.497228866667	0.967497	0.975971	0.995939	0.146507	PA(17:0/18:1)	PA(35:1)	M-H	PA	(17:0/18:1)	(17:0)	(18:1)	NA	NA	687.497	C38 H72 O8 N0 P1	A	Normal
	7.87_687.498006716667	0.900585	0.625304	0.921786	0.288588	PMe(16:0/18:1)	PMe(34:1)	M-H	PMe	(16:0/18:1)	(16:0)	(18:1)	NA	NA	687.497	C38 H72 O8 N0 P1	B	Normal
	7.87_764.52464065	1.33232	0.326664	0.892467	1.7715	PE(18:0/20:5)(rep)	PE(38:5)	M-H	PE	(18:0/20:5)	(18:0)	(20:5)	NA	NA	764.524	C43 H75 O8 N1 P1	A	Normal
	7.87_796.58555755	1.49267	0.289348	0.885359	2.11564	PC(37:4)	PC(37:4)	M+H	PC	(17:0/20:4)	(17:0)	(20:4)	NA	NA	796.585	C45 H83 O8 N1 P1	C	Normal
	7.88_774.529772433333	1.04519	0.60138	0.912953	0.326843	PS(17:0/18:1)	PS(35:1)	M-H	PS	(17:0/18:1)	(17:0)	(18:1)	NA	NA	774.529	C41 H77 O10 N1 P1	A	Normal
	7.88_776.544722616667	1.16246	0.260712	0.884913	0.829879	PS(35:0)	PS(35:0)	M-H	PS	(35:0)	(35:0)	NA	NA	NA	776.545	C41 H79 O10 N1 P1	C	Normal
	7.88_871.570661183333	1.16163	0.564257	0.912848	0.486092	PI(18:0e/20:4)	PI(38:4e)	M-H	PI	(18:0e/20:4)	(18:0e)	(20:4)	NA	NA	871.571	C47 H84 O12 N0 P1	B	Normal
	7.89_735.51941635	1.01019	0.777764	0.96257	0.253396	PG(16:0/17:0)	PG(33:0)	M-H	PG	(16:0/17:0)	(16:0)	(17:0)	NA	NA	735.518	C39 H76 O10 N0 P1	B	Normal
	7.89_737.51269495	1.19268	0.277117	0.884913	0.790151	PA(17:0/22:4)	PA(39:4)	M-H	PA	(17:0/22:4)	(17:0)	(22:4)	NA	NA	737.513	C42 H74 O8 N0 P1	A	Normal
	7.9_716.523688383333	1.18428	0.197648	0.884913	0.678734	dMePE(16:0/16:1)(rep)	dMePE(32:1)	M-H	dMePE	(16:0/16:1)	(16:0)	(16:1)	NA	NA	716.524	C39 H75 O8 N1 P1	B	Normal
	7.9_728.523602016667	1.76114	0.681673	0.936251	0.548178	PE(35:2)	PE(35:2)	M-H	PE	(35:2)	(35:2)	NA	NA	NA	728.524	C40 H75 O8 N1 P1	C	Normal
	7.9_737.513118033333	1.18932	0.293979	0.885359	0.844201	PMe(18:0/20:4)	PMe(38:4)	M-H	PMe	(18:0/20:4)	(18:0)	(20:4)	NA	NA	737.513	C42 H74 O8 N0 P1	B	Normal
	7.9_738.506808716667	0.801747	0.0151171	0.552021	1.1916	PC(33:5)	PC(33:5)	M+H	PC	(33:5)	(33:5)	NA	NA	NA	738.507	C41 H73 O8 N1 P1	C	Down
	7.9_766.574465483333	1.19258	0.445302	0.902901	1.09392	PC(36:4p)(rep)(rep)	PC(36:4p)	M+H	PC	(16:0p/20:4)	(16:0p)	(20:4)	NA	NA	766.575	C44 H81 O7 N1 P1	C	Normal
	7.91_716.523628316667	0.960867	0.456228	0.902901	0.31813	PC(31:2)(rep)(rep)	PC(31:2)	M+H	PC	(31:2)	(31:2)	NA	NA	NA	716.522	C39 H75 O8 N1 P1	C	Normal
	7.91_759.518187466667	0.810666	0.366058	0.902901	1.75985	PG(35:2)	PG(35:2)	M-H	PG	(35:2)	(35:2)	NA	NA	NA	759.518	C41 H76 O10 N0 P1	C	Normal
	7.91_814.559573783333	1.17428	0.046107	0.758014	0.865389	PS(38:3)	PS(38:3)	M+H	PS	(18:1/20:2)	(18:1)	(20:2)	NA	NA	814.559	C44 H81 O10 N1 P1	C	Normal
	7.91_836.541186866667	0.917749	0.156838	0.884913	0.485296	PS(38:3)(rep)	PS(38:3)	M+Na	PS	(18:1/20:2)	(18:1)	(20:2)	NA	NA	836.541	C44 H80 O10 N1 P1 Na1	C	Normal
	7.91_840.5766722	0.333282	0.202999	0.884913	2.08766	PC(17:0/20:4)	PC(37:4)	M+HCOO	PC	(17:0/20:4)	(17:0)	(20:4)	NA	NA	840.576	C46 H83 O10 N1 P1	A	Normal
	7.92_716.522785633333	0.970441	0.590982	0.912848	0.322189	PE(34:2)(rep)	PE(34:2)	M+H	PE	(16:0/18:2)	(16:0)	(18:2)	NA	NA	716.522	C39 H75 O8 N1 P1	C	Normal
	7.92_738.50451365	0.82977	0.0354991	0.727599	1.065	PE(34:2)	PE(34:2)	M+Na	PE	(16:0/18:2)	(16:0)	(18:2)	NA	NA	738.504	C39 H74 O8 N1 P1 Na1	C	Down
	7.92_810.5667061	1.19914	0.452229	0.902901	1.03544	PC(16:0p/20:4)	PC(36:4p)	M+HCOO	PC	(16:0p/20:4)	(16:0p)	(20:4)	NA	NA	810.565	C45 H81 O9 N1 P1	A	Normal
	7.93_692.5593415	1.05718	0.56408	0.912848	0.336775	PC(30:0e)	PC(30:0e)	M+H	PC	(16:0e/14:0)	(16:0e)	(14:0)	NA	NA	692.559	C38 H79 O7 N1 P1	C	Normal
	7.93_714.50912095	0.946786	0.249044	0.884913	0.368697	PE(16:0/18:2)(rep)	PE(34:2)	M-H	PE	(16:0/18:2)	(16:0)	(18:2)	NA	NA	714.508	C39 H73 O8 N1 P1	A	Normal
	7.93_714.5413048	0.938003	0.502447	0.902901	0.375961	PC(30:0e)(rep)	PC(30:0e)	M+Na	PC	(16:0e/14:0)	(16:0e)	(14:0)	NA	NA	714.541	C38 H78 O7 N1 P1 Na1	C	Normal
	7.93_740.52475625	0.91811	0.31291	0.888104	0.415266	PE(18:1/18:2)	PE(36:3)	M-H	PE	(18:1/18:2)	(18:1)	(18:2)	NA	NA	740.524	C41 H75 O8 N1 P1	A	Normal
	7.93_746.51441675	1.36287	0.452419	0.902901	1.56704	PE(16:0p/22:6)	PE(38:6p)	M-H	PE	(16:0p/22:6)	(16:0p)	(22:6)	NA	NA	746.513	C43 H73 O7 N1 P1	A	Normal
	7.93_746.570585633333	1.02677	0.661043	0.935043	0.715489	PC(33:1)(rep)	PC(33:1)	M+H	PC	(17:1/16:0)	(17:1)	(16:0)	NA	NA	746.569	C41 H81 O8 N1 P1	C	Normal
	7.93_781.539264583333	1.34855	0.498208	0.902901	1.46517	PG(38:4p)(rep)	PG(38:4p)	M-H	PG	(38:4p)	(38:4p)	NA	NA	NA	781.539	C44 H78 O9 N0 P1	C	Normal
	7.94_714.50794295	0.938894	0.16669	0.884913	0.419245	dMePE(16:1/16:1)	dMePE(32:2)	M-H	dMePE	(16:1/16:1)	(16:1)	(16:1)	NA	NA	714.508	C39 H73 O8 N1 P1	B	Normal
	7.94_716.559163066667	2.13999	0.147749	0.884913	2.14059	PC(32:1p)(rep)	PC(32:1p)	M+H	PC	(32:1p)	(32:1p)	NA	NA	NA	716.559	C40 H79 O7 N1 P1	C	Normal
	7.94_736.55099535	1.02321	0.881998	0.98254	0.253866	PC(16:0e/14:0)	PC(30:0e)	M+HCOO	PC	(16:0e/14:0)	(16:0e)	(14:0)	NA	NA	736.55	C39 H79 O9 N1 P1	B	Normal
	7.94_761.534117983333	0.999789	0.982206	0.997201	0.364079	PG(17:0/18:1)	PG(35:1)	M-H	PG	(17:0/18:1)	(17:0)	(18:1)	NA	NA	761.534	C41 H78 O10 N0 P1	B	Normal
	7.94_782.496646166667	0.87815	0.121211	0.884913	0.740966	PS(18:2/18:2)	PS(36:4)	M-H	PS	(18:2/18:2)	(18:2)	(18:2)	NA	NA	782.498	C42 H73 O10 N1 P1	B	Normal
	7.94_797.605349166667	0.840382	0.0891802	0.884913	0.864411	PA(28:2/15:0)	PA(43:2)	M-H	PA	(28:2/15:0)	(28:2)	(15:0)	NA	NA	797.607	C46 H86 O8 N0 P1	B	Normal
	7.96_675.497076766667	1.19801	0.721947	0.946727	0.459815	PA(18:0/16:0)	PA(34:0)	M-H	PA	(18:0/16:0)	(18:0)	(16:0)	NA	NA	675.497	C37 H72 O8 N0 P1	B	Normal
	7.96_675.497111666667	1.19348	0.725828	0.949949	0.443474	PMe(16:0/17:0)	PMe(33:0)	M-H	PMe	(16:0/17:0)	(16:0)	(17:0)	NA	NA	675.497	C37 H72 O8 N0 P1	B	Normal
	7.96_675.497880516667	1.19465	0.730505	0.951947	0.442376	PEt(16:0/16:0)	PEt(32:0)	M-H	PEt	(16:0/16:0)	(16:0)	(16:0)	NA	NA	675.497	C37 H72 O8 N0 P1	B	Normal
	7.96_743.486814166667	1.01696	0.981866	0.997201	0.30122	PG(34:3)	PG(34:3)	M-H	PG	(34:3)	(34:3)	NA	NA	NA	743.487	C40 H72 O10 N0 P1	C	Normal
	7.96_774.543225733333	1.75794	0.252921	0.884913	1.42115	PE(18:1p/22:6)(rep)	PE(40:7p)	M+H	PE	(18:1p/22:6)	(18:1p)	(22:6)	NA	NA	774.543	C45 H77 O7 N1 P1	A	Normal
	7.96_790.561356233333	1.1507	0.385582	0.902901	0.8223	PC(17:1/16:0)	PC(33:1)	M+HCOO	PC	(17:1/16:0)	(17:1)	(16:0)	NA	NA	790.56	C42 H81 O10 N1 P1	A	Normal
	7.96_852.576803583333	0.976283	0.995253	0.998971	0.290188	PC(18:0/20:5)	PC(38:5)	M+HCOO	PC	(18:0/20:5)	(18:0)	(20:5)	NA	NA	852.576	C47 H83 O10 N1 P1	A	Normal
	7.97_1207.76840781667	1.08863	0.242894	0.884913	0.661901	GM3(d38:1)(rep)	GM3(d38:1)	M-H	GM3	(d38:1)	(d38:1)	NA	NA	NA	1207.77	C61 H111 O21 N2	D	Normal
	7.97_647.46573995	1.47196	0.388875	0.902901	0.996386	PA(16:0/16:0)	PA(32:0)	M-H	PA	(16:0/16:0)	(16:0)	(16:0)	NA	NA	647.466	C35 H68 O8 N0 P1	A	Normal
	7.97_772.529134633333	1.88748	0.216233	0.884913	1.68885	PE(18:1p/22:6)	PE(40:7p)	M-H	PE	(18:1p/22:6)	(18:1p)	(22:6)	NA	NA	772.529	C45 H75 O7 N1 P1	A	Normal
	7.97_776.523835516667	1.49005	0.452072	0.902901	1.12209	PE(17:0/22:6)	PE(39:6)	M-H	PE	(17:0/22:6)	(17:0)	(22:6)	NA	NA	776.524	C44 H75 O8 N1 P1	A	Normal
	7.97_822.60080385	1.44571	0.20657	0.884913	1.3089	PC(39:5)(rep)	PC(39:5)	M+H	PC	(39:5)	(39:5)	NA	NA	NA	822.601	C47 H85 O8 N1 P1	C	Normal
	7.97_836.581179566667	1.30909	0.39516	0.902901	1.10336	PC(18:1p/20:4)	PC(38:5p)	M+HCOO	PC	(18:1p/20:4)	(18:1p)	(20:4)	NA	NA	836.581	C47 H83 O9 N1 P1	A	Normal
	7.97_932.622311166667	1.1688	0.0712032	0.858	0.795091	PI(40:4)	PI(40:4)	M+NH4	PI	(18:0/22:4)	(18:0)	(22:4)	NA	NA	932.622	C49 H91 O13 N1 P1	C	Normal
	7.98_1209.78319713333	1.04659	0.512257	0.902901	0.577358	GM3(d38:1)	GM3(d38:1)	M+H	GM3	(d38:1)	(d38:1)	NA	NA	NA	1209.78	C61 H113 O21 N2	D	Normal
	7.98_913.581883883333	1.12581	0.228712	0.884913	0.627676	PI(18:0/22:4)	PI(40:4)	M-H	PI	(18:0/22:4)	(18:0)	(22:4)	NA	NA	913.581	C49 H86 O13 N0 P1	A	Normal
	7.99_701.5137439	1.10439	0.78539	0.962777	0.585406	PEt(16:0/18:1)	PEt(34:1)	M-H	PEt	(16:0/18:1)	(16:0)	(18:1)	NA	NA	701.513	C39 H74 O8 N0 P1	B	Normal
	7.99_730.53924485	1.00181	0.888712	0.983588	0.480144	dMePE(16:1/17:0)	dMePE(33:1)	M-H	dMePE	(16:1/17:0)	(16:1)	(17:0)	NA	NA	730.539	C40 H77 O8 N1 P1	B	Normal
	7.99_769.502487966667	1.02321	0.895537	0.984655	0.462833	PG(16:0/20:4)(rep)(rep)	PG(36:4)	M-H	PG	(16:0/20:4)	(16:0)	(20:4)	NA	NA	769.503	C42 H74 O10 N0 P1	B	Normal
	7.99_772.585329016667	0.941627	0.923165	0.984874	1.16205	PC(35:2)	PC(35:2)	M+H	PC	(17:0/18:2)	(17:0)	(18:2)	NA	NA	772.585	C43 H83 O8 N1 P1	C	Normal
	7.99_808.51330595	0.916914	0.314244	0.888104	0.53091	PS(18:1/20:4)(rep)	PS(38:5)	M-H	PS	(18:1/20:4)	(18:1)	(20:4)	NA	NA	808.513	C44 H75 O10 N1 P1	B	Normal
	8_713.512718416667	0.915439	0.668533	0.935904	0.388415	PA(19:0/18:2)	PA(37:2)	M-H	PA	(19:0/18:2)	(19:0)	(18:2)	NA	NA	713.513	C40 H74 O8 N0 P1	A	Normal
	8_713.5134738	0.824987	0.547904	0.912848	0.64317	PMe(18:0/18:2)	PMe(36:2)	M-H	PMe	(18:0/18:2)	(18:0)	(18:2)	NA	NA	713.513	C40 H74 O8 N0 P1	B	Normal
	8_808.584894733333	0.931209	0.913933	0.984759	0.545863	PC(38:5)(rep)(rep)(rep)(rep)	PC(38:5)	M+H	PC	(18:0/20:5)	(18:0)	(20:5)	NA	NA	808.585	C46 H83 O8 N1 P1	C	Normal
	8_816.577182583333	1.14054	0.896922	0.984655	0.664158	PC(17:0/18:2)	PC(35:2)	M+HCOO	PC	(17:0/18:2)	(17:0)	(18:2)	NA	NA	816.576	C44 H83 O10 N1 P1	A	Normal
	8_840.576230983333	1.32263	0.101451	0.884913	1.49875	PS(18:0/22:3)	PS(40:3)	M-H	PS	(18:0/22:3)	(18:0)	(22:3)	NA	NA	840.576	C46 H83 O10 N1 P1	A	Normal
	8.01_1259.79968058333	1.0937	0.448594	0.902901	1.07172	GM3(d42:3)(rep)	GM3(d42:3)	M-H	GM3	(d42:3)	(d42:3)	NA	NA	NA	1259.8	C65 H115 O21 N2	D	Normal
	8.01_701.513633516667	1.12748	0.630679	0.922889	0.782282	PA(18:0/18:1)	PA(36:1)	M-H	PA	(18:0/18:1)	(18:0)	(18:1)	NA	NA	701.513	C39 H74 O8 N0 P1	A	Normal
	8.01_751.528773233333	1.22277	0.601036	0.912953	0.529773	PA(18:0/22:4)	PA(40:4)	M-H	PA	(18:0/22:4)	(18:0)	(22:4)	NA	NA	751.528	C43 H76 O8 N0 P1	A	Normal
	8.01_751.52925155	1.31602	0.521894	0.909326	0.583194	PEt(18:0/20:4)	PEt(38:4)	M-H	PEt	(18:0/20:4)	(18:0)	(20:4)	NA	NA	751.528	C43 H76 O8 N0 P1	B	Normal
	8.01_764.558840333333	0.594976	0.0013695	0.276915	2.0013	PC(36:5p)(rep)	PC(36:5p)	M+H	PC	(36:5p)	(36:5p)	NA	NA	NA	764.559	C44 H79 O7 N1 P1	C	Down
	8.01_790.57212025	1.00808	0.914643	0.984759	0.625774	PC(38:6p)(rep)(rep)	PC(38:6p)	M+H	PC	(38:6p)	(38:6p)	NA	NA	NA	790.575	C46 H81 O7 N1 P1	C	Normal
	8.01_819.51804775	1.20395	0.614573	0.921786	0.516769	PG(40:7)	PG(40:7)	M-H	PG	(40:7)	(40:7)	NA	NA	NA	819.518	C46 H76 O10 N0 P1	C	Normal
	8.02_1261.81467615	1.11204	0.484734	0.902901	0.836319	GM3(d42:3)	GM3(d42:3)	M+H	GM3	(d42:3)	(d42:3)	NA	NA	NA	1261.81	C65 H117 O21 N2	D	Normal
	8.02_768.590583583333	1.06287	0.589748	0.912848	0.456417	PC(36:4e)	PC(36:4e)	M+H	PC	(16:0e/20:4)	(16:0e)	(20:4)	NA	NA	768.59	C44 H83 O7 N1 P1	C	Normal
	8.03_752.5600629	1.09338	0.41206	0.902901	0.46468	dMePE(36:4e)	dMePE(36:4e)	M-H	dMePE	(36:4e)	(36:4e)	NA	NA	NA	752.56	C43 H79 O7 N1 P1	C	Normal
	8.03_812.5811605	1.06608	0.512091	0.902901	0.416245	PC(18:1p/18:2)	PC(36:3p)	M+HCOO	PC	(18:1p/18:2)	(18:1p)	(18:2)	NA	NA	812.581	C45 H83 O9 N1 P1	B	Normal
	8.03_812.58192385	1.05758	0.542678	0.912848	0.408504	PC(16:0e/20:4)	PC(36:4e)	M+HCOO	PC	(16:0e/20:4)	(16:0e)	(20:4)	NA	NA	812.581	C45 H83 O9 N1 P1	A	Normal
	8.04_726.544375333333	0.57946	0.000979585	0.276915	2.05877	PE(36:2p)	PE(36:2p)	M-H	PE	(36:2p)	(36:2p)	NA	NA	NA	726.544	C41 H77 O7 N1 P1	C	Down
	8.04_834.6015825	1.17282	0.770126	0.96257	0.481679	PC(40:6)(rep)	PC(40:6)	M+H	PC	(18:0/22:6)	(18:0)	(22:6)	NA	NA	834.601	C48 H85 O8 N1 P1	C	Normal
	8.05_832.513399433333	1.02564	0.803639	0.967872	0.729857	PS(40:7)(rep)	PS(40:7)	M-H	PS	(40:7)	(40:7)	NA	NA	NA	832.513	C46 H75 O10 N1 P1	C	Normal
	8.05_860.543159816667	1.04433	0.891261	0.983588	0.858119	PS(42:7)	PS(42:7)	M-H	PS	(42:7)	(42:7)	NA	NA	NA	860.545	C48 H79 O10 N1 P1	C	Normal
	8.06_838.561330233333	1.12107	0.578514	0.912848	0.920834	PS(18:0/22:4)	PS(40:4)	M-H	PS	(18:0/22:4)	(18:0)	(22:4)	NA	NA	838.56	C46 H81 O10 N1 P1	A	Normal
	8.06_856.585031683333	0.881022	0.39518	0.902901	1.06553	PC(42:9)(rep)(rep)	PC(42:9)	M+H	PC	(42:9)	(42:9)	NA	NA	NA	856.585	C50 H83 O8 N1 P1	C	Normal
	8.07_724.5286843	1.19913	0.478691	0.902901	1.27713	PE(16:0p/20:4)(rep)	PE(36:4p)	M+H	PE	(16:0p/20:4)	(16:0p)	(20:4)	NA	NA	724.528	C41 H75 O7 N1 P1	A	Normal
	8.07_794.605972583333	1.12649	0.204023	0.884913	0.610997	PC(38:4p)	PC(38:4p)	M+H	PC	(18:0p/20:4)	(18:0p)	(20:4)	NA	NA	794.606	C46 H85 O7 N1 P1	C	Normal
	8.07_825.565466333333	1.24616	0.546053	0.912848	1.23905	PG(18:0/22:4)	PG(40:4)	M-H	PG	(18:0/22:4)	(18:0)	(22:4)	NA	NA	825.565	C46 H82 O10 N0 P1	B	Normal
	8.08_719.606829016667	0.922312	0.57932	0.912848	0.511369	SM(d35:0)	SM(d35:0)	M+H	SM	(d17:0/18:0)	(d17:0)	(18:0)	NA	NA	719.606	C40 H84 O6 N2 P1	C	Normal
	8.08_722.51438535	1.26328	0.441541	0.902901	1.32631	PE(16:0p/20:4)	PE(36:4p)	M-H	PE	(16:0p/20:4)	(16:0p)	(20:4)	NA	NA	722.513	C41 H73 O7 N1 P1	A	Normal
	8.08_863.566169833333	0.964326	0.640767	0.925209	0.591617	PI(18:0/18:1)	PI(36:1)	M-H	PI	(18:0/18:1)	(18:0)	(18:1)	NA	NA	863.566	C45 H84 O13 N0 P1	A	Normal
	8.08_878.59235595	0.986083	0.804218	0.967872	0.631239	PC(18:0/22:6)	PC(40:6)	M+HCOO	PC	(18:0/22:6)	(18:0)	(22:6)	NA	NA	878.592	C49 H85 O10 N1 P1	A	Normal
	8.09_725.520931266667	1.25034	0.481033	0.902901	1.29699	MGDG(32:2)	MGDG(32:2)	M-H	MGDG	(32:2)	(32:2)	NA	NA	NA	725.521	C41 H73 O10	D	Normal
	8.09_727.528884516667	1.23635	0.51131	0.902901	0.700275	PA(18:0/20:2)	PA(38:2)	M-H	PA	(18:0/20:2)	(18:0)	(20:2)	NA	NA	727.528	C41 H76 O8 N0 P1	A	Normal
	8.09_754.5362739	1.63229	0.127753	0.884913	1.48158	PE(17:0/20:4)(rep)	PE(37:4)	M+H	PE	(17:0/20:4)	(17:0)	(20:4)	NA	NA	754.538	C42 H77 O8 N1 P1	B	Normal
	8.09_790.501750933333	1.1049	0.638239	0.923787	0.931386	PS(38:6p)	PS(38:6p)	M-H	PS	(38:6p)	(38:6p)	NA	NA	NA	790.503	C44 H73 O9 N1 P1	C	Normal
	8.09_798.600715216667	1.3003	0.490819	0.902901	1.3697	PC(37:3)(rep)	PC(37:3)	M+H	PC	(37:3)	(37:3)	NA	NA	NA	798.601	C45 H85 O8 N1 P1	C	Normal
	8.09_818.570597683333	0.980263	0.784148	0.962777	0.623042	dMePE(18:0/22:6)	dMePE(40:6)	M-H	dMePE	(18:0/22:6)	(18:0)	(22:6)	NA	NA	818.571	C47 H81 O8 N1 P1	B	Normal
	8.1_1209.78411641667	0.916355	0.48235	0.902901	0.383417	GM3(d38:0)	GM3(d38:0)	M-H	GM3	(d38:0)	(d38:0)	NA	NA	NA	1209.78	C61 H113 O21 N2	D	Normal
	8.1_727.528335016667	0.914443	0.960548	0.989879	0.616491	PEt(18:0/18:2)	PEt(36:2)	M-H	PEt	(18:0/18:2)	(18:0)	(18:2)	NA	NA	727.528	C41 H76 O8 N0 P1	B	Normal
	8.1_750.54295635	1.41526	0.359867	0.902901	1.41432	PE(18:1p/20:4)(rep)	PE(38:5p)	M+H	PE	(18:1p/20:4)	(18:1p)	(20:4)	NA	NA	750.543	C43 H77 O7 N1 P1	A	Normal
	8.1_752.5236412	1.39409	0.0456661	0.758014	1.40481	PE(17:0/20:4)	PE(37:4)	M-H	PE	(17:0/20:4)	(17:0)	(20:4)	NA	NA	752.524	C42 H75 O8 N1 P1	A	Up
	8.1_772.525175916667	1.16058	0.541747	0.912848	0.702607	PE(38:6e)	PE(38:6e)	M+Na	PE	(38:6e)	(38:6e)	NA	NA	NA	772.525	C43 H76 O7 N1 P1 Na1	C	Normal
	8.1_795.51810055	0.595545	0.486903	0.902901	1.04989	PG(38:5)	PG(38:5)	M-H	PG	(38:5)	(38:5)	NA	NA	NA	795.518	C44 H76 O10 N0 P1	C	Normal
	8.11_704.558851816667	0.811126	0.139694	0.884913	1.08843	PC(31:0p)	PC(31:0p)	M+H	PC	(31:0p)	(31:0p)	NA	NA	NA	704.559	C39 H79 O7 N1 P1	C	Normal
	8.11_748.529381566667	1.47001	0.325549	0.892467	1.29418	PE(18:1p/20:4)	PE(38:5p)	M-H	PE	(18:1p/20:4)	(18:1p)	(20:4)	NA	NA	748.529	C43 H75 O7 N1 P1	A	Normal
	8.11_756.553278483333	0.709006	0.248699	0.884913	2.76521	PC(34:3)(rep)(rep)	PC(34:3)	M+H	PC	(34:3)	(34:3)	NA	NA	NA	756.554	C42 H79 O8 N1 P1	C	Normal
	8.11_770.6059721	0.646294	0.0610313	0.830164	1.3989	PC(36:2p)	PC(36:2p)	M+H	PC	(36:2p)	(36:2p)	NA	NA	NA	770.606	C44 H85 O7 N1 P1	C	Normal
	8.12_749.534432916667	1.10422	0.799247	0.967872	1.0777	PG(18:0/16:0)	PG(34:0)	M-H	PG	(18:0/16:0)	(18:0)	(16:0)	NA	NA	749.534	C40 H78 O10 N0 P1	B	Normal
	8.12_762.5297267	0.976039	0.977709	0.996863	0.463922	PS(18:0/16:0)	PS(34:0)	M-H	PS	(18:0/16:0)	(18:0)	(16:0)	NA	NA	762.529	C40 H77 O10 N1 P1	A	Normal
	8.12_786.566599516667	0.639024	0.00384488	0.287645	1.76227	PC(16:0p/18:2)	PC(34:2p)	M+HCOO	PC	(16:0p/18:2)	(16:0p)	(18:2)	NA	NA	786.565	C43 H81 O9 N1 P1	B	Down
	8.12_889.581597133333	0.870681	0.367578	0.902901	0.605009	PI(18:0/20:2)	PI(38:2)	M-H	PI	(18:0/20:2)	(18:0)	(20:2)	NA	NA	889.581	C47 H86 O13 N0 P1	A	Normal
	8.13_756.551026483333	0.732591	0.073907	0.858	1.12948	PC(32:0)(rep)	PC(32:0)	M+Na	PC	(16:0/16:0)	(16:0)	(16:0)	NA	NA	756.551	C40 H80 O8 N1 P1 Na1	C	Normal
	8.13_810.527296266667	0.893281	0.717602	0.944962	0.674038	PS(18:0/20:4)(rep)	PS(38:4)	M-H	PS	(18:0/20:4)	(18:0)	(20:4)	NA	NA	810.529	C44 H77 O10 N1 P1	B	Normal
	8.14_731.607463183333	0.86807	0.170106	0.884913	0.714405	SM(d36:1)	SM(d36:1)	M+H	SM	(d18:0/18:1)	(d18:0)	(18:1)	NA	NA	731.606	C41 H84 O6 N2 P1	C	Normal
	8.14_734.569776916667	0.873143	0.00932533	0.465101	0.94046	PC(32:0)(rep)(rep)	PC(32:0)	M+H	PC	(16:0/16:0)	(16:0)	(16:0)	NA	NA	734.569	C40 H81 O8 N1 P1	C	Normal
	8.15_775.551383283333	0.860565	0.244509	0.884913	0.738988	PG(18:0/18:1)	PG(36:1)	M-H	PG	(18:0/18:1)	(18:0)	(18:1)	NA	NA	775.549	C42 H80 O10 N0 P1	B	Normal
	8.15_778.561968266667	0.930245	0.0463097	0.758014	0.698653	PC(16:0/16:0)	PC(32:0)	M+HCOO	PC	(16:0/16:0)	(16:0)	(16:0)	NA	NA	778.56	C41 H81 O10 N1 P1	A	Normal
	8.15_788.5439193	0.919843	0.286805	0.885359	0.445904	PS(18:0/18:1)	PS(36:1)	M-H	PS	(18:0/18:1)	(18:0)	(18:1)	NA	NA	788.545	C42 H79 O10 N1 P1	A	Normal
	8.16_753.589820033333	0.808344	0.163695	0.884913	0.921793	SM(d38:4)	SM(d38:4)	M+H	SM	(d38:4)	(d38:4)	NA	NA	NA	753.591	C43 H82 O6 N2 P1	C	Normal
	8.17_700.52817365	0.812495	0.137877	0.884913	1.00977	PE(16:0p/18:2)	PE(34:2p)	M+H	PE	(16:0p/18:2)	(16:0p)	(18:2)	NA	NA	700.528	C39 H75 O7 N1 P1	A	Normal
	8.17_744.590321566667	0.747901	0.00158662	0.276915	1.34163	PC(34:2e)	PC(34:2e)	M+H	PC	(16:0e/18:2)	(16:0e)	(18:2)	NA	NA	744.59	C42 H83 O7 N1 P1	C	Down
	8.17_790.559698383333	0.892701	0.146695	0.884913	0.564564	PS(36:1)	PS(36:1)	M+H	PS	(18:0/18:1)	(18:0)	(18:1)	NA	NA	790.559	C42 H81 O10 N1 P1	C	Normal
	8.18_698.5139225	0.871062	0.251035	0.884913	0.926778	PE(16:0p/18:2)(rep)	PE(34:2p)	M-H	PE	(16:0p/18:2)	(16:0p)	(18:2)	NA	NA	698.513	C39 H73 O7 N1 P1	B	Normal
	8.18_760.584998216667	0.859475	0.108376	0.884913	0.895364	PC(34:1)(rep)(rep)	PC(34:1)	M+H	PC	(16:0/18:1)	(16:0)	(18:1)	NA	NA	760.585	C42 H83 O8 N1 P1	C	Normal
	8.18_814.560952516667	0.822762	0.0895375	0.884913	0.806391	PS(20:1/18:1)	PS(38:2)	M-H	PS	(20:1/18:1)	(20:1)	(18:1)	NA	NA	814.56	C44 H81 O10 N1 P1	A	Normal
	8.18_838.597206533333	1.43419	0.194226	0.884913	1.77104	PC(18:0p/20:4)	PC(38:4p)	M+HCOO	PC	(18:0p/20:4)	(18:0p)	(20:4)	NA	NA	838.597	C47 H85 O9 N1 P1	A	Normal
	8.19_706.574804116667	1.01331	0.897459	0.984655	0.246877	PC(31:0e)	PC(31:0e)	M+H	PC	(31:0e)	(31:0e)	NA	NA	NA	706.575	C39 H81 O7 N1 P1	C	Normal
	8.19_804.576961883333	0.89231	0.206811	0.884913	0.775995	PC(16:0/18:1)	PC(34:1)	M+HCOO	PC	(16:0/18:1)	(16:0)	(18:1)	NA	NA	804.576	C43 H83 O10 N1 P1	A	Normal
	8.19_812.5411888	0.802859	0.0747343	0.858	0.836667	PS(36:1)(rep)	PS(36:1)	M+Na	PS	(18:0/18:1)	(18:0)	(18:1)	NA	NA	812.541	C42 H80 O10 N1 P1 Na1	C	Normal
	8.2_744.556165833333	0.93637	0.474116	0.902901	0.705392	dMePE(16:0/18:1)(rep)	dMePE(34:1)	M-H	dMePE	(16:0/18:1)	(16:0)	(18:1)	NA	NA	744.555	C41 H79 O8 N1 P1	B	Normal
	8.2_792.553773716667	0.872253	0.841527	0.969243	0.639059	PE(18:0/22:6)(rep)	PE(40:6)	M+H	PE	(18:0/22:6)	(18:0)	(22:6)	NA	NA	792.554	C45 H79 O8 N1 P1	B	Normal
	8.2_810.600792433333	1.07764	0.824044	0.969149	0.499249	PC(38:4)	PC(38:4)	M+H	PC	(18:0/20:4)	(18:0)	(20:4)	NA	NA	810.601	C46 H85 O8 N1 P1	C	Normal
	8.21_790.5398859	0.968383	0.994386	0.998971	0.529475	PE(18:0/22:6)	PE(40:6)	M-H	PE	(18:0/22:6)	(18:0)	(22:6)	NA	NA	790.539	C45 H77 O8 N1 P1	A	Normal
	8.21_816.574907783333	0.834673	0.208355	0.884913	0.807333	PS(38:2)	PS(38:2)	M+H	PS	(20:1/18:1)	(20:1)	(18:1)	NA	NA	816.575	C44 H83 O10 N1 P1	C	Normal
	8.22_538.519865616667	1.09364	0.481569	0.902901	0.514583	Cer(d18:1/16:0)	Cer(d34:1)	M+H	Cer	(d18:1/16:0)	(d18:1)	(16:0)	NA	NA	538.519	C34 H68 O3 N1	B	Normal
	8.22_724.52956475	1.62804	0.231611	0.884913	1.51817	PE(16:0p/20:3)(rep)	PE(36:3p)	M-H	PE	(16:0p/20:3)	(16:0p)	(20:3)	NA	NA	724.529	C41 H75 O7 N1 P1	B	Normal
	8.22_742.57439785	0.859073	0.27784	0.884913	0.927297	PC(34:2p)	PC(34:2p)	M+H	PC	(16:0p/18:2)	(16:0p)	(18:2)	NA	NA	742.575	C42 H81 O7 N1 P1	C	Normal
	8.22_757.6220707	1.03617	0.657342	0.935043	0.341362	SM(d38:2)	SM(d38:2)	M+H	SM	(d20:0/18:2)	(d20:0)	(18:2)	NA	NA	757.622	C43 H86 O6 N2 P1	C	Normal
	8.22_764.556710133333	0.475925	0.388689	0.902901	2.23809	PC(34:2p)(rep)	PC(34:2p)	M+Na	PC	(16:0p/18:2)	(16:0p)	(18:2)	NA	NA	764.556	C42 H80 O7 N1 P1 Na1	C	Normal
	8.22_783.6376453	0.835516	0.275691	0.884913	0.71512	SM(d40:3)	SM(d40:3)	M+H	SM	(d18:1/22:2)	(d18:1)	(22:2)	NA	NA	783.637	C45 H88 O6 N2 P1	C	Normal
	8.22_794.571467233333	1.14092	0.628265	0.921786	0.67558	dMePE(18:0/20:4)	dMePE(38:4)	M-H	dMePE	(18:0/20:4)	(18:0)	(20:4)	NA	NA	794.571	C45 H81 O8 N1 P1	B	Normal
	8.22_854.592344616667	1.10177	0.753373	0.959349	0.587193	PC(18:0/20:4)	PC(38:4)	M+HCOO	PC	(18:0/20:4)	(18:0)	(20:4)	NA	NA	854.592	C47 H85 O10 N1 P1	A	Normal
	8.23_880.607311583333	1.14928	0.623604	0.921786	0.66746	PS(43:4)	PS(43:4)	M-H	PS	(43:4)	(43:4)	NA	NA	NA	880.607	C49 H87 O10 N1 P1	C	Normal
	8.25_782.567346183333	0.718123	0.0663553	0.858	1.59206	PC(36:4)(rep)(rep)(rep)(rep)(rep)(rep)	PC(36:4)	M+H	PC	(36:4)	(36:4)	NA	NA	NA	782.569	C44 H81 O8 N1 P1	C	Normal
	8.25_812.616778966667	0.974167	0.738744	0.954943	0.678785	PC(38:3)	PC(38:3)	M+H	PC	(18:0/20:3)	(18:0)	(20:3)	NA	NA	812.616	C46 H87 O8 N1 P1	C	Normal
	8.25_836.616103716667	1.07395	0.771414	0.96257	0.483947	PC(40:5)(rep)	PC(40:5)	M+H	PC	(18:0/22:5)	(18:0)	(22:5)	NA	NA	836.616	C48 H87 O8 N1 P1	C	Normal
	8.26_809.65313145	1.03674	0.840351	0.969243	0.528539	SM(d42:4)	SM(d42:4)	M+H	SM	(d42:4)	(d42:4)	NA	NA	NA	809.653	C47 H90 O6 N2 P1	C	Normal
	8.26_880.6075846	1.11282	0.697054	0.939609	0.621442	PC(18:0/22:5)	PC(40:5)	M+HCOO	PC	(18:0/22:5)	(18:0)	(22:5)	NA	NA	880.607	C49 H87 O10 N1 P1	A	Normal
	8.27_692.522806116667	1.11154	0.487178	0.902901	0.694631	PE(32:0)	PE(32:0)	M+H	PE	(16:0/16:0)	(16:0)	(16:0)	NA	NA	692.522	C37 H75 O8 N1 P1	C	Normal
	8.27_853.6440321	1.16448	0.204201	0.884913	0.789681	SM(d42:4)(rep)	SM(d42:4)	M+HCOO	SM	(d42:4)	(d42:4)	NA	NA	NA	853.644	C48 H90 O8 N2 P1	C	Normal
	8.28_690.50880255	1.14948	0.296079	0.886822	0.741052	PE(16:0/16:0)(rep)	PE(32:0)	M-H	PE	(16:0/16:0)	(16:0)	(16:0)	NA	NA	690.508	C37 H73 O8 N1 P1	B	Normal
	8.28_786.60070005	0.91879	0.51216	0.902901	0.717741	PC(36:2)	PC(36:2)	M+H	PC	(18:1/18:1)	(18:1)	(18:1)	NA	NA	786.601	C44 H85 O8 N1 P1	C	Normal
	8.28_830.592839016667	0.908131	0.758765	0.96257	0.946953	PC(18:1/18:1)	PC(36:2)	M+HCOO	PC	(18:1/18:1)	(18:1)	(18:1)	NA	NA	830.592	C45 H85 O10 N1 P1	A	Normal
	8.28_915.596822033333	1.19536	0.158334	0.884913	0.852342	PI(18:0/22:3)(rep)	PI(40:3)	M-H	PI	(18:0/22:3)	(18:0)	(22:3)	NA	NA	915.597	C49 H88 O13 N0 P1	A	Normal
	8.29_820.621577583333	1.15014	0.993416	0.998971	0.569178	PC(40:6e)	PC(40:6e)	M+H	PC	(40:6e)	(40:6e)	NA	NA	NA	820.621	C48 H87 O7 N1 P1	C	Normal
	8.3_687.5334599	1.20049	0.824907	0.969149	0.538153	PA(20:0p/16:0)	PA(36:0p)	M-H	PA	(20:0p/16:0)	(20:0p)	(16:0)	NA	NA	687.533	C39 H76 O7 N0 P1	B	Normal
	8.3_718.5382799	0.973347	0.683375	0.936251	0.667304	PC(31:1)(rep)(rep)(rep)	PC(31:1)	M+H	PC	(31:1)	(31:1)	NA	NA	NA	718.538	C39 H77 O8 N1 P1	C	Normal
	8.3_740.5200942	0.911036	0.293944	0.885359	0.580318	PE(34:1)	PE(34:1)	M+Na	PE	(16:0/18:1)	(16:0)	(18:1)	NA	NA	740.52	C39 H76 O8 N1 P1 Na1	C	Normal
	8.31_718.538831466667	0.986875	0.824773	0.969149	0.655899	PE(34:1)(rep)	PE(34:1)	M+H	PE	(16:0/18:1)	(16:0)	(18:1)	NA	NA	718.538	C39 H77 O8 N1 P1	C	Normal
	8.31_718.575435166667	0.926984	0.235343	0.884913	0.37824	PC(32:1e)	PC(32:1e)	M+H	PC	(16:0e/16:1)	(16:0e)	(16:1)	NA	NA	718.575	C40 H81 O7 N1 P1	C	Normal
	8.31_748.585656633333	0.712165	0.116517	0.884913	0.886952	PC(33:0)(rep)	PC(33:0)	M+H	PC	(16:0/17:0)	(16:0)	(17:0)	NA	NA	748.585	C41 H83 O8 N1 P1	C	Normal
	8.31_788.581430916667	0.87086	0.342171	0.902901	0.512825	PC(18:1p/16:0)	PC(34:1p)	M+HCOO	PC	(18:1p/16:0)	(18:1p)	(16:0)	NA	NA	788.581	C43 H83 O9 N1 P1	A	Normal
	8.32_1261.81511116667	0.939686	0.524909	0.911355	0.709939	GM3(d42:2)(rep)	GM3(d42:2)	M-H	GM3	(d42:2)	(d42:2)	NA	NA	NA	1261.82	C65 H117 O21 N2	D	Normal
	8.32_716.524888616667	1.0177	0.896317	0.984655	0.415631	PE(16:0/18:1)	PE(34:1)	M-H	PE	(16:0/18:1)	(16:0)	(18:1)	NA	NA	716.524	C39 H75 O8 N1 P1	A	Normal
	8.32_784.5130032	0.920144	0.389764	0.902901	0.503521	PS(36:3)(rep)	PS(36:3)	M-H	PS	(36:3)	(36:3)	NA	NA	NA	784.513	C42 H75 O10 N1 P1	C	Normal
	8.32_790.538178183333	1.03729	0.716693	0.944962	0.492434	PE(40:7)(rep)	PE(40:7)	M+H	PE	(40:7)	(40:7)	NA	NA	NA	790.538	C45 H77 O8 N1 P1	C	Normal
	8.32_792.576895416667	0.978144	0.912662	0.984759	0.377407	PC(16:0/17:0)	PC(33:0)	M+HCOO	PC	(16:0/17:0)	(16:0)	(17:0)	NA	NA	792.576	C42 H83 O10 N1 P1	A	Normal
	8.32_858.598337216667	0.685389	0.291451	0.885359	0.940741	PC(40:5)	PC(40:5)	M+Na	PC	(18:0/22:5)	(18:0)	(22:5)	NA	NA	858.598	C48 H86 O8 N1 P1 Na1	C	Normal
	8.33_1263.83093938333	0.925267	0.580475	0.912848	0.923596	GM3(d42:2)	GM3(d42:2)	M+H	GM3	(d42:2)	(d42:2)	NA	NA	NA	1263.83	C65 H119 O21 N2	D	Normal
	8.33_733.62292735	0.872238	0.276666	0.884913	0.537483	SM(d36:0)	SM(d36:0)	M+H	SM	(d18:0/18:0)	(d18:0)	(18:0)	NA	NA	733.622	C41 H86 O6 N2 P1	C	Normal
	8.33_766.540420683333	1.17363	0.135026	0.884913	0.916661	PE(18:0/20:4)	PE(38:4)	M-H	PE	(18:0/20:4)	(18:0)	(20:4)	NA	NA	766.539	C43 H77 O8 N1 P1	A	Normal
	8.33_794.569482866667	1.28339	0.146458	0.884913	0.95258	PC(37:5)(rep)	PC(37:5)	M+H	PC	(37:5)	(37:5)	NA	NA	NA	794.569	C45 H81 O8 N1 P1	C	Normal
	8.34_1534.07461285	1.34185	0.134657	0.884913	1.47033	CL(22:3/18:0/18:0/20:4)	CL(78:7)	M-H	CL	(22:3/18:0/18:0/20:4)	(22:3)	(18:0)	(18:0)	(20:4)	1534.07	C87 H155 O17 P2	B	Normal
	8.34_755.604628466667	0.716303	0.0455326	0.758014	1.27735	SM(d38:3)	SM(d38:3)	M+H	SM	(d38:3)	(d38:3)	NA	NA	NA	755.606	C43 H84 O6 N2 P1	C	Down
	8.34_770.567108033333	0.941612	0.418187	0.902901	0.374437	PC(33:0)	PC(33:0)	M+Na	PC	(16:0/17:0)	(16:0)	(17:0)	NA	NA	770.567	C41 H82 O8 N1 P1 Na1	C	Normal
	8.35_1235.79977938333	1.0547	0.414036	0.902901	0.54467	GM3(d40:1)(rep)	GM3(d40:1)	M-H	GM3	(d40:1)	(d40:1)	NA	NA	NA	1235.8	C63 H115 O21 N2	D	Normal
	8.35_1237.81436808333	1.01686	0.815709	0.96808	0.420321	GM3(d40:1)	GM3(d40:1)	M+H	GM3	(d40:1)	(d40:1)	NA	NA	NA	1237.81	C63 H117 O21 N2	D	Normal
	8.35_792.555182266667	1.28631	0.161747	0.884913	1.34217	dMePE(16:0/22:5)	dMePE(38:5)	M-H	dMePE	(16:0/22:5)	(16:0)	(22:5)	NA	NA	792.555	C45 H79 O8 N1 P1	B	Normal
	8.35_792.555744666667	1.27045	0.182671	0.884913	1.23844	PE(18:0/22:5)	PE(40:5)	M-H	PE	(18:0/22:5)	(18:0)	(22:5)	NA	NA	792.555	C45 H79 O8 N1 P1	A	Normal
	8.36_746.570544316667	1.08359	0.68385	0.936251	0.812726	PE(18:0/18:0)	PE(36:0)	M-H	PE	(18:0/18:0)	(18:0)	(18:0)	NA	NA	746.571	C41 H81 O8 N1 P1	B	Normal
	8.36_794.569720216667	1.14906	0.588529	0.912848	0.574867	PE(18:0/22:5)(rep)	PE(40:5)	M+H	PE	(18:0/22:5)	(18:0)	(22:5)	NA	NA	794.569	C45 H81 O8 N1 P1	B	Normal
	8.37_742.540932333333	0.672532	0.147493	0.884913	1.04306	PE(18:0/18:2)	PE(36:2)	M-H	PE	(18:0/18:2)	(18:0)	(18:2)	NA	NA	742.539	C41 H77 O8 N1 P1	A	Normal
	8.37_802.560619233333	0.678187	0.158208	0.884913	1.19508	PS(19:0/18:1)	PS(37:1)	M-H	PS	(19:0/18:1)	(19:0)	(18:1)	NA	NA	802.56	C43 H81 O10 N1 P1	A	Normal
	8.38_702.544840433333	0.943326	0.577152	0.912848	0.254763	PE(34:0p)	PE(34:0p)	M-H	PE	(34:0p)	(34:0p)	NA	NA	NA	702.544	C39 H77 O7 N1 P1	C	Normal
	8.38_762.566977533333	0.907682	0.125259	0.884913	0.488934	PC(16:0p/16:0)	PC(32:0p)	M+HCOO	PC	(16:0p/16:0)	(16:0p)	(16:0)	NA	NA	762.565	C41 H81 O9 N1 P1	B	Normal
	8.38_766.535892116667	0.858581	0.138752	0.884913	0.747378	PE(36:2)	PE(36:2)	M+Na	PE	(18:0/18:2)	(18:0)	(18:2)	NA	NA	766.536	C41 H78 O8 N1 P1 Na1	C	Normal
	8.39_540.5352793	0.919149	0.501358	0.902901	0.350843	Cer(d18:0/16:0)	Cer(d34:0)	M+H	Cer	(d18:0/16:0)	(d18:0)	(16:0)	NA	NA	540.535	C34 H70 O3 N1	A	Normal
	8.39_768.555875966667	0.928505	0.745693	0.958097	0.998272	PE(18:0/20:3)	PE(38:3)	M-H	PE	(18:0/20:3)	(18:0)	(20:3)	NA	NA	768.555	C43 H79 O8 N1 P1	A	Normal
	8.4_703.528347733333	1.20834	0.780946	0.96257	0.403396	PEt(18:0/16:0)	PEt(34:0)	M-H	PEt	(18:0/16:0)	(18:0)	(16:0)	NA	NA	703.528	C39 H76 O8 N0 P1	B	Normal
	8.4_766.537928116667	0.855789	0.182727	0.884913	0.770875	PC(35:5)(rep)	PC(35:5)	M+H	PC	(35:5)	(35:5)	NA	NA	NA	766.538	C43 H77 O8 N1 P1	C	Normal
	8.4_770.569599633333	1.28359	0.183205	0.884913	0.833563	PC(35:3)	PC(35:3)	M+H	PC	(35:3)	(35:3)	NA	NA	NA	770.569	C43 H81 O8 N1 P1	C	Normal
	8.4_770.569616033333	1.09192	0.681395	0.936251	0.355324	PE(18:0/20:3)(rep)	PE(38:3)	M+H	PE	(18:0/20:3)	(18:0)	(20:3)	NA	NA	770.569	C43 H81 O8 N1 P1	B	Normal
	8.4_774.600804666667	1.06724	0.803439	0.967872	0.865108	PC(35:1)	PC(35:1)	M+H	PC	(17:0/18:1)	(17:0)	(18:1)	NA	NA	774.601	C43 H85 O8 N1 P1	C	Normal
	8.4_776.558869666667	0.973483	0.77217	0.96257	0.725711	PE(18:0p/22:6)(rep)	PE(40:6p)	M+H	PE	(18:0p/22:6)	(18:0p)	(22:6)	NA	NA	776.559	C45 H79 O7 N1 P1	A	Normal
	8.41_774.540782533333	0.767033	0.579412	0.912848	1.24599	PE(38:4p)	PE(38:4p)	M+Na	PE	(18:0p/20:4)	(18:0p)	(20:4)	NA	NA	774.541	C43 H78 O7 N1 P1 Na1	C	Normal
	8.41_774.54532605	1.2485	0.565227	0.912848	1.23184	PE(18:0p/22:6)	PE(40:6p)	M-H	PE	(18:0p/22:6)	(18:0p)	(22:6)	NA	NA	774.544	C45 H77 O7 N1 P1	A	Normal
	8.41_796.62169795	1.10775	0.671549	0.936198	0.482472	PC(38:4e)	PC(38:4e)	M+H	PC	(18:0e/20:4)	(18:0e)	(20:4)	NA	NA	796.621	C46 H87 O7 N1 P1	C	Normal
	8.41_818.591900633333	0.969492	0.849851	0.971983	0.865051	PC(17:0/18:1)	PC(35:1)	M+HCOO	PC	(17:0/18:1)	(17:0)	(18:1)	NA	NA	818.592	C44 H85 O10 N1 P1	A	Normal
	8.41_824.616842216667	1.37947	0.24381	0.884913	1.22177	PC(39:4)	PC(39:4)	M+H	PC	(19:0/20:4)	(19:0)	(20:4)	NA	NA	824.616	C47 H87 O8 N1 P1	C	Normal
	8.42_742.539242083333	0.962315	0.543594	0.912848	0.251851	dMePE(16:0/18:2)(rep)	dMePE(34:2)	M-H	dMePE	(16:0/18:2)	(16:0)	(18:2)	NA	NA	742.539	C41 H77 O8 N1 P1	B	Normal
	8.42_750.545764666667	2.20724	0.273954	0.884913	1.65067	PE(18:0p/20:4)	PE(38:4p)	M-H	PE	(18:0p/20:4)	(18:0p)	(20:4)	NA	NA	750.544	C43 H77 O7 N1 P1	A	Normal
	8.42_752.55973405	1.51528	0.151548	0.884913	1.29607	PE(18:0p/20:4)(rep)	PE(38:4p)	M+H	PE	(18:0p/20:4)	(18:0p)	(20:4)	NA	NA	752.559	C43 H79 O7 N1 P1	A	Normal
	8.42_789.6128492	0.989584	0.9187	0.984759	0.520631	SM(d37:1)	SM(d37:1)	M+HCOO	SM	(d37:1)	(d37:1)	NA	NA	NA	789.613	C43 H86 O8 N2 P1	C	Normal
	8.42_818.5340765	1.12321	0.696746	0.939609	1.28736	PS(40:6p)	PS(40:6p)	M-H	PS	(40:6p)	(40:6p)	NA	NA	NA	818.534	C46 H77 O9 N1 P1	C	Normal
	8.43_720.591015183333	0.970265	0.706489	0.943434	0.504844	PC(32:0e)	PC(32:0e)	M+H	PC	(16:0e/16:0)	(16:0e)	(16:0)	NA	NA	720.59	C40 H83 O7 N1 P1	C	Normal
	8.43_729.5444831	1.01166	0.826157	0.969149	0.611917	PEt(18:0/18:1)	PEt(36:1)	M-H	PEt	(18:0/18:1)	(18:0)	(18:1)	NA	NA	729.544	C41 H78 O8 N0 P1	B	Normal
	8.43_729.544921633333	0.994985	0.801898	0.967872	0.66964	PA(18:0/20:1)	PA(38:1)	M-H	PA	(18:0/20:1)	(18:0)	(20:1)	NA	NA	729.544	C41 H78 O8 N0 P1	A	Normal
	8.43_742.573417883333	0.861803	0.0794182	0.864215	0.887747	PC(32:0e)(rep)	PC(32:0e)	M+Na	PC	(16:0e/16:0)	(16:0e)	(16:0)	NA	NA	742.572	C40 H82 O7 N1 P1 Na1	C	Normal
	8.43_797.533785266667	0.871819	0.916792	0.984759	0.671295	PG(18:1/20:3)	PG(38:4)	M-H	PG	(18:1/20:3)	(18:1)	(20:3)	NA	NA	797.534	C44 H78 O10 N0 P1	B	Normal
	8.43_868.607340266667	0.83049	0.939346	0.989092	0.572006	PC(19:0/20:4)	PC(39:4)	M+HCOO	PC	(19:0/20:4)	(19:0)	(20:4)	NA	NA	868.607	C48 H87 O10 N1 P1	A	Normal
	8.44_764.581909633333	1.00112	0.986782	0.99846	0.460775	PC(16:0e/16:0)	PC(32:0e)	M+HCOO	PC	(16:0e/16:0)	(16:0e)	(16:0)	NA	NA	764.581	C41 H83 O9 N1 P1	B	Normal
	8.44_840.61322095	1.12656	0.385866	0.902901	0.328194	PC(18:0e/20:4)	PC(38:4e)	M+HCOO	PC	(18:0e/20:4)	(18:0e)	(20:4)	NA	NA	840.612	C47 H87 O9 N1 P1	B	Normal
	8.45_704.560259516667	1.02282	0.83954	0.969243	0.368396	dMePE(32:0e)	dMePE(32:0e)	M-H	dMePE	(32:0e)	(32:0e)	NA	NA	NA	704.56	C39 H79 O7 N1 P1	C	Normal
	8.45_704.560951583333	1.01169	0.931915	0.987021	0.334436	PE(34:0e)	PE(34:0e)	M-H	PE	(34:0e)	(34:0e)	NA	NA	NA	704.56	C39 H79 O7 N1 P1	C	Normal
	8.45_746.60640295	0.896421	0.129205	0.884913	0.714554	PC(34:1e)	PC(34:1e)	M+H	PC	(16:0e/18:1)	(16:0e)	(18:1)	NA	NA	746.606	C42 H85 O7 N1 P1	C	Normal
	8.45_755.5596633	0.773969	0.865617	0.977013	0.558643	PEt(18:0/20:2)	PEt(38:2)	M-H	PEt	(18:0/20:2)	(18:0)	(20:2)	NA	NA	755.56	C43 H80 O8 N0 P1	B	Normal
	8.45_768.587858666667	0.813221	0.0482251	0.760539	1.09672	PC(34:1e)(rep)	PC(34:1e)	M+Na	PC	(16:0e/18:1)	(16:0e)	(18:1)	NA	NA	768.588	C42 H84 O7 N1 P1 Na1	C	Down
	8.46_1237.8151432	0.952368	0.663201	0.935043	0.370538	GM3(d40:0)	GM3(d40:0)	M-H	GM3	(d40:0)	(d40:0)	NA	NA	NA	1237.82	C63 H117 O21 N2	D	Normal
	8.46_746.605844783333	1.06979	0.441316	0.902901	1.33881	PC(16:0p/18:0)	PC(34:0p)	M+H	PC	(16:0p/18:0)	(16:0p)	(18:0)	NA	NA	746.606	C42 H85 O7 N1 P1	B	Normal
	8.46_763.564719566667	0.769832	0.194121	0.884913	1.56441	PA(20:0p/22:4)	PA(42:4p)	M-H	PA	(20:0p/22:4)	(20:0p)	(22:4)	NA	NA	763.565	C45 H80 O7 N0 P1	B	Normal
	8.46_790.596877416667	0.957429	0.536701	0.912848	0.468788	PC(16:0e/18:1)	PC(34:1e)	M+HCOO	PC	(16:0e/18:1)	(16:0e)	(18:1)	NA	NA	790.597	C43 H85 O9 N1 P1	B	Normal
	8.47_730.57565945	0.93424	0.356152	0.902901	0.491371	dMePE(34:1e)	dMePE(34:1e)	M-H	dMePE	(34:1e)	(34:1e)	NA	NA	NA	730.576	C41 H81 O7 N1 P1	C	Normal
	8.47_730.575733283333	0.913652	0.18187	0.884913	0.499884	PE(36:0p)	PE(36:0p)	M-H	PE	(36:0p)	(36:0p)	NA	NA	NA	730.576	C41 H81 O7 N1 P1	C	Normal
	8.47_730.576632883333	0.953438	0.509803	0.902901	0.565692	dMePE(34:0p)	dMePE(34:0p)	M-H	dMePE	(34:0p)	(34:0p)	NA	NA	NA	730.576	C41 H81 O7 N1 P1	C	Normal
	8.47_822.637418466667	1.4215	0.259955	0.884913	0.656266	PC(40:5e)(rep)	PC(40:5e)	M+H	PC	(18:0e/22:5)	(18:0e)	(22:5)	NA	NA	822.637	C48 H89 O7 N1 P1	C	Normal
	8.48_780.554956633333	2.05446	0.0251071	0.634421	2.39224	PE(19:0/20:4)	PE(39:4)	M-H	PE	(19:0/20:4)	(19:0)	(20:4)	NA	NA	780.555	C44 H79 O8 N1 P1	A	Up
	8.48_790.596801116667	0.918175	0.855093	0.971983	1.0185	PC(16:0p/18:0)(rep)	PC(34:0p)	M+HCOO	PC	(16:0p/18:0)	(16:0p)	(18:0)	NA	NA	790.597	C43 H85 O9 N1 P1	B	Normal
	8.48_866.628082333333	1.45779	0.0821915	0.870648	0.921945	PC(18:0e/22:5)	PC(40:5e)	M+HCOO	PC	(18:0e/22:5)	(18:0e)	(22:5)	NA	NA	866.628	C49 H89 O9 N1 P1	B	Normal
	8.49_778.574459566667	0.9443	0.843862	0.969243	0.94388	PE(18:1p/22:4)(rep)	PE(40:5p)	M+H	PE	(18:1p/22:4)	(18:1p)	(22:4)	NA	NA	778.575	C45 H81 O7 N1 P1	A	Normal
	8.49_780.591294766667	1.09756	0.586811	0.912848	0.326315	dMePE(38:4e)	dMePE(38:4e)	M-H	dMePE	(38:4e)	(38:4e)	NA	NA	NA	780.591	C45 H83 O7 N1 P1	C	Normal
	8.49_800.616805566667	1.22619	0.560632	0.912848	1.12062	PC(37:2)	PC(37:2)	M+H	PC	(37:2)	(37:2)	NA	NA	NA	800.616	C45 H87 O8 N1 P1	C	Normal
	8.5_860.614032016667	0.931073	0.662637	0.935043	0.472259	PC(40:4)	PC(40:4)	M+Na	PC	(18:0/22:4)	(18:0)	(22:4)	NA	NA	860.614	C48 H88 O8 N1 P1 Na1	C	Normal
	8.51_676.527619416667	0.948595	0.684308	0.936251	0.297916	PE(16:0p/16:0)	PE(32:0p)	M+H	PE	(16:0p/16:0)	(16:0p)	(16:0)	NA	NA	676.528	C37 H75 O7 N1 P1	B	Normal
	8.51_732.5902108	0.946201	0.598569	0.912953	0.370047	PC(33:0p)	PC(33:0p)	M+H	PC	(33:0p)	(33:0p)	NA	NA	NA	732.59	C41 H83 O7 N1 P1	C	Normal
	8.51_838.632302916667	1.03929	0.616037	0.921786	0.341425	PC(40:4)(rep)	PC(40:4)	M+H	PC	(18:0/22:4)	(18:0)	(22:4)	NA	NA	838.632	C48 H89 O8 N1 P1	C	Normal
	8.51_844.61906475	0.302862	0.0111213	0.475437	2.89573	PC(40:5e)	PC(40:5e)	M+Na	PC	(18:0e/22:5)	(18:0e)	(22:5)	NA	NA	844.619	C48 H88 O7 N1 P1 Na1	C	Down
	8.52_674.513949533333	0.919481	0.47138	0.902901	0.425463	PE(32:0p)	PE(32:0p)	M-H	PE	(16:0p/16:0)	(16:0p)	(16:0)	NA	NA	674.513	C37 H73 O7 N1 P1	C	Normal
	8.52_836.544126833333	1.01392	0.980187	0.997201	0.160566	PS(40:5)	PS(40:5)	M-H	PS	(40:5)	(40:5)	NA	NA	NA	836.545	C46 H79 O10 N1 P1	C	Normal
	8.52_882.6236593	0.997125	0.937672	0.989092	0.257391	PC(18:0/22:4)	PC(40:4)	M+HCOO	PC	(18:0/22:4)	(18:0)	(22:4)	NA	NA	882.623	C49 H89 O10 N1 P1	A	Normal
	8.53_803.580936583333	0.894219	0.498262	0.902901	0.710768	PG(16:0/22:1)	PG(38:1)	M-H	PG	(16:0/22:1)	(16:0)	(22:1)	NA	NA	803.581	C44 H84 O10 N0 P1	B	Normal
	8.54_1281.8416034	0.905782	0.256539	0.884913	0.620297	GM3(d42:0	GM3(d42:0	M-H	GM3	(d42:0+O)	(d42:0+O)	NA	NA	NA	1281.84	C65 H121 O22 N2	D	Normal
	8.54_700.52974085	0.868284	0.135344	0.884913	0.805564	PE(16:0p/18:1)(rep)	PE(34:1p)	M-H	PE	(16:0p/18:1)	(16:0p)	(18:1)	NA	NA	700.529	C39 H75 O7 N1 P1	B	Normal
	8.54_702.543795166667	0.876591	0.179162	0.884913	0.800902	PE(16:0p/18:1)	PE(34:1p)	M+H	PE	(16:0p/18:1)	(16:0p)	(18:1)	NA	NA	702.543	C39 H77 O7 N1 P1	A	Normal
	8.54_724.526027466667	0.79236	0.0790742	0.864215	0.996056	PE(34:2e)	PE(34:2e)	M+Na	PE	(34:2e)	(34:2e)	NA	NA	NA	724.525	C39 H76 O7 N1 P1 Na1	C	Normal
	8.54_774.541585716667	1.00894	0.992841	0.998971	0.638068	PC(37:7p)(rep)	PC(37:7p)	M+H	PC	(37:7p)	(37:7p)	NA	NA	NA	774.543	C45 H77 O7 N1 P1	C	Normal
	8.54_776.560282466667	1.74652	0.20114	0.884913	2.01304	PE(18:0e/22:6)	PE(40:6e)	M-H	PE	(18:0e/22:6)	(18:0e)	(22:6)	NA	NA	776.56	C45 H79 O7 N1 P1	A	Normal
	8.55_730.54060485	1.13533	0.148904	0.884913	0.515019	PE(17:0/18:1)	PE(35:1)	M-H	PE	(17:0/18:1)	(17:0)	(18:1)	NA	NA	730.539	C40 H77 O8 N1 P1	A	Normal
	8.55_768.518387733333	0.772297	0.0295271	0.666867	1.16635	PS(36:3p)	PS(36:3p)	M-H	PS	(36:3p)	(36:3p)	NA	NA	NA	768.518	C42 H75 O9 N1 P1	C	Down
	8.55_772.621794766667	0.883735	0.26619	0.884913	0.697314	PC(36:2e)	PC(36:2e)	M+H	PC	(36:2e)	(36:2e)	NA	NA	NA	772.621	C44 H87 O7 N1 P1	C	Normal
	8.55_777.565092466667	1.48188	0.359845	0.902901	1.28676	PG(18:0/18:0)	PG(36:0)	M-H	PG	(18:0/18:0)	(18:0)	(18:0)	NA	NA	777.565	C42 H82 O10 N0 P1	B	Normal
	8.57_728.559820216667	0.750177	0.103257	0.884913	1.13907	PE(18:0p/18:2)	PE(36:2p)	M+H	PE	(18:0p/18:2)	(18:0p)	(18:2)	NA	NA	728.559	C41 H79 O7 N1 P1	A	Normal
	8.57_734.606920816667	1.0073	0.851415	0.971983	0.135444	PC(33:0e)	PC(33:0e)	M+H	PC	(33:0e)	(33:0e)	NA	NA	NA	734.606	C41 H85 O7 N1 P1	C	Normal
	8.57_842.5921509	0.86677	0.283143	0.884913	0.585839	PS(18:1/22:1)	PS(40:2)	M-H	PS	(18:1/22:1)	(18:1)	(22:1)	NA	NA	842.592	C46 H85 O10 N1 P1	A	Normal
	8.58_726.545514033333	0.875834	0.361063	0.902901	0.631785	PE(18:0p/18:2)(rep)	PE(36:2p)	M-H	PE	(18:0p/18:2)	(18:0p)	(18:2)	NA	NA	726.544	C41 H77 O7 N1 P1	A	Normal
	8.58_784.5827182	0.810456	0.0997844	0.884913	0.981666	PC(34:0)(rep)	PC(34:0)	M+Na	PC	(18:0/16:0)	(18:0)	(16:0)	NA	NA	784.583	C42 H84 O8 N1 P1 Na1	C	Normal
	8.58_784.583940116667	0.784372	0.0599265	0.830164	1.10434	PC(36:3)(rep)(rep)(rep)(rep)	PC(36:3)	M+H	PC	(36:3)	(36:3)	NA	NA	NA	784.585	C44 H83 O8 N1 P1	C	Normal
	8.58_816.576320633333	0.954109	0.647016	0.930863	0.273986	PS(20:0/18:1)	PS(38:1)	M-H	PS	(20:0/18:1)	(20:0)	(18:1)	NA	NA	816.576	C44 H83 O10 N1 P1	A	Normal
	8.58_816.612561333333	0.679534	0.49522	0.902901	0.606787	PC(18:0p/18:1)	PC(36:1p)	M+HCOO	PC	(18:0p/18:1)	(18:0p)	(18:1)	NA	NA	816.612	C45 H87 O9 N1 P1	B	Normal
	8.58_844.605989016667	0.816634	0.0268171	0.642002	0.922401	PS(40:2)	PS(40:2)	M+H	PS	(18:1/22:1)	(18:1)	(22:1)	NA	NA	844.606	C46 H87 O10 N1 P1	C	Normal
	8.58_864.575756283333	0.942513	0.570069	0.912848	0.435294	PS(22:1/20:4)	PS(42:5)	M-H	PS	(22:1/20:4)	(22:1)	(20:4)	NA	NA	864.576	C48 H83 O10 N1 P1	B	Normal
	8.59_762.600778416667	0.919447	0.15031	0.884913	0.542959	PC(34:0)(rep)(rep)	PC(34:0)	M+H	PC	(18:0/16:0)	(18:0)	(16:0)	NA	NA	762.601	C42 H85 O8 N1 P1	C	Normal
	8.59_818.590437716667	0.912859	0.200223	0.884913	0.483314	PS(38:1)	PS(38:1)	M+H	PS	(20:0/18:1)	(20:0)	(18:1)	NA	NA	818.591	C44 H85 O10 N1 P1	C	Normal
	8.59_838.559010116667	0.936735	0.480717	0.902901	0.421032	PS(20:2/20:2)	PS(40:4)	M-H	PS	(20:2/20:2)	(20:2)	(20:2)	NA	NA	838.56	C46 H81 O10 N1 P1	B	Normal
	8.6_778.575701266667	1.55605	0.312607	0.888104	1.12944	PE(18:0e/22:5)	PE(40:5e)	M-H	PE	(18:0e/22:5)	(18:0e)	(22:5)	NA	NA	778.576	C45 H81 O7 N1 P1	A	Normal
	8.6_806.59283885	0.955098	0.483343	0.902901	0.294137	PC(18:0/16:0)	PC(34:0)	M+HCOO	PC	(18:0/16:0)	(18:0)	(16:0)	NA	NA	806.592	C43 H85 O10 N1 P1	A	Normal
	8.61_746.57229105	0.953229	0.459739	0.902901	0.412758	dMePE(18:0/16:0)	dMePE(34:0)	M-H	dMePE	(18:0/16:0)	(18:0)	(16:0)	NA	NA	746.571	C41 H81 O8 N1 P1	B	Normal
	8.62_788.616232983333	0.928738	0.431768	0.902901	0.829976	PC(36:1)	PC(36:1)	M+H	PC	(18:0/18:1)	(18:0)	(18:1)	NA	NA	788.616	C44 H87 O8 N1 P1	C	Normal
	8.62_796.584857133333	1.14181	0.431711	0.902901	1.12241	PE(20:0/20:4)(rep)	PE(40:4)	M+H	PE	(20:0/20:4)	(20:0)	(20:4)	NA	NA	796.585	C45 H83 O8 N1 P1	B	Normal
	8.62_796.5855014	1.16577	0.342871	0.902901	1.05948	PC(37:4)(rep)	PC(37:4)	M+H	PC	(37:4)	(37:4)	NA	NA	NA	796.585	C45 H83 O8 N1 P1	C	Normal
	8.62_818.567036833333	1.08025	0.734247	0.951947	1.06351	PE(40:4)	PE(40:4)	M+Na	PE	(20:0/20:4)	(20:0)	(20:4)	NA	NA	818.567	C45 H82 O8 N1 P1 Na1	C	Normal
	8.63_759.63835835	0.919882	0.251942	0.884913	0.53258	SM(d38:1)	SM(d38:1)	M+H	SM	(d18:0/20:1)	(d18:0)	(20:1)	NA	NA	759.637	C43 H88 O6 N2 P1	C	Normal
	8.63_781.619810116667	0.807419	0.139461	0.884913	0.931418	SM(d40:4)	SM(d40:4)	M+H	SM	(d40:4)	(d40:4)	NA	NA	NA	781.622	C45 H86 O6 N2 P1	C	Normal
	8.63_832.60818925	0.886488	0.253456	0.884913	0.785559	PC(18:0/18:1)	PC(36:1)	M+HCOO	PC	(18:0/18:1)	(18:0)	(18:1)	NA	NA	832.607	C45 H87 O10 N1 P1	A	Normal
	8.64_772.5873151	0.917327	0.432488	0.902901	0.776043	dMePE(18:0/18:1)	dMePE(36:1)	M-H	dMePE	(18:0/18:1)	(18:0)	(18:1)	NA	NA	772.586	C43 H83 O8 N1 P1	B	Normal
	8.64_785.653873983333	0.975214	0.823202	0.969149	0.119215	SM(d40:2)	SM(d40:2)	M+H	SM	(d18:0/22:2)	(d18:0)	(22:2)	NA	NA	785.653	C45 H90 O6 N2 P1	C	Normal
	8.65_811.669220333333	0.944918	0.300425	0.886822	0.374193	SM(d42:3)	SM(d42:3)	M+H	SM	(d22:2/20:1)	(d22:2)	(20:1)	NA	NA	811.669	C47 H92 O6 N2 P1	C	Normal
	8.65_833.651269533333	0.850534	0.0102828	0.475437	0.855489	SM(d44:6)	SM(d44:6)	M+H	SM	(d44:6)	(d44:6)	NA	NA	NA	833.653	C49 H90 O6 N2 P1	C	Normal
	8.66_610.540534916667	0.564414	0.0389718	0.727599	1.56227	DG(16:0/18:2)	DG(34:2)	M+NH4	DG	(16:0/18:2)	(16:0)	(18:2)	NA	NA	610.541	C37 H72 O5 N1	B	Down
	8.66_798.637405683333	0.9446	0.463643	0.902901	0.246708	PC(38:3e)	PC(38:3e)	M+H	PC	(38:3e)	(38:3e)	NA	NA	NA	798.637	C46 H89 O7 N1 P1	C	Normal
	8.66_814.631944883333	0.87293	0.217843	0.884913	0.74366	PC(38:2)	PC(38:2)	M+H	PC	(38:2)	(38:2)	NA	NA	NA	814.632	C46 H89 O8 N1 P1	C	Normal
	8.7_1263.83064583333	1.04707	0.616224	0.921786	0.354815	GM3(d42:1)(rep)	GM3(d42:1)	M-H	GM3	(d42:1)	(d42:1)	NA	NA	NA	1263.83	C65 H119 O21 N2	D	Normal
	8.7_566.551155266667	0.932003	0.657616	0.935043	0.566036	Cer(d18:1/18:0)	Cer(d36:1)	M+H	Cer	(d18:1/18:0)	(d18:1)	(18:0)	NA	NA	566.551	C36 H72 O3 N1	B	Normal
	8.71_1265.84830973333	1.13537	0.593448	0.912953	0.426313	GM3(d42:1)	GM3(d42:1)	M+H	GM3	(d42:1)	(d42:1)	NA	NA	NA	1265.85	C65 H121 O21 N2	D	Normal
	8.71_720.554060433333	0.999591	0.891507	0.983588	0.298572	PC(31:0)(rep)(rep)	PC(31:0)	M+H	PC	(31:0)	(31:0)	NA	NA	NA	720.554	C39 H79 O8 N1 P1	C	Normal
	8.71_754.575174483333	0.957805	0.537441	0.912848	1.85783	PE(18:0p/20:3)	PE(38:3p)	M+H	PE	(18:0p/20:3)	(18:0p)	(20:3)	NA	NA	754.575	C43 H81 O7 N1 P1	A	Normal
	8.72_720.554285416667	1.0821	0.579154	0.912848	0.442328	PE(34:0)	PE(34:0)	M+H	PE	(18:0/16:0)	(18:0)	(16:0)	NA	NA	720.554	C39 H79 O8 N1 P1	C	Normal
	8.72_840.647712983333	0.978277	0.908667	0.984759	0.548435	PC(40:3)	PC(40:3)	M+H	PC	(40:3)	(40:3)	NA	NA	NA	840.648	C48 H91 O8 N1 P1	C	Normal
	8.73_718.540304916667	1.00064	0.919797	0.984759	0.323085	PE(18:0/16:0)(rep)	PE(34:0)	M-H	PE	(18:0/16:0)	(18:0)	(16:0)	NA	NA	718.539	C39 H77 O8 N1 P1	A	Normal
	8.73_752.561031516667	0.955802	0.966355	0.992224	0.849912	PE(18:0p/20:3)(rep)	PE(38:3p)	M-H	PE	(18:0p/20:3)	(18:0p)	(20:3)	NA	NA	752.56	C43 H79 O7 N1 P1	A	Normal
	8.73_786.52903235	1.00281	0.9807	0.997201	0.186646	PS(36:2)(rep)	PS(36:2)	M-H	PS	(36:2)	(36:2)	NA	NA	NA	786.529	C42 H77 O10 N1 P1	C	Normal
	8.74_776.617133966667	1.13982	0.662437	0.935043	0.447509	PC(35:0)(rep)	PC(35:0)	M+H	PC	(18:0/17:0)	(18:0)	(17:0)	NA	NA	776.616	C43 H87 O8 N1 P1	C	Normal
	8.75_746.570611716667	0.991183	0.909255	0.984759	0.384328	PE(36:1)(rep)	PE(36:1)	M+H	PE	(18:0/18:1)	(18:0)	(18:1)	NA	NA	746.569	C41 H81 O8 N1 P1	C	Normal
	8.75_768.551867283333	0.965848	0.643333	0.927795	0.343634	PE(36:1)	PE(36:1)	M+Na	PE	(18:0/18:1)	(18:0)	(18:1)	NA	NA	768.551	C41 H80 O8 N1 P1 Na1	C	Normal
	8.75_820.60826735	0.861002	0.362845	0.902901	0.621843	PC(18:0/17:0)	PC(35:0)	M+HCOO	PC	(18:0/17:0)	(18:0)	(17:0)	NA	NA	820.607	C44 H87 O10 N1 P1	A	Normal
	8.75_850.668427733333	1.71017	0.0259705	0.634421	1.71292	PC(42:4p)	PC(42:4p)	M+H	PC	(42:4p)	(42:4p)	NA	NA	NA	850.668	C50 H93 O7 N1 P1	C	Up
	8.76_744.556645966667	1.00793	0.993056	0.998971	0.484497	PE(18:0/18:1)	PE(36:1)	M-H	PE	(18:0/18:1)	(18:0)	(18:1)	NA	NA	744.555	C41 H79 O8 N1 P1	A	Normal
	8.76_772.585687516667	0.943576	0.540692	0.912848	0.240922	PE(38:2)	PE(38:2)	M+H	PE	(18:0/20:2)	(18:0)	(20:2)	NA	NA	772.585	C43 H83 O8 N1 P1	C	Normal
	8.76_772.585738616667	0.943718	0.54204	0.912848	0.240151	PC(18:0/17:2)	PC(35:2)	M+H	PC	(18:0/17:2)	(18:0)	(17:2)	NA	NA	772.585	C43 H83 O8 N1 P1	B	Normal
	8.76_812.543409716667	0.978046	0.705698	0.943434	0.408201	PS(38:3)(rep)(rep)	PS(38:3)	M-H	PS	(38:3)	(38:3)	NA	NA	NA	812.545	C44 H79 O10 N1 P1	C	Normal
	8.76_824.653458883333	1.28424	0.167849	0.884913	0.874949	PC(40:3p)(rep)	PC(40:3p)	M+H	PC	(40:3p)	(40:3p)	NA	NA	NA	824.653	C48 H91 O7 N1 P1	C	Normal
	8.77_770.571833883333	0.928671	0.539128	0.912848	0.327603	PE(18:0/20:2)	PE(38:2)	M-H	PE	(18:0/20:2)	(18:0)	(20:2)	NA	NA	770.571	C43 H81 O8 N1 P1	A	Normal
	8.77_798.5984459	0.888211	0.366949	0.902901	0.542369	PC(35:0)	PC(35:0)	M+Na	PC	(18:0/17:0)	(18:0)	(17:0)	NA	NA	798.598	C43 H86 O8 N1 P1 Na1	C	Normal
	8.77_830.591680559322	0.974979	0.726945	0.949949	0.541337	PS(18:1/21:0)	PS(39:1)	M-H	PS	(18:1/21:0)	(18:1)	(21:0)	NA	NA	830.592	C45 H85 O10 N1 P1	A	Normal
	8.77_846.63472285	1.06592	0.738091	0.954943	0.325281	PC(40:3p)	PC(40:3p)	M+Na	PC	(40:3p)	(40:3p)	NA	NA	NA	846.635	C48 H90 O7 N1 P1 Na1	C	Normal
	8.79_761.653616533333	0.896567	0.501608	0.902901	0.470484	SM(d38:0)	SM(d38:0)	M+H	SM	(d22:0/16:0)	(d22:0)	(16:0)	NA	NA	761.653	C43 H90 O6 N2 P1	C	Normal
	8.79_783.635954166667	0.828965	0.337163	0.902901	0.665388	SM(d40:3)(rep)	SM(d40:3)	M+H	SM	(d40:3)	(d40:3)	NA	NA	NA	783.637	C45 H88 O6 N2 P1	C	Normal
	8.79_868.643796066667	1.1389	0.605448	0.916209	0.430018	PC(18:0e/22:4)	PC(40:4e)	M+HCOO	PC	(18:0e/22:4)	(18:0e)	(22:4)	NA	NA	868.644	C49 H91 O9 N1 P1	B	Normal
	8.8_798.6004424	0.892439	0.341682	0.902901	0.49146	PC(37:3)(rep)(rep)	PC(37:3)	M+H	PC	(37:3)	(37:3)	NA	NA	NA	798.601	C45 H85 O8 N1 P1	C	Normal
	8.81_1265.8465752	0.941065	0.480471	0.902901	0.418258	GM3(d42:0)	GM3(d42:0)	M-H	GM3	(d42:0)	(d42:0)	NA	NA	NA	1265.85	C65 H121 O21 N2	D	Normal
	8.81_1277.8464067	1.02212	0.800821	0.967872	0.939641	GM3(d43:1)	GM3(d43:1)	M-H	GM3	(d43:1)	(d43:1)	NA	NA	NA	1277.85	C66 H121 O21 N2	D	Normal
	8.81_796.586331733333	1.07316	0.764476	0.96257	0.252025	PE(18:0/22:3)	PE(40:3)	M-H	PE	(18:0/22:3)	(18:0)	(22:3)	NA	NA	796.586	C45 H83 O8 N1 P1	A	Normal
	8.81_798.601057116667	0.717232	0.129782	0.884913	1.63395	PE(40:3)	PE(40:3)	M+H	PE	(18:0/22:3)	(18:0)	(22:3)	NA	NA	798.601	C45 H85 O8 N1 P1	C	Normal
	8.81_799.6693813	1.11316	0.4663	0.902901	0.510509	SM(d41:2)	SM(d41:2)	M+H	SM	(d41:2)	(d41:2)	NA	NA	NA	799.669	C46 H92 O6 N2 P1	C	Normal
	8.81_821.651539783333	0.971771	0.806964	0.967872	0.305877	SM(d43:5)	SM(d43:5)	M+H	SM	(d43:5)	(d43:5)	NA	NA	NA	821.653	C48 H90 O6 N2 P1	C	Normal
	8.82_802.632045266667	1.02064	0.995985	0.998971	0.709642	PC(37:1)	PC(37:1)	M+H	PC	(37:1)	(37:1)	NA	NA	NA	802.632	C45 H89 O8 N1 P1	C	Normal
	8.83_780.587843233333	1.16895	0.550193	0.912848	1.07652	PE(38:2e)	PE(38:2e)	M+Na	PE	(38:2e)	(38:2e)	NA	NA	NA	780.588	C43 H84 O7 N1 P1 Na1	C	Normal
	8.83_780.5909962	1.10069	0.840556	0.969243	1.38346	PE(20:0p/20:4)(rep)	PE(40:4p)	M+H	PE	(20:0p/20:4)	(20:0p)	(20:4)	NA	NA	780.59	C45 H83 O7 N1 P1	A	Normal
	8.83_802.573128166667	1.32432	0.277404	0.884913	1.46141	PC(39:7p)	PC(39:7p)	M+H	PC	(39:7p)	(39:7p)	NA	NA	NA	802.575	C47 H81 O7 N1 P1	C	Normal
	8.83_843.660434366667	0.994697	0.999462	0.999502	0.356789	SM(d41:2)(rep)	SM(d41:2)	M+HCOO	SM	(d41:2)	(d41:2)	NA	NA	NA	843.66	C47 H92 O8 N2 P1	C	Normal
	8.84_773.653629283333	1.05445	0.492748	0.902901	0.300684	SM(d39:1)	SM(d39:1)	M+H	SM	(d39:1)	(d39:1)	NA	NA	NA	773.653	C44 H90 O6 N2 P1	C	Normal
	8.84_778.57680705	1.13431	0.975806	0.995939	1.38836	PE(20:0p/20:4)	PE(40:4p)	M-H	PE	(20:0p/20:4)	(20:0p)	(20:4)	NA	NA	778.576	C45 H81 O7 N1 P1	A	Normal
	8.84_795.636305866667	1.10931	0.357387	0.902901	0.499183	SM(d41:4)	SM(d41:4)	M+H	SM	(d41:4)	(d41:4)	NA	NA	NA	795.637	C46 H88 O6 N2 P1	C	Normal
	8.85_825.685082933333	0.997485	0.956546	0.989879	0.213908	SM(d43:3)	SM(d43:3)	M+H	SM	(d43:3)	(d43:3)	NA	NA	NA	825.684	C48 H94 O6 N2 P1	C	Normal
	8.86_568.566629266667	0.795935	0.264986	0.884913	0.922252	Cer(d18:0/18:0)	Cer(d36:0)	M+H	Cer	(d18:0/18:0)	(d18:0)	(18:0)	NA	NA	568.566	C36 H74 O3 N1	A	Normal
	8.86_817.645154066667	1.0593	0.411055	0.902901	0.514775	SM(d39:1)(rep)	SM(d39:1)	M+HCOO	SM	(d39:1)	(d39:1)	NA	NA	NA	817.644	C45 H90 O8 N2 P1	C	Normal
	8.86_869.675383833333	1.12646	0.290699	0.885359	0.526726	SM(d43:3)(rep)	SM(d43:3)	M+HCOO	SM	(d43:3)	(d43:3)	NA	NA	NA	869.675	C49 H94 O8 N2 P1	C	Normal
	8.87_748.621921216667	1.07917	0.471039	0.902901	0.540098	PC(34:0e)	PC(34:0e)	M+H	PC	(18:0e/16:0)	(18:0e)	(16:0)	NA	NA	748.621	C42 H87 O7 N1 P1	C	Normal
	8.87_770.604049066667	1.19005	0.257939	0.884913	0.864629	PC(34:0e)(rep)	PC(34:0e)	M+Na	PC	(18:0e/16:0)	(18:0e)	(16:0)	NA	NA	770.603	C42 H86 O7 N1 P1 Na1	C	Normal
	8.87_770.605298916667	1.17168	0.282813	0.884913	0.808762	PC(18:2p/18:0)	PC(36:2p)	M+H	PC	(18:2p/18:0)	(18:2p)	(18:0)	NA	NA	770.606	C44 H85 O7 N1 P1	B	Normal
	8.88_774.637936383333	0.903588	0.162244	0.884913	0.512895	PC(36:1e)	PC(36:1e)	M+H	PC	(18:0e/18:1)	(18:0e)	(18:1)	NA	NA	774.637	C44 H89 O7 N1 P1	C	Normal
	8.88_782.603909533333	1.23615	0.653597	0.935043	0.619218	PE(38:1e)	PE(38:1e)	M+Na	PE	(38:1e)	(38:1e)	NA	NA	NA	782.603	C43 H86 O7 N1 P1 Na1	C	Normal
	8.88_792.613124783333	1.11031	0.328804	0.892467	0.603567	PC(18:0e/16:0)	PC(34:0e)	M+HCOO	PC	(18:0e/16:0)	(18:0e)	(16:0)	NA	NA	792.612	C43 H87 O9 N1 P1	B	Normal
	8.88_796.62142535	0.985791	0.952541	0.989879	0.177524	PC(36:1e)(rep)	PC(36:1e)	M+Na	PC	(18:0e/18:1)	(18:0e)	(18:1)	NA	NA	796.619	C44 H88 O7 N1 P1 Na1	C	Normal
	8.89_732.59133475	1.13175	0.276136	0.884913	0.651459	PE(36:0e)	PE(36:0e)	M-H	PE	(36:0e)	(36:0e)	NA	NA	NA	732.591	C41 H83 O7 N1 P1	C	Normal
	8.89_732.592326583333	1.15088	0.280283	0.884913	0.692958	dMePE(34:0e)	dMePE(34:0e)	M-H	dMePE	(34:0e)	(34:0e)	NA	NA	NA	732.591	C41 H83 O7 N1 P1	C	Normal
	8.89_780.591611633333	0.983152	0.760128	0.96257	0.757419	PE(18:0e/22:4)	PE(40:4e)	M-H	PE	(18:0e/22:4)	(18:0e)	(22:4)	NA	NA	780.591	C45 H83 O7 N1 P1	A	Normal
	8.89_818.628364516667	0.928278	0.36942	0.902901	0.40499	PC(18:0e/18:1)	PC(36:1e)	M+HCOO	PC	(18:0e/18:1)	(18:0e)	(18:1)	NA	NA	818.628	C45 H89 O9 N1 P1	B	Normal
	8.9_1132.77282196667	0.953434	0.700249	0.941795	0.939817	CerG3(d42:2)	CerG3(d42:2)	M-H	CerG3	(d42:2)	(d42:2)	NA	NA	NA	1132.77	C60 H110 O18 N1	C	Normal
	8.9_804.590145366667	1.40275	0.275001	0.884913	0.918214	PC(39:6p)	PC(39:6p)	M+H	PC	(39:6p)	(39:6p)	NA	NA	NA	804.59	C47 H83 O7 N1 P1	C	Normal
	8.92_800.653518066667	0.850038	0.212494	0.884913	0.697364	PC(38:2e)	PC(38:2e)	M+H	PC	(38:2e)	(38:2e)	NA	NA	NA	800.653	C46 H91 O7 N1 P1	C	Normal
	8.93_782.607174683333	0.878337	0.813974	0.96808	0.798721	PE(18:0p/22:3)(rep)	PE(40:3p)	M+H	PE	(18:0p/22:3)	(18:0p)	(22:3)	NA	NA	782.606	C45 H85 O7 N1 P1	A	Normal
	8.93_806.60590755	1.3474	0.320205	0.892467	1.27714	PE(42:5p)	PE(42:5p)	M+H	PE	(20:1p/22:4)	(20:1p)	(22:4)	NA	NA	806.606	C47 H85 O7 N1 P1	C	Normal
	8.95_704.559720366667	1.04978	0.611584	0.921786	0.432506	PE(18:0p/16:0)	PE(34:0p)	M+H	PE	(18:0p/16:0)	(18:0p)	(16:0)	NA	NA	704.559	C39 H79 O7 N1 P1	A	Normal
	8.95_804.591281816667	1.50722	0.331086	0.896092	1.47189	PE(20:1p/22:4)	PE(42:5p)	M-H	PE	(20:1p/22:4)	(20:1p)	(22:4)	NA	NA	804.591	C47 H83 O7 N1 P1	A	Normal
	8.95_804.5918985	1.45868	0.149172	0.884913	1.15117	dMePE(20:1p/20:4)	dMePE(40:5p)	M-H	dMePE	(20:1p/20:4)	(20:1p)	(20:4)	NA	NA	804.591	C47 H83 O7 N1 P1	B	Normal
	8.96_702.545429683333	1.07692	0.498914	0.902901	0.517785	PE(34:0p)(rep)	PE(34:0p)	M-H	PE	(18:0p/16:0)	(18:0p)	(16:0)	NA	NA	702.544	C39 H77 O7 N1 P1	C	Normal
	8.96_730.575488533333	0.970393	0.854708	0.971983	0.410514	PE(18:0p/18:1)	PE(36:1p)	M+H	PE	(18:0p/18:1)	(18:0p)	(18:1)	NA	NA	730.575	C41 H81 O7 N1 P1	A	Normal
	8.96_752.556960533333	0.910949	0.478852	0.902901	0.548754	PE(36:2e)	PE(36:2e)	M+Na	PE	(36:2e)	(36:2e)	NA	NA	NA	752.556	C41 H80 O7 N1 P1 Na1	C	Normal
	8.96_758.571406916667	1.28139	0.195013	0.884913	1.02662	PE(19:0/18:1)	PE(37:1)	M-H	PE	(19:0/18:1)	(19:0)	(18:1)	NA	NA	758.571	C42 H81 O8 N1 P1	A	Normal
	8.96_870.623552016667	0.954718	0.691624	0.93757	0.449717	PS(18:1/24:1)	PS(42:2)	M-H	PS	(18:1/24:1)	(18:1)	(24:1)	NA	NA	870.623	C48 H89 O10 N1 P1	A	Normal
	8.97_728.56120955	0.979852	0.866007	0.977013	0.459899	PE(18:0p/18:1)(rep)	PE(36:1p)	M-H	PE	(18:0p/18:1)	(18:0p)	(18:1)	NA	NA	728.56	C41 H79 O7 N1 P1	B	Normal
	8.98_796.5497119	0.948819	0.681918	0.936251	0.488458	PS(38:3p)	PS(38:3p)	M-H	PS	(38:3p)	(38:3p)	NA	NA	NA	796.55	C44 H79 O9 N1 P1	C	Normal
	8.98_844.608258366667	0.997876	0.94884	0.989879	0.185634	PS(18:1/22:0)	PS(40:1)	M-H	PS	(18:1/22:0)	(18:1)	(22:0)	NA	NA	844.607	C46 H87 O10 N1 P1	A	Normal
	8.98_845.6067155	0.908752	0.310265	0.888104	0.81262	PA(25:3/22:3)	PA(47:6)	M-H	PA	(25:3/22:3)	(25:3)	(22:3)	NA	NA	845.607	C50 H86 O8 N0 P1	B	Normal
	8.98_845.614766633333	1.0026	0.979495	0.997201	0.165818	MGDG(41:5)	MGDG(41:5)	M-H	MGDG	(41:5)	(41:5)	NA	NA	NA	845.615	C50 H85 O10	D	Normal
	8.98_972.7349808	1.02612	0.750789	0.958097	0.355871	CerG2(d18:1/24:1)	CerG2(d42:2)	M+H	CerG2	(d18:1/24:1)	(d18:1)	(24:1)	NA	NA	972.735	C54 H102 O13 N1	B	Normal
	8.99_662.572074283333	0.656904	0.0227342	0.632858	1.38294	DG(18:0/20:4)	DG(38:4)	M+NH4	DG	(18:0/20:4)	(18:0)	(20:4)	NA	NA	662.572	C41 H76 O5 N1	B	Down
	8.99_756.5906237	0.897847	0.428364	0.902901	0.507571	PE(18:1p/20:1)	PE(38:2p)	M+H	PE	(18:1p/20:1)	(18:1p)	(20:1)	NA	NA	756.59	C43 H83 O7 N1 P1	A	Normal
	8.99_816.64823595	0.882247	0.176659	0.884913	0.723694	PC(38:1)	PC(38:1)	M+H	PC	(16:0/22:1)	(16:0)	(22:1)	NA	NA	816.648	C46 H91 O8 N1 P1	C	Normal
	8.99_846.622094916667	0.962495	0.547906	0.912848	0.206978	PS(40:1)	PS(40:1)	M+H	PS	(18:1/22:0)	(18:1)	(22:0)	NA	NA	846.622	C46 H89 O10 N1 P1	C	Normal
	8.99_970.720391266667	1.07545	0.37383	0.902901	0.488088	CerG2(d42:2)	CerG2(d42:2)	M-H	CerG2	(d18:1/24:1)	(d18:1)	(24:1)	NA	NA	970.72	C54 H100 O13 N1	C	Normal
	9_754.576684766667	0.919204	0.592126	0.912848	0.442941	PE(18:1p/20:1)(rep)	PE(38:2p)	M-H	PE	(18:1p/20:1)	(18:1p)	(20:1)	NA	NA	754.576	C43 H81 O7 N1 P1	A	Normal
	9_775.668837333333	0.891703	0.292489	0.885359	0.597265	SM(d39:0)	SM(d39:0)	M+H	SM	(d39:0)	(d39:0)	NA	NA	NA	775.669	C44 H92 O6 N2 P1	C	Normal
	9_790.633028183333	0.894081	0.331636	0.896092	0.534573	PC(36:0)	PC(36:0)	M+H	PC	(18:0/18:0)	(18:0)	(18:0)	NA	NA	790.632	C44 H89 O8 N1 P1	C	Normal
	9_812.61552965	0.809845	0.150405	0.884913	0.853815	PC(38:3)(rep)	PC(38:3)	M+H	PC	(38:3)	(38:3)	NA	NA	NA	812.616	C46 H87 O8 N1 P1	C	Normal
	9_860.638702033333	0.860543	0.249133	0.884913	0.715028	PC(16:0/22:1)	PC(38:1)	M+HCOO	PC	(16:0/22:1)	(16:0)	(22:1)	NA	NA	860.639	C47 H91 O10 N1 P1	A	Normal
	9.01_834.6248501	0.94479	0.625714	0.921786	0.19104	PC(18:0/18:0)	PC(36:0)	M+HCOO	PC	(18:0/18:0)	(18:0)	(18:0)	NA	NA	834.623	C45 H89 O10 N1 P1	A	Normal
	9.01_835.667001866667	0.825053	0.0233796	0.634421	1.02911	SM(d44:5)	SM(d44:5)	M+H	SM	(d44:5)	(d44:5)	NA	NA	NA	835.669	C49 H92 O6 N2 P1	C	Down
	9.02_813.68480205	0.873816	0.0459312	0.758014	0.822081	SM(d42:2)	SM(d42:2)	M+H	SM	(d42:2)	(d42:2)	NA	NA	NA	813.684	C47 H94 O6 N2 P1	C	Normal
	9.02_946.718941816667	1.02844	0.704583	0.943434	0.242747	CerG2(d18:1/22:0)	CerG2(d40:1)	M+H	CerG2	(d18:1/22:0)	(d18:1)	(22:0)	NA	NA	946.719	C52 H100 O13 N1	B	Normal
	9.03_842.662469416667	0.84983	0.279685	0.884913	0.94389	PC(40:2)	PC(40:2)	M+H	PC	(40:2)	(40:2)	NA	NA	NA	842.663	C48 H93 O8 N1 P1	C	Normal
	9.03_857.676698866667	0.918607	0.279858	0.884913	0.50653	SM(d42:2)(rep)	SM(d42:2)	M+HCOO	SM	(d42:2)	(d42:2)	NA	NA	NA	857.675	C48 H94 O8 N2 P1	C	Normal
	9.03_944.704361966667	1.12959	0.158805	0.884913	0.537487	CerG2(d40:1)	CerG2(d40:1)	M-H	CerG2	(d18:1/22:0)	(d18:1)	(22:0)	NA	NA	944.704	C52 H98 O13 N1	C	Normal
	9.04_866.59026455	1.10472	0.56832	0.912848	0.435023	PS(42:4)	PS(42:4)	M-H	PS	(42:4)	(42:4)	NA	NA	NA	866.592	C48 H85 O10 N1 P1	C	Normal
	9.06_787.66967495	0.933607	0.177987	0.884913	0.398467	SM(d40:1)	SM(d40:1)	M+H	SM	(d22:0/18:1)	(d22:0)	(18:1)	NA	NA	787.669	C45 H92 O6 N2 P1	C	Normal
	9.06_809.651957766667	0.888783	0.0500572	0.760539	0.651482	SM(d42:4)(rep)(rep)	SM(d42:4)	M+H	SM	(d42:4)	(d42:4)	NA	NA	NA	809.653	C47 H90 O6 N2 P1	C	Normal
	9.06_839.699691766667	0.92635	0.591632	0.912848	0.352193	SM(d44:3)	SM(d44:3)	M+H	SM	(d22:2/22:1)	(d22:2)	(22:1)	NA	NA	839.7	C49 H96 O6 N2 P1	C	Normal
	9.06_861.682431166667	0.917073	0.315712	0.888104	0.49751	SM(d46:6)	SM(d46:6)	M+H	SM	(d46:6)	(d46:6)	NA	NA	NA	861.684	C51 H94 O6 N2 P1	C	Normal
	9.06_868.6789905	0.880706	0.52396	0.911355	0.619025	PC(42:3)	PC(42:3)	M+H	PC	(42:3)	(42:3)	NA	NA	NA	868.679	C50 H95 O8 N1 P1	C	Normal
	9.07_762.637378883333	0.789886	0.56254	0.912848	0.483626	PC(35:0e)	PC(35:0e)	M+H	PC	(35:0e)	(35:0e)	NA	NA	NA	762.637	C43 H89 O7 N1 P1	C	Normal
	9.1_638.572244483333	0.502298	0.0332559	0.710844	1.84403	DG(18:0/18:2)	DG(36:2)	M+NH4	DG	(18:0/18:2)	(18:0)	(18:2)	NA	NA	638.572	C39 H76 O5 N1	B	Down
	9.12_796.58498145	0.366866	0.334125	0.899955	2.12972	PE(38:1)	PE(38:1)	M+Na	PE	(18:0/20:1)	(18:0)	(20:1)	NA	NA	796.583	C43 H84 O8 N1 P1 Na1	C	Normal
	9.13_620.59766545	0.976045	0.751808	0.958375	0.259505	Cer(d18:2/22:0)	Cer(d40:2)	M+H	Cer	(d18:2/22:0)	(d18:2)	(22:0)	NA	NA	620.598	C40 H78 O3 N1	B	Normal
	9.13_774.600783066667	0.92653	0.546391	0.912848	0.527071	PC(35:1)(rep)	PC(35:1)	M+H	PC	(35:1)	(35:1)	NA	NA	NA	774.601	C43 H85 O8 N1 P1	C	Normal
	9.13_774.601581466667	0.920218	0.506598	0.902901	0.620444	PE(38:1)(rep)	PE(38:1)	M+H	PE	(18:0/20:1)	(18:0)	(20:1)	NA	NA	774.601	C43 H85 O8 N1 P1	C	Normal
	9.13_800.617514633333	0.914329	0.476309	0.902901	0.597248	PE(40:2)	PE(40:2)	M+H	PE	(18:1/22:1)	(18:1)	(22:1)	NA	NA	800.616	C45 H87 O8 N1 P1	C	Normal
	9.13_800.61776225	0.914329	0.476309	0.902901	0.596448	PC(37:2)(rep)	PC(37:2)	M+H	PC	(37:2)	(37:2)	NA	NA	NA	800.616	C45 H87 O8 N1 P1	C	Normal
	9.14_772.587273216667	0.976336	0.852237	0.971983	0.481424	PE(18:0/20:1)	PE(38:1)	M-H	PE	(18:0/20:1)	(18:0)	(20:1)	NA	NA	772.586	C43 H83 O8 N1 P1	A	Normal
	9.14_798.602939566667	0.993006	0.993193	0.998971	0.18201	PE(18:1/22:1)	PE(40:2)	M-H	PE	(18:1/22:1)	(18:1)	(22:1)	NA	NA	798.602	C45 H85 O8 N1 P1	A	Normal
	9.15_594.582538416667	0.864258	0.477964	0.902901	0.66192	Cer(d18:1/20:0)	Cer(d38:1)	M+H	Cer	(d18:1/20:0)	(d18:1)	(20:0)	NA	NA	594.582	C38 H76 O3 N1	B	Normal
	9.15_808.621621766667	1.0849	0.714991	0.94464	1.20401	PE(20:0p/22:4)	PE(42:4p)	M+H	PE	(20:0p/22:4)	(20:0p)	(22:4)	NA	NA	808.621	C47 H87 O7 N1 P1	A	Normal
	9.15_810.6820373	0.926193	0.277583	0.884913	0.417707	CerG1(d18:1/24:1)	CerG1(d42:2)	M+H	CerG1	(d18:1/24:1)	(d18:1)	(24:1)	NA	NA	810.682	C48 H92 O8 N1	A	Normal
	9.16_646.613853583333	1.03107	0.742018	0.957107	0.374499	Cer(d18:2/24:1)	Cer(d42:3)	M+H	Cer	(d18:2/24:1)	(d18:2)	(24:1)	NA	NA	646.613	C42 H80 O3 N1	B	Normal
	9.16_806.607521133333	2.02951	0.167784	0.884913	1.76204	PE(20:0p/22:4)(rep)	PE(42:4p)	M-H	PE	(20:0p/22:4)	(20:0p)	(22:4)	NA	NA	806.607	C47 H85 O7 N1 P1	A	Normal
	9.16_808.667623133333	0.970094	0.469543	0.902901	0.209765	CerG1(d42:2)	CerG1(d42:2)	M-H	CerG1	(d18:1/24:1)	(d18:1)	(24:1)	NA	NA	808.667	C48 H90 O8 N1	C	Normal
	9.18_824.617496233333	1.12213	0.497908	0.902901	0.541616	PE(18:1/24:2)	PE(42:3)	M-H	PE	(18:1/24:2)	(18:1)	(24:2)	NA	NA	824.617	C47 H87 O8 N1 P1	A	Normal
	9.18_871.691508766667	0.967803	0.910286	0.984759	0.299548	SM(d43:2)(rep)	SM(d43:2)	M+HCOO	SM	(d43:2)	(d43:2)	NA	NA	NA	871.691	C49 H96 O8 N2 P1	C	Normal
	9.19_664.587489616667	0.65819	0.10116	0.884913	1.45426	DG(18:0/20:3)	DG(38:3)	M+NH4	DG	(18:0/20:3)	(18:0)	(20:3)	NA	NA	664.587	C41 H78 O5 N1	B	Normal
	9.19_784.666189733333	0.986764	0.882398	0.98254	0.553493	CerG1(d18:1/22:0)	CerG1(d40:1)	M+H	CerG1	(d18:1/22:0)	(d18:1)	(22:0)	NA	NA	784.666	C46 H90 O8 N1	A	Normal
	9.2_782.65240035	1.04817	0.599909	0.912953	0.402733	CerG1(d40:1)	CerG1(d40:1)	M-H	CerG1	(d18:1/22:0)	(d18:1)	(22:0)	NA	NA	782.652	C46 H88 O8 N1	C	Normal
	9.2_823.66704125	1.03692	0.734542	0.951947	0.774942	SM(d43:4)	SM(d43:4)	M+H	SM	(d43:4)	(d43:4)	NA	NA	NA	823.669	C48 H92 O6 N2 P1	C	Normal
	9.21_789.685521883333	0.889215	0.20203	0.884913	0.582998	SM(d40:0)	SM(d40:0)	M+H	SM	(d24:0/16:0)	(d24:0)	(16:0)	NA	NA	789.684	C45 H94 O6 N2 P1	C	Normal
	9.21_811.667068166667	1.00244	0.995695	0.998971	0.391483	SM(d42:3)(rep)	SM(d42:3)	M+H	SM	(d42:3)	(d42:3)	NA	NA	NA	811.669	C47 H92 O6 N2 P1	C	Normal
	9.22_849.682289633333	1.10614	0.345916	0.902901	0.575028	SM(d45:5)	SM(d45:5)	M+H	SM	(d45:5)	(d45:5)	NA	NA	NA	849.684	C50 H94 O6 N2 P1	C	Normal
	9.26_801.6852531	1.15369	0.384948	0.902901	0.577636	SM(d41:1)	SM(d41:1)	M+H	SM	(d41:1)	(d41:1)	NA	NA	NA	801.684	C46 H94 O6 N2 P1	C	Normal
	9.27_845.676280216667	1.04885	0.304498	0.886822	0.329662	SM(d41:1)(rep)	SM(d41:1)	M+HCOO	SM	(d41:1)	(d41:1)	NA	NA	NA	845.675	C47 H94 O8 N2 P1	C	Normal
	9.28_776.653861566667	1.09239	0.327996	0.892467	0.491315	PC(36:0e)	PC(36:0e)	M+H	PC	(20:0e/16:0)	(20:0e)	(16:0)	NA	NA	776.653	C44 H91 O7 N1 P1	C	Normal
	9.29_690.6031291	0.744203	0.086935	0.884913	1.0798	DG(18:0/22:4)	DG(40:4)	M+NH4	DG	(18:0/22:4)	(18:0)	(22:4)	NA	NA	690.603	C43 H80 O5 N1	B	Normal
	9.29_820.643749016667	1.03368	0.800097	0.967872	0.355978	PC(20:0e/16:0)	PC(36:0e)	M+HCOO	PC	(20:0e/16:0)	(20:0e)	(16:0)	NA	NA	820.644	C45 H91 O9 N1 P1	B	Normal
	9.3_596.598115366667	0.858153	0.218226	0.884913	0.680353	Cer(d18:0/20:0)	Cer(d38:0)	M+H	Cer	(d18:0/20:0)	(d18:0)	(20:0)	NA	NA	596.598	C38 H78 O3 N1	A	Normal
	9.32_1134.78848478333	0.917302	0.750113	0.958097	1.0347	CerG3(d42:1)	CerG3(d42:1)	M-H	CerG3	(d42:1)	(d42:1)	NA	NA	NA	1134.79	C60 H112 O18 N1	C	Normal
	9.34_634.6133305	1.19219	0.0210758	0.621612	1.06348	Cer(d17:1/24:1)	Cer(d41:2)	M+H	Cer	(d17:1/24:1)	(d17:1)	(24:1)	NA	NA	634.613	C41 H80 O3 N1	B	Normal
	9.34_734.56952640625	0.560145	0.790214	0.96519	0.326455	PC(32:0)(rep)(rep)(rep)	PC(32:0)	M+H	PC	(32:0)	(32:0)	NA	NA	NA	734.569	C40 H81 O8 N1 P1	C	Normal
	9.34_780.588541733333	0.945889	0.493053	0.902901	0.39598	PE(38:2e)(rep)	PE(38:2e)	M+Na	PE	(38:2e)	(38:2e)	NA	NA	NA	780.588	C43 H84 O7 N1 P1 Na1	C	Normal
	9.34_802.57395985	0.902044	0.33457	0.899955	0.451791	PC(39:7p)(rep)	PC(39:7p)	M+H	PC	(39:7p)	(39:7p)	NA	NA	NA	802.575	C47 H81 O7 N1 P1	C	Normal
	9.35_756.592130183333	0.961037	0.781636	0.96257	0.305296	PE(16:0p/22:1)(rep)	PE(38:1p)	M-H	PE	(16:0p/22:1)	(16:0p)	(22:1)	NA	NA	756.591	C43 H83 O7 N1 P1	A	Normal
	9.35_758.606494683333	0.981835	0.869423	0.977497	0.267501	PE(16:0p/22:1)	PE(38:1p)	M+H	PE	(16:0p/22:1)	(16:0p)	(22:1)	NA	NA	758.606	C43 H85 O7 N1 P1	A	Normal
	9.37_784.622390183333	0.987169	0.888879	0.983588	0.377006	PE(18:1p/22:1)	PE(40:2p)	M+H	PE	(18:1p/22:1)	(18:1p)	(22:1)	NA	NA	784.621	C45 H87 O7 N1 P1	A	Normal
	9.37_786.6021238	1.15927	0.361227	0.902901	0.587563	PE(18:1/21:0)	PE(39:1)	M-H	PE	(18:1/21:0)	(18:1)	(21:0)	NA	NA	786.602	C44 H85 O8 N1 P1	A	Normal
	9.37_806.60352795	0.896178	0.347047	0.902901	0.656063	PE(40:2p)	PE(40:2p)	M+Na	PE	(18:1p/22:1)	(18:1p)	(22:1)	NA	NA	806.603	C45 H86 O7 N1 P1 Na1	C	Normal
	9.37_844.67944535	1.00099	0.960627	0.989879	0.476339	PC(40:1)	PC(40:1)	M+H	PC	(40:1)	(40:1)	NA	NA	NA	844.679	C48 H95 O8 N1 P1	C	Normal
	9.37_874.653716033333	1.14385	0.202474	0.884913	0.986598	PS(42:1)	PS(42:1)	M+H	PS	(18:1/24:0)	(18:1)	(24:0)	NA	NA	874.653	C48 H93 O10 N1 P1	C	Normal
	9.38_782.607920616667	0.990163	0.945014	0.989879	0.39219	PE(18:1p/22:1)(rep)	PE(40:2p)	M-H	PE	(18:1p/22:1)	(18:1p)	(22:1)	NA	NA	782.607	C45 H85 O7 N1 P1	B	Normal
	9.38_798.68177045	1.11082	0.204875	0.884913	0.596939	CerG1(d17:0/24:1)	CerG1(d41:1)	M+H	CerG1	(d17:0/24:1)	(d17:0)	(24:1)	NA	NA	798.682	C47 H92 O8 N1	A	Normal
	9.38_870.695001283333	0.991311	0.960617	0.989879	0.518744	PC(42:2)	PC(42:2)	M+H	PC	(42:2)	(42:2)	NA	NA	NA	870.695	C50 H97 O8 N1 P1	C	Normal
	9.38_872.6392203	1.07049	0.341797	0.902901	0.640773	PS(18:1/24:0)	PS(42:1)	M-H	PS	(18:1/24:0)	(18:1)	(24:0)	NA	NA	872.639	C48 H91 O10 N1 P1	A	Normal
	9.39_808.622587083333	1.10625	0.536768	0.912848	0.597643	PE(20:1p/22:2)	PE(42:3p)	M-H	PE	(20:1p/22:2)	(20:1p)	(22:2)	NA	NA	808.623	C47 H87 O7 N1 P1	B	Normal
	9.41_815.700692683333	0.999234	0.949254	0.989879	0.408794	SM(d42:1)	SM(d42:1)	M+H	SM	(d24:0/18:1)	(d24:0)	(18:1)	NA	NA	815.7	C47 H96 O6 N2 P1	C	Normal
	9.41_974.7507999	1.17513	0.0394744	0.727599	0.907556	CerG2(d18:1/24:0)	CerG2(d42:1)	M+H	CerG2	(d18:1/24:0)	(d18:1)	(24:0)	NA	NA	974.75	C54 H104 O13 N1	A	Normal
	9.42_803.701366216667	0.968422	0.712005	0.943899	0.285837	SM(d41:0)	SM(d41:0)	M+H	SM	(d41:0)	(d41:0)	NA	NA	NA	803.7	C46 H96 O6 N2 P1	C	Normal
	9.42_825.68437945	0.992263	0.886102	0.983588	0.348918	SM(d43:3)(rep)(rep)	SM(d43:3)	M+H	SM	(d43:3)	(d43:3)	NA	NA	NA	825.684	C48 H94 O6 N2 P1	C	Normal
	9.42_841.7155435	0.948019	0.720197	0.946727	0.349277	SM(d44:2)	SM(d44:2)	M+H	SM	(d44:2)	(d44:2)	NA	NA	NA	841.716	C49 H98 O6 N2 P1	C	Normal
	9.42_863.6980633	0.959911	0.868978	0.977497	0.35786	SM(d46:5)	SM(d46:5)	M+H	SM	(d46:5)	(d46:5)	NA	NA	NA	863.7	C51 H96 O6 N2 P1	C	Normal
	9.42_972.736026333333	1.04155	0.701452	0.942355	0.301762	CerG2(d42:1)	CerG2(d42:1)	M-H	CerG2	(d18:1/24:0)	(d18:1)	(24:0)	NA	NA	972.736	C54 H102 O13 N1	C	Normal
	9.43_640.587512333333	0.672348	0.0380008	0.727599	1.37565	DG(18:0/18:1)	DG(36:1)	M+NH4	DG	(18:0/18:1)	(18:0)	(18:1)	NA	NA	640.587	C39 H78 O5 N1	B	Down
	9.43_847.6925188	0.982259	0.868406	0.977497	0.255048	SM(d41:0)(rep)	SM(d41:0)	M+HCOO	SM	(d41:0)	(d41:0)	NA	NA	NA	847.691	C47 H96 O8 N2 P1	C	Normal
	9.43_885.707230766667	0.944292	0.704214	0.943434	0.402476	SM(d44:2)(rep)	SM(d44:2)	M+HCOO	SM	(d44:2)	(d44:2)	NA	NA	NA	885.707	C50 H98 O8 N2 P1	C	Normal
	9.45_806.60699665	0.572375	0.0212916	0.621612	2.51026	dMePE(40:4p)	dMePE(40:4p)	M-H	dMePE	(40:4p)	(40:4p)	NA	NA	NA	806.607	C47 H85 O7 N1 P1	C	Down
	9.5_828.647872566667	1.03535	0.922198	0.984759	0.481647	PE(42:2)	PE(42:2)	M+H	PE	(18:1/24:1)	(18:1)	(24:1)	NA	NA	828.648	C47 H91 O8 N1 P1	C	Normal
	9.5_828.647886983333	1.04944	0.73388	0.951947	0.473381	PC(39:2)	PC(39:2)	M+H	PC	(39:2)	(39:2)	NA	NA	NA	828.648	C47 H91 O8 N1 P1	C	Normal
	9.51_826.634397833333	1.01107	0.999502	0.999502	0.4838	PE(18:1/24:1)	PE(42:2)	M-H	PE	(18:1/24:1)	(18:1)	(24:1)	NA	NA	826.633	C47 H89 O8 N1 P1	A	Normal
	9.52_894.622757266667	0.932466	0.75056	0.958097	0.50294	PS(44:4)	PS(44:4)	M-H	PS	(44:4)	(44:4)	NA	NA	NA	894.623	C50 H89 O10 N1 P1	C	Normal
	9.53_648.629599816667	0.96955	0.78018	0.96257	0.339655	Cer(d18:1/24:1)	Cer(d42:2)	M+H	Cer	(d18:1/24:1)	(d18:1)	(24:1)	NA	NA	648.629	C42 H82 O3 N1	B	Normal
	9.53_802.632551583333	1.14142	0.345741	0.902901	0.70447	PC(37:1)(rep)	PC(37:1)	M+H	PC	(37:1)	(37:1)	NA	NA	NA	802.632	C45 H89 O8 N1 P1	C	Normal
	9.54_802.633159933333	1.17223	0.29438	0.885359	0.775797	PE(40:1)(rep)	PE(40:1)	M+H	PE	(18:1/22:0)	(18:1)	(22:0)	NA	NA	802.632	C45 H89 O8 N1 P1	C	Normal
	9.54_824.614009683333	1.07691	0.494567	0.902901	0.542598	PE(40:1)	PE(40:1)	M+Na	PE	(18:1/22:0)	(18:1)	(22:0)	NA	NA	824.614	C45 H88 O8 N1 P1 Na1	C	Normal
	9.55_800.618461566667	1.08893	0.516556	0.906046	0.610366	PE(18:1/22:0)	PE(40:1)	M-H	PE	(18:1/22:0)	(18:1)	(22:0)	NA	NA	800.617	C45 H87 O8 N1 P1	A	Normal
	9.55_868.606632683333	0.900766	0.445249	0.902901	0.917726	PS(42:3)	PS(42:3)	M-H	PS	(42:3)	(42:3)	NA	NA	NA	868.607	C48 H87 O10 N1 P1	C	Normal
	9.57_622.614075083333	1.04116	0.564216	0.912848	0.278005	Cer(d18:1/22:0)	Cer(d40:1)	M+H	Cer	(d18:1/22:0)	(d18:1)	(22:0)	NA	NA	622.613	C40 H80 O3 N1	B	Normal
	9.57_644.597561366667	0.923119	0.191242	0.884913	0.491193	Cer(d42:4)	Cer(d42:4)	M+H	Cer	(d42:4)	(d42:4)	NA	NA	NA	644.598	C42 H78 O3 N1	C	Normal
	9.58_812.69864635	1.13777	0.216334	0.884913	0.571927	CerG1(d18:1/24:0)	CerG1(d42:1)	M+H	CerG1	(d18:1/24:0)	(d18:1)	(24:0)	NA	NA	812.697	C48 H94 O8 N1	A	Normal
	9.59_810.683674216667	1.05384	0.307279	0.888104	0.302837	CerG1(d42:1)	CerG1(d42:1)	M-H	CerG1	(d18:1/24:0)	(d18:1)	(24:0)	NA	NA	810.683	C48 H92 O8 N1	C	Normal
	9.59_851.698231466667	0.903236	0.580432	0.912848	0.669957	SM(d45:4)	SM(d45:4)	M+H	SM	(d45:4)	(d45:4)	NA	NA	NA	851.7	C50 H96 O6 N2 P1	C	Normal
	9.6_873.707277333333	1.05337	0.61885	0.921786	0.766048	SM(d43:1)(rep)	SM(d43:1)	M+HCOO	SM	(d43:1)	(d43:1)	NA	NA	NA	873.707	C49 H98 O8 N2 P1	C	Normal
	9.61_817.716786933333	0.934866	0.357997	0.902901	0.38651	SM(d42:0)	SM(d42:0)	M+H	SM	(d22:0/20:0)	(d22:0)	(20:0)	NA	NA	817.716	C47 H98 O6 N2 P1	C	Normal
	9.61_839.698117333333	0.981142	0.74407	0.958097	0.473253	SM(d44:3)(rep)	SM(d44:3)	M+H	SM	(d44:3)	(d44:3)	NA	NA	NA	839.7	C49 H96 O6 N2 P1	C	Normal
	9.62_861.707467333333	0.918723	0.377818	0.902901	0.426837	SM(d22:0/20:0)	SM(d42:0)	M+HCOO	SM	(d22:0/20:0)	(d22:0)	(20:0)	NA	NA	861.707	C48 H98 O8 N2 P1	C	Normal
	9.66_843.731960283333	0.713115	0.789296	0.965054	0.404294	SM(d44:1)	SM(d44:1)	M+H	SM	(d44:1)	(d44:1)	NA	NA	NA	843.731	C49 H100 O6 N2 P1	C	Normal
	9.67_804.68515565	1.00585	0.928738	0.987021	0.318645	PC(38:0e)	PC(38:0e)	M+H	PC	(38:0e)	(38:0e)	NA	NA	NA	804.684	C46 H95 O7 N1 P1	C	Normal
	9.67_808.619316666667	0.944324	0.637324	0.923787	0.480819	PE(40:2e)	PE(40:2e)	M+Na	PE	(40:2e)	(40:2e)	NA	NA	NA	808.619	C45 H88 O7 N1 P1 Na1	C	Normal
	9.71_624.6294728	0.834927	0.0758253	0.858	0.900227	Cer(d18:0/22:0)	Cer(d40:0)	M+H	Cer	(d18:0/22:0)	(d18:0)	(22:0)	NA	NA	624.629	C40 H82 O3 N1	A	Normal
	9.71_646.613116466667	0.808596	0.0608515	0.830164	0.969843	Cer(d42:3)	Cer(d42:3)	M+H	Cer	(d42:3)	(d42:3)	NA	NA	NA	646.613	C42 H80 O3 N1	D	Normal
	9.71_786.638119	0.965313	0.797183	0.967872	0.365845	PE(18:0p/22:1)	PE(40:1p)	M+H	PE	(18:0p/22:1)	(18:0p)	(22:1)	NA	NA	786.637	C45 H89 O7 N1 P1	A	Normal
	9.72_784.622591283333	1.01503	0.842229	0.969243	0.355787	dMePE(38:1p)	dMePE(38:1p)	M-H	dMePE	(38:1p)	(38:1p)	NA	NA	NA	784.623	C45 H87 O7 N1 P1	C	Normal
	9.72_784.623579033333	1.01514	0.841338	0.969243	0.355384	PE(18:0p/22:1)(rep)	PE(40:1p)	M-H	PE	(18:0p/22:1)	(18:0p)	(22:1)	NA	NA	784.623	C45 H87 O7 N1 P1	B	Normal
	9.73_812.65281195	0.953711	0.771608	0.96257	0.383366	PE(18:0p/24:2)	PE(42:2p)	M+H	PE	(18:0p/24:2)	(18:0p)	(24:2)	NA	NA	812.653	C47 H91 O7 N1 P1	A	Normal
	9.73_831.731473316667	1.11207	0.984765	0.997453	0.519402	SM(d43:0)	SM(d43:0)	M+H	SM	(d43:0)	(d43:0)	NA	NA	NA	831.731	C48 H100 O6 N2 P1	C	Normal
	9.74_668.65521965	0.946522	0.666711	0.935584	0.268941	Cer(d24:0/18:0	Cer(d42:0	M+H	Cer	(d24:0/18:0+O)	(d24:0)	(18:0+O)	NA	NA	668.655	C42 H86 O4 N1	B	Normal
	9.74_760.62148265	0.863186	0.275746	0.884913	0.783002	PC(35:0p)	PC(35:0p)	M+H	PC	(35:0p)	(35:0p)	NA	NA	NA	760.621	C43 H87 O7 N1 P1	C	Normal
	9.74_810.638274433333	0.991454	0.911774	0.984759	0.524882	PE(18:0p/24:2)(rep)	PE(42:2p)	M-H	PE	(18:0p/24:2)	(18:0p)	(24:2)	NA	NA	810.638	C47 H89 O7 N1 P1	B	Normal
	9.74_872.71082465	1.05893	0.598478	0.912953	0.82107	PC(42:1)	PC(42:1)	M+H	PC	(42:1)	(42:1)	NA	NA	NA	872.71	C50 H99 O8 N1 P1	C	Normal
	9.76_758.607029883333	0.947467	0.785236	0.962777	0.395478	PE(18:0p/20:0)	PE(38:0p)	M-H	PE	(18:0p/20:0)	(18:0p)	(20:0)	NA	NA	758.607	C43 H85 O7 N1 P1	B	Normal
	9.76_960.742677716667	0.993262	0.542332	0.912848	0.791485	dMePE(50:5)	dMePE(50:5)	M-H	dMePE	(50:5)	(50:5)	NA	NA	NA	960.743	C57 H103 O8 N1 P1	C	Normal
	9.78_846.6949135	1.01239	0.984617	0.997453	0.580081	PC(40:0)	PC(40:0)	M+H	PC	(40:0)	(40:0)	NA	NA	NA	846.695	C48 H97 O8 N1 P1	C	Normal
	9.78_986.75830585	0.97136	0.571734	0.912848	0.53311	dMePE(52:6)	dMePE(52:6)	M-H	dMePE	(52:6)	(52:6)	NA	NA	NA	986.758	C59 H105 O8 N1 P1	C	Normal
	9.8_960.742666966667	0.990443	0.555586	0.912848	0.818057	PE(52:5)	PE(52:5)	M-H	PE	(52:5)	(52:5)	NA	NA	NA	960.743	C57 H103 O8 N1 P1	C	Normal
	9.83_962.758145783333	0.93227	0.468024	0.902901	0.974583	PE(52:5)(rep)	PE(52:5)	M+H	PE	(52:5)	(52:5)	NA	NA	NA	962.757	C57 H105 O8 N1 P1	D	Normal
	9.85_865.715674316667	1.01794	0.845355	0.969243	0.596211	SM(d46:4)	SM(d46:4)	M+H	SM	(d46:4)	(d46:4)	NA	NA	NA	865.716	C51 H98 O6 N2 P1	C	Normal
	9.85_936.742684816667	0.649765	0.227404	0.884913	1.87938	dMePE(48:3)	dMePE(48:3)	M-H	dMePE	(48:3)	(48:3)	NA	NA	NA	936.743	C55 H103 O8 N1 P1	C	Normal
	9.86_988.773036716667	0.906035	0.43013	0.902901	0.879819	PE(54:6)	PE(54:6)	M+H	PE	(54:6)	(54:6)	NA	NA	NA	988.773	C59 H107 O8 N1 P1	C	Normal
	9.87_988.772915133333	0.90607	0.430181	0.902901	0.87897	PC(38:6/13:0)	PC(51:6)	M+H	PC	(38:6/13:0)	(38:6)	(13:0)	NA	NA	988.773	C59 H107 O8 N1 P1	B	Normal
	9.91_676.660624066667	1.07482	0.516984	0.906046	0.999001	Cer(d18:1/26:1)	Cer(d44:2)	M+H	Cer	(d18:1/26:1)	(d18:1)	(26:1)	NA	NA	676.66	C44 H86 O3 N1	B	Normal
	9.91_830.664717983333	1.25318	0.0965949	0.884913	1.02413	PE(42:1)	PE(42:1)	M+H	PE	(18:1/24:0)	(18:1)	(24:0)	NA	NA	830.663	C47 H93 O8 N1 P1	C	Normal
	9.92_828.649906516667	1.21894	0.0766967	0.858	0.895188	PE(18:1/24:0)	PE(42:1)	M-H	PE	(18:1/24:0)	(18:1)	(24:0)	NA	NA	828.649	C47 H91 O8 N1 P1	A	Normal
	9.92_938.75735455	0.733497	0.125331	0.884913	1.12402	PE(50:3)	PE(50:3)	M+H	PE	(50:3)	(50:3)	NA	NA	NA	938.757	C55 H105 O8 N1 P1	C	Normal
	9.93_896.638563783333	1.24534	0.0395104	0.727599	1.03108	PS(44:3)	PS(44:3)	M-H	PS	(44:3)	(44:3)	NA	NA	NA	896.639	C50 H91 O10 N1 P1	C	Up
At 96 hpi	0.84_568.268130483333	0.706832	0.283295	0.685058	1.10631	LPS(22:6)	LPS(22:6)	M-H	LPS	(22:6)	(22:6)	NA	NA	NA	568.268	C28 H43 O9 N1 P1	B	Normal
	0.85_455.241604616667	1.8375	0.113586	0.650061	1.6771	LPG(14:0)	LPG(14:0)	M-H	LPG	(14:0)	(14:0)	NA	NA	NA	455.242	C20 H40 O9 N0 P1	B	Normal
	0.86_569.273244816667	1.16828	0.519994	0.785821	0.802343	LPI(16:1)	LPI(16:1)	M-H	LPI	(16:1)	(16:1)	NA	NA	NA	569.273	C25 H46 O12 N0 P1	A	Normal
	0.87_555.27310275	1.27452	0.373977	0.733988	1.09339	LPG(22:6)	LPG(22:6)	M-H	LPG	(22:6)	(22:6)	NA	NA	NA	555.273	C28 H44 O9 N0 P1	B	Normal
	0.87_619.289336433333	1.09063	0.891964	0.957293	0.556308	LPI(20:4)	LPI(20:4)	M-H	LPI	(20:4)	(20:4)	NA	NA	NA	619.289	C29 H48 O12 N0 P1	A	Normal
	0.89_544.268344866667	1.34217	0.314808	0.691519	0.970263	LPS(20:4)	LPS(20:4)	M-H	LPS	(20:4)	(20:4)	NA	NA	NA	544.268	C26 H43 O9 N1 P1	B	Normal
	0.9_546.2827216	1.33687	0.340991	0.718779	1.01314	LPS(20:4)(rep)	LPS(20:4)	M+H	LPS	(20:4)	(20:4)	NA	NA	NA	546.283	C26 H45 O9 N1 P1	B	Normal
	0.91_481.257377416667	1.63114	0.137571	0.659876	1.57933	LPG(16:1)	LPG(16:1)	M-H	LPG	(16:1)	(16:1)	NA	NA	NA	481.257	C22 H42 O9 N0 P1	B	Normal
	0.91_595.2890381	0.95411	0.928601	0.98019	0.245286	LPI(18:2)	LPI(18:2)	M-H	LPI	(18:2)	(18:2)	NA	NA	NA	595.289	C27 H48 O12 N0 P1	A	Normal
	0.92_395.220426666667	2.03704	0.0734233	0.602872	1.76532	LPMe(14:0)	LPMe(14:0)	M-H	LPMe	(14:0)	(14:0)	NA	NA	NA	395.22	C18 H36 O7 N0 P1	B	Normal
	0.92_520.26816305	1.05952	0.748563	0.90278	0.370588	LPS(18:2)	LPS(18:2)	M-H	LPS	(18:2)	(18:2)	NA	NA	NA	520.268	C24 H43 O9 N1 P1	B	Normal
	0.92_531.2730129	1.30437	0.309244	0.691292	1.15829	LPG(20:4)	LPG(20:4)	M-H	LPG	(20:4)	(20:4)	NA	NA	NA	531.273	C26 H44 O9 N0 P1	B	Normal
	0.93_522.282661733333	1.01811	0.948964	0.9847	0.494943	LPS(18:2)(rep)	LPS(18:2)	M+H	LPS	(18:2)	(18:2)	NA	NA	NA	522.283	C24 H45 O9 N1 P1	B	Normal
	0.95_507.272884916667	1.35819	0.117883	0.650257	1.19807	LPG(18:2)	LPG(18:2)	M-H	LPG	(18:2)	(18:2)	NA	NA	NA	507.273	C24 H44 O9 N0 P1	B	Normal
	0.95_509.28740905	1.33595	0.147898	0.659876	1.05463	LPG(18:2)(rep)	LPG(18:2)	M+H	LPG	(18:2)	(18:2)	NA	NA	NA	509.287	C24 H46 O9 N0 P1	B	Normal
	0.95_557.288523583333	1.28351	0.338693	0.717431	1.05731	LPG(22:5)	LPG(22:5)	M-H	LPG	(22:5)	(22:5)	NA	NA	NA	557.288	C28 H46 O9 N0 P1	B	Normal
	0.96_471.25175695	1.22026	0.297271	0.688153	0.984312	LPMe(20:4)	LPMe(20:4)	M-H	LPMe	(20:4)	(20:4)	NA	NA	NA	471.252	C24 H40 O7 N0 P1	B	Normal
	0.97_421.236144683333	1.73866	0.113484	0.650061	1.53327	LPMe(16:1)	LPMe(16:1)	M-H	LPMe	(16:1)	(16:1)	NA	NA	NA	421.236	C20 H38 O7 N0 P1	B	Normal
	0.98_409.236067016667	1.66381	0.1874	0.674914	1.58093	LPEt(14:0)	LPEt(14:0)	M-H	LPEt	(14:0)	(14:0)	NA	NA	NA	409.236	C19 H38 O7 N0 P1	B	Normal
	0.99_439.225608866667	1.27301	0.0538284	0.580318	0.829779	cPA(20:4)	cPA(20:4)	M-H	cPA	(20:4)	(20:4)	NA	NA	NA	439.226	C23 H36 O6 N0 P1	B	Normal
	1_485.267444433333	1.46994	0.354951	0.724325	1.21647	LPEt(20:4)	LPEt(20:4)	M-H	LPEt	(20:4)	(20:4)	NA	NA	NA	485.267	C25 H42 O7 N0 P1	B	Normal
	1.02_447.25188465	1.11447	0.446326	0.75141	0.351571	LPMe(18:2)	LPMe(18:2)	M-H	LPMe	(18:2)	(18:2)	NA	NA	NA	447.252	C22 H40 O7 N0 P1	B	Normal
	1.02_512.299601233333	1.44621	0.151743	0.659876	1.05302	LPC(14:0)	LPC(14:0)	M+HCOO	LPC	(14:0)	(14:0)	NA	NA	NA	512.299	C23 H47 O9 N1 P1	A	Normal
	1.02_552.30962805	0.654597	0.0627059	0.602872	1.38435	LdMePE(22:6)	LdMePE(22:6)	M-H	LdMePE	(22:6)	(22:6)	NA	NA	NA	552.31	C29 H47 O7 N1 P1	B	Normal
	1.03_415.225691483333	1.31015	0.0406954	0.556559	0.996566	cPA(18:2)	cPA(18:2)	M-H	cPA	(18:2)	(18:2)	NA	NA	NA	415.226	C21 H36 O6 N0 P1	B	Normal
	1.03_568.3401952	0.60026	0.31921	0.697252	1.14909	LPC(22:6)(rep)	LPC(22:6)	M+H	LPC	(22:6)	(22:6)	NA	NA	NA	568.34	C30 H51 O7 N1 P1	B	Normal
	1.05_435.251761133333	1.19393	0.615489	0.832822	0.532124	LPEt(16:1)	LPEt(16:1)	M-H	LPEt	(16:1)	(16:1)	NA	NA	NA	435.252	C21 H40 O7 N0 P1	B	Normal
	1.05_452.278387616667	1.10665	0.933901	0.980817	2.10487	LdMePE(14:0)	LdMePE(14:0)	M-H	LdMePE	(14:0)	(14:0)	NA	NA	NA	452.278	C21 H43 O7 N1 P1	B	Normal
	1.06_461.267601033333	1.22016	0.450814	0.75446	0.907371	LPEt(18:2)	LPEt(18:2)	M-H	LPEt	(18:2)	(18:2)	NA	NA	NA	461.267	C23 H42 O7 N0 P1	B	Normal
	1.06_528.309778466667	0.64024	0.488481	0.775951	1.17347	LdMePE(20:4)	LdMePE(20:4)	M-H	LdMePE	(20:4)	(20:4)	NA	NA	NA	528.31	C27 H47 O7 N1 P1	B	Normal
	1.06_571.28925095	1.19639	0.704431	0.887583	0.577423	LPI(16:0)	LPI(16:0)	M-H	LPI	(16:0)	(16:0)	NA	NA	NA	571.289	C25 H48 O12 N0 P1	A	Normal
	1.07_409.236088016667	1.26116	0.200705	0.674914	0.749584	LPA(16:0)	LPA(16:0)	M-H	LPA	(16:0)	(16:0)	NA	NA	NA	409.236	C19 H38 O7 N0 P1	A	Normal
	1.07_496.2684941	1.37836	0.0671383	0.602872	1.1195	LPS(16:0)	LPS(16:0)	M-H	LPS	(16:0)	(16:0)	NA	NA	NA	496.268	C22 H43 O9 N1 P1	B	Normal
	1.07_518.252417766667	1.54248	0.0049886	0.259624	1.49141	LPS(18:3)	LPS(18:3)	M-H	LPS	(18:3)	(18:3)	NA	NA	NA	518.252	C24 H41 O9 N1 P1	D	Up
	1.07_526.293081733333	0.785642	0.27346	0.679695	0.882226	LPE(22:6)	LPE(22:6)	M+H	LPE	(22:6)	(22:6)	NA	NA	NA	526.293	C27 H45 O7 N1 P1	B	Normal
	1.07_647.320206283333	1.4998	0.288351	0.688153	0.999903	LPI(22:4)	LPI(22:4)	M-H	LPI	(22:4)	(22:4)	NA	NA	NA	647.32	C31 H52 O12 N0 P1	A	Normal
	1.08_498.28266565	1.32838	0.0813867	0.602872	1.05871	LPS(16:0)(rep)	LPS(16:0)	M+H	LPS	(16:0)	(16:0)	NA	NA	NA	498.283	C22 H45 O9 N1 P1	B	Normal
	1.08_542.322509033333	0.922627	0.935614	0.980957	1.2644	LPC(20:5)	LPC(20:5)	M+H	LPC	(20:5)	(20:5)	NA	NA	NA	542.324	C28 H49 O7 N1 P1	B	Normal
	1.08_544.34042265	0.624247	0.409938	0.737211	1.17715	LPC(20:4)(rep)	LPC(20:4)	M+H	LPC	(20:4)	(20:4)	NA	NA	NA	544.34	C28 H51 O7 N1 P1	B	Normal
	1.08_588.33124275	0.697148	0.534673	0.788397	1.05385	LPC(20:4)	LPC(20:4)	M+HCOO	LPC	(20:4)	(20:4)	NA	NA	NA	588.331	C29 H51 O9 N1 P1	A	Normal
	1.09_494.324553583333	1.19918	0.708844	0.889819	0.831096	LPC(16:1)(rep)	LPC(16:1)	M+H	LPC	(16:1)	(16:1)	NA	NA	NA	494.324	C24 H49 O7 N1 P1	B	Normal
	1.09_516.306834916667	1.55392	0.205875	0.674914	1.20554	LPC(18:4)	LPC(18:4)	M+H	LPC	(18:4)	(18:4)	NA	NA	NA	516.308	C26 H47 O7 N1 P1	B	Normal
	1.09_520.340355533333	0.71038	0.509179	0.782805	1.1572	LPC(18:2)(rep)	LPC(18:2)	M+H	LPC	(18:2)	(18:2)	NA	NA	NA	520.34	C26 H51 O7 N1 P1	B	Normal
	1.1_303.232944033333	1.13813	0.802383	0.924401	0.791519	FA(20:4)	FA(20:4)	M-H	FA	(20:4)	(20:4)	NA	NA	NA	303.233	O2 H31 C20	D	Normal
	1.1_478.293990766667	1.18844	0.609128	0.829694	0.500847	LdMePE(16:1)	LdMePE(16:1)	M-H	LdMePE	(16:1)	(16:1)	NA	NA	NA	478.294	C23 H45 O7 N1 P1	B	Normal
	1.1_502.292826383333	0.989128	0.702568	0.886259	0.789961	LPC(17:4)	LPC(17:4)	M+H	LPC	(17:4)	(17:4)	NA	NA	NA	502.293	C25 H45 O7 N1 P1	B	Normal
	1.1_538.315395783333	1.32054	0.313743	0.691519	0.955984	LPC(16:1)	LPC(16:1)	M+HCOO	LPC	(16:1)	(16:1)	NA	NA	NA	538.315	C25 H49 O9 N1 P1	A	Normal
	1.1_564.331118366667	0.715001	0.462596	0.755427	1.15659	LPC(18:2)	LPC(18:2)	M+HCOO	LPC	(18:2)	(18:2)	NA	NA	NA	564.331	C27 H51 O9 N1 P1	A	Normal
	1.1_614.346360416667	0.740938	0.439727	0.751092	1.06254	LPC(22:5)	LPC(22:5)	M+HCOO	LPC	(22:5)	(22:5)	NA	NA	NA	614.346	C31 H53 O9 N1 P1	A	Normal
	1.11_502.2932411	1.05462	0.862255	0.946691	0.875214	LPE(20:4)	LPE(20:4)	M+H	LPE	(20:4)	(20:4)	NA	NA	NA	502.293	C25 H45 O7 N1 P1	B	Normal
	1.11_597.30515425	1.01152	0.911098	0.969408	0.468358	LPI(18:1)	LPI(18:1)	M-H	LPI	(18:1)	(18:1)	NA	NA	NA	597.305	C27 H50 O12 N0 P1	A	Normal
	1.12_329.2485987	1.17012	0.650585	0.856711	0.461485	FA(22:5)	FA(22:5)	M-H	FA	(22:5)	(22:5)	NA	NA	NA	329.249	O2 H33 C22	D	Normal
	1.12_435.2517367	1.2366	0.500082	0.778411	0.714322	LPA(18:1)	LPA(18:1)	M-H	LPA	(18:1)	(18:1)	NA	NA	NA	435.252	C21 H40 O7 N0 P1	A	Normal
	1.12_482.324496416667	1.05133	0.74454	0.90278	0.496073	LPC(15:0)(rep)	LPC(15:0)	M+H	LPC	(15:0)	(15:0)	NA	NA	NA	482.324	C23 H49 O7 N1 P1	B	Normal
	1.12_483.273113366667	1.87344	0.092366	0.624596	1.12576	LPG(16:0)	LPG(16:0)	M-H	LPG	(16:0)	(16:0)	NA	NA	NA	483.273	C22 H44 O9 N0 P1	B	Normal
	1.12_485.287814733333	1.45365	0.11869	0.651709	1.3689	LPG(16:0)(rep)	LPG(16:0)	M+H	LPG	(16:0)	(16:0)	NA	NA	NA	485.287	C22 H46 O9 N0 P1	B	Normal
	1.12_507.269719416667	1.56108	0.0466665	0.556559	1.30286	LPG(16:0)(rep)(rep)	LPG(16:0)	M+Na	LPG	(16:0)	(16:0)	NA	NA	NA	507.269	C22 H45 O9 N0 P1 Na1	B	Up
	1.12_522.284041766667	0.77355	0.786212	0.919937	0.329226	LPS(18:1)	LPS(18:1)	M-H	LPS	(18:1)	(18:1)	NA	NA	NA	522.284	C24 H45 O9 N1 P1	B	Normal
	1.13_526.31508465	1.24465	0.416744	0.737211	0.606761	LPC(15:0)	LPC(15:0)	M+HCOO	LPC	(15:0)	(15:0)	NA	NA	NA	526.315	C24 H49 O9 N1 P1	A	Normal
	1.13_559.304222183333	1.53223	0.142595	0.659876	1.61927	LPG(22:4)	LPG(22:4)	M-H	LPG	(22:4)	(22:4)	NA	NA	NA	559.304	C28 H48 O9 N0 P1	B	Normal
	1.14_511.303278816667	1.40274	0.414536	0.737211	1.19868	LPG(18:1)(rep)	LPG(18:1)	M+H	LPG	(18:1)	(18:1)	NA	NA	NA	511.303	C24 H48 O9 N0 P1	B	Normal
	1.14_524.298708766667	1.09088	0.586946	0.822461	0.839246	LPS(18:1)(rep)	LPS(18:1)	M+H	LPS	(18:1)	(18:1)	NA	NA	NA	524.298	C24 H47 O9 N1 P1	B	Normal
	1.15_478.293181366667	0.770046	0.172325	0.674914	0.86615	LPE(18:2)	LPE(18:2)	M+H	LPE	(18:2)	(18:2)	NA	NA	NA	478.293	C23 H45 O7 N1 P1	B	Normal
	1.15_528.308478966667	0.634768	0.0689956	0.602872	1.72088	LPE(22:5)	LPE(22:5)	M+H	LPE	(22:5)	(22:5)	NA	NA	NA	528.308	C27 H47 O7 N1 P1	B	Normal
	1.16_454.329331966667	1.05969	0.837683	0.934941	0.828553	LPC(14:0e)	LPC(14:0e)	M+H	LPC	(14:0e)	(14:0e)	NA	NA	NA	454.329	C22 H49 O6 N1 P1	B	Normal
	1.17_546.356162266667	0.763953	0.238483	0.674914	1.47493	LPC(20:3)(rep)	LPC(20:3)	M+H	LPC	(20:3)	(20:3)	NA	NA	NA	546.355	C28 H53 O7 N1 P1	B	Normal
	1.18_590.346437516667	1.14402	0.358247	0.724325	0.938446	LPC(20:3)	LPC(20:3)	M+HCOO	LPC	(20:3)	(20:3)	NA	NA	NA	590.346	C29 H53 O9 N1 P1	A	Normal
	1.19_478.2928526	0.731895	0.120385	0.655229	1.09524	LPC(15:2)	LPC(15:2)	M+H	LPC	(15:2)	(15:2)	NA	NA	NA	478.293	C23 H45 O7 N1 P1	B	Normal
	1.19_548.299610183333	1.47671	0.0304651	0.542958	1.2407	LPS(20:2)	LPS(20:2)	M-H	LPS	(20:2)	(20:2)	NA	NA	NA	548.299	C26 H47 O9 N1 P1	B	Up
	1.21_423.252084783333	1.80026	0.0406751	0.556559	1.55619	LPMe(16:0)	LPMe(16:0)	M-H	LPMe	(16:0)	(16:0)	NA	NA	NA	423.252	C20 H40 O7 N0 P1	B	Up
	1.21_557.3096667	1.28872	0.764546	0.908662	0.711777	LPI(16:0e)	LPI(16:0e)	M-H	LPI	(16:0e)	(16:0e)	NA	NA	NA	557.31	C25 H50 O11 N0 P1	B	Normal
	1.21_581.309679183333	1.97157	0.0422394	0.556559	1.62831	LPI(18:1p)	LPI(18:1p)	M-H	LPI	(18:1p)	(18:1p)	NA	NA	NA	581.31	C27 H50 O11 N0 P1	B	Up
	1.23_391.225789733333	1.93861	0.0178199	0.495845	2.0479	cPA(16:0)	cPA(16:0)	M-H	cPA	(16:0)	(16:0)	NA	NA	NA	391.226	C19 H36 O6 N0 P1	B	Up
	1.23_482.324127783333	1.1637	0.425698	0.747258	0.981	LdMePE(16:0)(rep)	LdMePE(16:0)	M+H	LdMePE	(16:0)	(16:0)	NA	NA	NA	482.324	C23 H49 O7 N1 P1	B	Normal
	1.23_585.304785416667	1.10896	0.759573	0.906489	0.808229	LPI(17:0)	LPI(17:0)	M-H	LPI	(17:0)	(17:0)	NA	NA	NA	585.305	C26 H50 O12 N0 P1	A	Normal
	1.24_467.2779137	1.80306	0.0698683	0.602872	1.62482	LPG(16:0p)	LPG(16:0p)	M-H	LPG	(16:0p)	(16:0p)	NA	NA	NA	467.278	C22 H44 O8 N0 P1	B	Normal
	1.24_535.3042853	1.51753	0.0212422	0.504903	1.18264	LPG(20:2)	LPG(20:2)	M-H	LPG	(20:2)	(20:2)	NA	NA	NA	535.304	C26 H48 O9 N0 P1	B	Up
	1.25_508.34006687931	0.961223	0.79739	0.921304	0.50998	LPC(17:1)	LPC(17:1)	M+H	LPC	(17:1)	(17:1)	NA	NA	NA	508.34	C25 H51 O7 N1 P1	B	Normal
	1.25_510.283750833333	1.30141	0.148141	0.659876	0.983282	LPS(17:0)	LPS(17:0)	M-H	LPS	(17:0)	(17:0)	NA	NA	NA	510.284	C23 H45 O9 N1 P1	B	Normal
	1.26_504.308550933333	0.871469	0.869958	0.947534	0.473476	LPC(17:3)	LPC(17:3)	M+H	LPC	(17:3)	(17:3)	NA	NA	NA	504.308	C25 H47 O7 N1 P1	B	Normal
	1.26_583.32532445	1.06466	0.524376	0.785821	1.25662	LPI(18:0p)	LPI(18:0p)	M-H	LPI	(18:0p)	(18:0p)	NA	NA	NA	583.325	C27 H52 O11 N0 P1	B	Normal
	1.27_449.267657	1.72228	0.0349086	0.54981	1.41695	LPMe(18:1)	LPMe(18:1)	M-H	LPMe	(18:1)	(18:1)	NA	NA	NA	449.267	C22 H42 O7 N0 P1	B	Up
	1.28_417.241494583333	1.49056	0.0111251	0.39615	1.4877	cPA(18:1)	cPA(18:1)	M-H	cPA	(18:1)	(18:1)	NA	NA	NA	417.241	C21 H38 O6 N0 P1	B	Up
	1.28_437.267534166667	1.69381	0.416952	0.737211	1.28388	LPEt(16:0)	LPEt(16:0)	M-H	LPEt	(16:0)	(16:0)	NA	NA	NA	437.267	C21 H42 O7 N0 P1	B	Normal
	1.29_469.293615033333	1.53052	0.436262	0.751092	1.63488	LPG(16:0e)	LPG(16:0e)	M-H	LPG	(16:0e)	(16:0e)	NA	NA	NA	469.294	C22 H46 O8 N0 P1	B	Normal
	1.29_493.293585083333	1.72124	0.093374	0.624596	1.46782	LPG(18:1p)	LPG(18:1p)	M-H	LPG	(18:1p)	(18:1p)	NA	NA	NA	493.294	C24 H46 O8 N0 P1	B	Normal
	1.29_496.3400142	1.18388	0.314852	0.691519	0.683799	LPC(16:0)(rep)	LPC(16:0)	M+H	LPC	(16:0)	(16:0)	NA	NA	NA	496.34	C24 H51 O7 N1 P1	B	Normal
	1.29_504.308480916667	0.849815	0.173693	0.674914	0.673552	LPE(20:3)	LPE(20:3)	M+H	LPE	(20:3)	(20:3)	NA	NA	NA	504.308	C25 H47 O7 N1 P1	B	Normal
	1.29_540.331125233333	1.19237	0.266041	0.679695	0.693616	LPC(16:0)	LPC(16:0)	M+HCOO	LPC	(16:0)	(16:0)	NA	NA	NA	540.331	C25 H51 O9 N1 P1	A	Normal
	1.3_480.309885116667	1.17609	0.243268	0.674914	0.661991	LdMePE(16:0)	LdMePE(16:0)	M-H	LdMePE	(16:0)	(16:0)	NA	NA	NA	480.31	C23 H47 O7 N1 P1	B	Normal
	1.3_497.2887344	1.69076	0.0981387	0.63157	1.37277	LPG(17:0)	LPG(17:0)	M-H	LPG	(17:0)	(17:0)	NA	NA	NA	497.288	C23 H46 O9 N0 P1	B	Normal
	1.32_572.371523666667	0.783444	0.840132	0.934941	0.781563	LPC(22:4)(rep)	LPC(22:4)	M+H	LPC	(22:4)	(22:4)	NA	NA	NA	572.371	C30 H55 O7 N1 P1	B	Normal
	1.33_463.2834144	1.0652	0.978048	0.997037	0.917708	LPEt(18:1)	LPEt(18:1)	M-H	LPEt	(18:1)	(18:1)	NA	NA	NA	463.283	C23 H44 O7 N0 P1	B	Normal
	1.34_463.283109183333	1.38609	0.333972	0.713883	1.00568	LPA(20:1)	LPA(20:1)	M-H	LPA	(20:1)	(20:1)	NA	NA	NA	463.283	C23 H44 O7 N0 P1	A	Normal
	1.35_475.283042233333	1.49184	0.0799097	0.602872	1.135	LPMe(20:2)	LPMe(20:2)	M-H	LPMe	(20:2)	(20:2)	NA	NA	NA	475.283	C24 H44 O7 N0 P1	B	Normal
	1.35_616.362032966667	0.833537	0.946625	0.9847	0.79149	LPC(22:4)	LPC(22:4)	M+HCOO	LPC	(22:4)	(22:4)	NA	NA	NA	616.362	C31 H55 O9 N1 P1	A	Normal
	1.36_443.2568173	1.7001	0.00795946	0.307338	1.93156	cPA(20:2)	cPA(20:2)	M-H	cPA	(20:2)	(20:2)	NA	NA	NA	443.257	C23 H40 O6 N0 P1	B	Up
	1.36_522.355958183333	0.827042	0.460844	0.754908	0.615663	LPC(18:1)(rep)	LPC(18:1)	M+H	LPC	(18:1)	(18:1)	NA	NA	NA	522.355	C26 H53 O7 N1 P1	B	Normal
	1.38_478.3294202	1.11593	0.42724	0.747258	0.748227	LPC(16:1p)	LPC(16:1p)	M+H	LPC	(16:1p)	(16:1p)	NA	NA	NA	478.329	C24 H49 O6 N1 P1	B	Normal
	1.39_1035.66039983333	1.4238	0.241667	0.674914	1.36737	CerG2GNAc1(d32:1)	CerG2GNAc1(d32:1)	M-H	CerG2GNAc1	(d32:1)	(d32:1)	NA	NA	NA	1035.66	C52 H95 O18 N2	C	Normal
	1.39_530.3241801	0.976068	0.887439	0.955421	0.215066	LPC(19:4)	LPC(19:4)	M+H	LPC	(19:4)	(19:4)	NA	NA	NA	530.324	C27 H49 O7 N1 P1	B	Normal
	1.39_530.324260916667	0.841662	0.291266	0.688153	0.899983	LPE(22:4)	LPE(22:4)	M+H	LPE	(22:4)	(22:4)	NA	NA	NA	530.324	C27 H49 O7 N1 P1	B	Normal
	1.42_437.2674457	0.581619	0.896503	0.958993	0.808632	LPMe(17:0)	LPMe(17:0)	M-H	LPMe	(17:0)	(17:0)	NA	NA	NA	437.267	C21 H42 O7 N0 P1	B	Normal
	1.44_480.308968566667	0.765809	0.261797	0.679695	0.891074	LPC(15:1)	LPC(15:1)	M+H	LPC	(15:1)	(15:1)	NA	NA	NA	480.308	C23 H47 O7 N1 P1	B	Normal
	1.44_551.381930616667	0.937874	0.405524	0.737211	0.605063	phSM(d22:1)	phSM(d22:1)	M+H	phSM	(d22:1)	(d22:1)	NA	NA	NA	551.382	C27 H56 O7 N2 P1	C	Normal
	1.45_599.320858983333	1.07212	0.772942	0.911538	0.625541	LPI(18:0)	LPI(18:0)	M-H	LPI	(18:0)	(18:0)	NA	NA	NA	599.32	C27 H52 O12 N0 P1	A	Normal
	1.45_601.335157783333	0.766257	0.256284	0.679695	1.38496	LPI(18:0)(rep)	LPI(18:0)	M+H	LPI	(18:0)	(18:0)	NA	NA	NA	601.335	C27 H54 O12 N0 P1	B	Normal
	1.47_1049.60989208333	2.17597	0.0363333	0.556559	1.8599	PIP(44:4)	PIP(44:4)	M-H	PIP	(44:4)	(44:4)	NA	NA	NA	1049.61	C53 H95 O16 N0 P2	D	Up
	1.47_1071.59419976667	1.9578	0.032951	0.542958	1.6465	PIP(46:7)	PIP(46:7)	M-H	PIP	(46:7)	(46:7)	NA	NA	NA	1071.59	C55 H93 O16 N0 P2	D	Up
	1.47_437.267595683333	1.47891	0.0429181	0.556559	1.2889	LPA(18:0)	LPA(18:0)	M-H	LPA	(18:0)	(18:0)	NA	NA	NA	437.267	C21 H42 O7 N0 P1	A	Up
	1.47_524.299762966667	1.48106	0.0361532	0.556559	1.2907	LPS(18:0)	LPS(18:0)	M-H	LPS	(18:0)	(18:0)	NA	NA	NA	524.299	C24 H47 O9 N1 P1	A	Up
	1.49_526.3143419	1.31517	0.055143	0.580318	1.06466	LPS(18:0)(rep)(rep)	LPS(18:0)	M+H	LPS	(18:0)	(18:0)	NA	NA	NA	526.314	C24 H49 O9 N1 P1	B	Normal
	1.49_548.29658895	1.32693	0.0665957	0.602872	1.0476	LPS(18:0)(rep)	LPS(18:0)	M+Na	LPS	(18:0)	(18:0)	NA	NA	NA	548.296	C24 H48 O9 N1 P1 Na1	B	Normal
	1.52_550.315470266667	1.37394	0.0473447	0.556559	0.967691	LPS(20:1)	LPS(20:1)	M-H	LPS	(20:1)	(20:1)	NA	NA	NA	550.315	C26 H49 O9 N1 P1	B	Normal
	1.52_572.298642133333	1.27067	0.0811829	0.602872	0.788824	LPS(22:4)	LPS(22:4)	M-H	LPS	(22:4)	(22:4)	NA	NA	NA	572.299	C28 H47 O9 N1 P1	D	Normal
	1.54_423.2881375	1.60894	0.506987	0.78204	1.31291	LPA(18:0e)	LPA(18:0e)	M-H	LPA	(18:0e)	(18:0e)	NA	NA	NA	423.288	C21 H44 O6 N0 P1	B	Normal
	1.54_552.330308116667	1.22303	0.161626	0.674914	0.746087	LPS(20:1)(rep)	LPS(20:1)	M+H	LPS	(20:1)	(20:1)	NA	NA	NA	552.33	C26 H51 O9 N1 P1	B	Normal
	1.55_480.34506155	1.03567	0.981036	0.997037	0.544141	LPC(16:0p)	LPC(16:0p)	M+H	LPC	(16:0p)	(16:0p)	NA	NA	NA	480.345	C24 H51 O6 N1 P1	B	Normal
	1.55_510.355766483333	1.06989	0.642541	0.848921	0.946058	LPC(17:0)(rep)	LPC(17:0)	M+H	LPC	(17:0)	(17:0)	NA	NA	NA	510.355	C25 H53 O7 N1 P1	B	Normal
	1.55_535.300796	1.31868	0.232348	0.674914	1.03958	LPG(18:0)(rep)(rep)	LPG(18:0)	M+Na	LPG	(18:0)	(18:0)	NA	NA	NA	535.301	C24 H49 O9 N0 P1 Na1	B	Normal
	1.56_554.346681933333	1.07677	0.665594	0.865014	0.767736	LPC(17:0)	LPC(17:0)	M+HCOO	LPC	(17:0)	(17:0)	NA	NA	NA	554.346	C26 H53 O9 N1 P1	A	Normal
	1.59_537.320088983333	1.46644	0.064277	0.602872	1.14832	LPG(20:1)	LPG(20:1)	M-H	LPG	(20:1)	(20:1)	NA	NA	NA	537.32	C26 H50 O9 N0 P1	B	Normal
	1.6_449.303788783333	1.28488	0.709274	0.889819	1.10482	LPA(20:0p)	LPA(20:0p)	M-H	LPA	(20:0p)	(20:0p)	NA	NA	NA	449.304	C23 H46 O6 N0 P1	B	Normal
	1.62_482.360768566667	0.971446	0.719602	0.893841	0.801028	LPC(16:0e)	LPC(16:0e)	M+H	LPC	(16:0e)	(16:0e)	NA	NA	NA	482.361	C24 H53 O6 N1 P1	B	Normal
	1.62_504.343053933333	1.07023	0.807478	0.926315	0.843877	LPC(18:2p)	LPC(18:2p)	M+H	LPC	(18:2p)	(18:2p)	NA	NA	NA	504.345	C26 H51 O6 N1 P1	B	Normal
	1.63_576.330997766667	1.50965	0.039124	0.556559	1.48183	LPS(22:2)	LPS(22:2)	M-H	LPS	(22:2)	(22:2)	NA	NA	NA	576.331	C28 H51 O9 N1 P1	B	Up
	1.64_532.339376483333	1.30748	0.55724	0.800437	0.887235	LPC(19:3)	LPC(19:3)	M+H	LPC	(19:3)	(19:3)	NA	NA	NA	532.34	C27 H51 O7 N1 P1	B	Normal
	1.64_550.351615166667	1.16993	0.158064	0.670931	0.60852	dMePE(20:0)	dMePE(20:0)	M-H	dMePE	(20:0)	(20:0)	NA	NA	NA	550.351	C27 H53 O8 N1 P1	C	Normal
	1.64_578.3452593	1.32516	0.100124	0.637116	1.03361	LPS(22:2)(rep)	LPS(22:2)	M+H	LPS	(22:2)	(22:2)	NA	NA	NA	578.345	C28 H53 O9 N1 P1	B	Normal
	1.65_494.32564785	1.40631	0.130606	0.659876	1.58702	LdMePE(17:0)	LdMePE(17:0)	M-H	LdMePE	(17:0)	(17:0)	NA	NA	NA	494.325	C24 H49 O7 N1 P1	B	Normal
	1.69_451.283420366667	1.76192	0.0391793	0.556559	1.53391	LPMe(18:0)	LPMe(18:0)	M-H	LPMe	(18:0)	(18:0)	NA	NA	NA	451.283	C22 H44 O7 N0 P1	B	Up
	1.69_508.376603383333	0.805637	0.233526	0.674914	0.78194	LPC(18:0p)	LPC(18:0p)	M+H	LPC	(18:0p)	(18:0p)	NA	NA	NA	508.376	C26 H55 O6 N1 P1	B	Normal
	1.69_585.340981233333	2.00966	0.00740342	0.305582	1.83443	LPI(18:0e)	LPI(18:0e)	M-H	LPI	(18:0e)	(18:0e)	NA	NA	NA	585.341	C27 H54 O11 N0 P1	B	Up
	1.7_492.34597915	0.913482	0.498513	0.777432	0.606251	LdMePE(18:0p)	LdMePE(18:0p)	M-H	LdMePE	(18:0p)	(18:0p)	NA	NA	NA	492.346	C25 H51 O6 N1 P1	B	Normal
	1.7_492.34629785	0.93422	0.596018	0.824054	0.5547	CerP(d25:0)	CerP(d25:0)	M-H	CerP	(d25:0)	(d25:0)	NA	NA	NA	492.346	C25 H51 O6 N1 P1	D	Normal
	1.7_536.37126435	0.893242	0.455868	0.754908	0.62427	LPC(19:1)	LPC(19:1)	M+H	LPC	(19:1)	(19:1)	NA	NA	NA	536.371	C27 H55 O7 N1 P1	B	Normal
	1.7_677.4551812	0.71307	0.953363	0.986588	0.982557	PEt(34:6e)	PEt(34:6e)	M-H	PEt	(34:6e)	(34:6e)	NA	NA	NA	677.455	C39 H66 O7 N0 P1	C	Normal
	1.71_465.298830133333	1.83898	0.128796	0.659876	1.64951	LPEt(18:0)	LPEt(18:0)	M-H	LPEt	(18:0)	(18:0)	NA	NA	NA	465.299	C23 H46 O7 N0 P1	B	Normal
	1.71_506.360873533333	0.992254	0.790479	0.921287	0.651991	LPC(18:1p)	LPC(18:1p)	M+H	LPC	(18:1p)	(18:1p)	NA	NA	NA	506.361	C26 H53 O6 N1 P1	B	Normal
	1.72_419.2572561	1.99511	0.0203913	0.504903	2.0449	cPA(18:0)	cPA(18:0)	M-H	cPA	(18:0)	(18:0)	NA	NA	NA	419.257	C21 H40 O6 N0 P1	B	Up
	1.74_477.298819533333	1.76245	0.0129324	0.428946	1.54277	LPMe(20:1)	LPMe(20:1)	M-H	LPMe	(20:1)	(20:1)	NA	NA	NA	477.299	C24 H46 O7 N0 P1	B	Up
	1.75_538.31535955	1.1763	0.296285	0.688153	0.422976	LPS(19:0)	LPS(19:0)	M-H	LPS	(19:0)	(19:0)	NA	NA	NA	538.315	C25 H49 O9 N1 P1	B	Normal
	1.76_445.2727867	1.88156	0.00284113	0.186659	2.14992	cPA(20:1)	cPA(20:1)	M-H	cPA	(20:1)	(20:1)	NA	NA	NA	445.272	C23 H42 O6 N0 P1	B	Up
	1.8_534.391830133333	1.19295	0.470813	0.760823	0.42504	LPC(20:1p)	LPC(20:1p)	M+H	LPC	(20:1p)	(20:1p)	NA	NA	NA	534.392	C28 H57 O6 N1 P1	B	Normal
	1.82_497.324941766667	2.53223	0.00354244	0.202106	2.01255	LPG(18:0e)	LPG(18:0e)	M-H	LPG	(18:0e)	(18:0e)	NA	NA	NA	497.325	C24 H50 O8 N0 P1	B	Up
	1.84_508.3410879	1.14457	0.519378	0.785821	1.11792	LdMePE(18:0)	LdMePE(18:0)	M-H	LdMePE	(18:0)	(18:0)	NA	NA	NA	508.341	C25 H51 O7 N1 P1	B	Normal
	1.84_525.319800866667	2.00184	0.0687135	0.602872	1.6703	LPG(19:0)	LPG(19:0)	M-H	LPG	(19:0)	(19:0)	NA	NA	NA	525.32	C25 H50 O9 N0 P1	B	Normal
	1.85_491.314428466667	1.73709	0.0626108	0.602872	1.5492	LPEt(20:1)	LPEt(20:1)	M-H	LPEt	(20:1)	(20:1)	NA	NA	NA	491.314	C25 H48 O7 N0 P1	B	Normal
	1.91_303.23299655	1.46745	0.221079	0.674914	1.18048	FA(20:4)(rep)	FA(20:4)	M-H	FA	(20:4)	(20:4)	NA	NA	NA	303.233	O2 H31 C20	D	Normal
	1.91_629.455956866667	1.49752	0.239279	0.674914	1.29743	OAHFA(42:10)	OAHFA(42:10)	M-H	OAHFA	(42:10)	(42:10)	NA	NA	NA	629.458	C42 H61 O4	C	Normal
	1.94_482.324127266667	1.20059	0.322718	0.702352	0.939303	LPC(15:0)(rep)(rep)	LPC(15:0)	M+H	LPC	(15:0)	(15:0)	NA	NA	NA	482.324	C23 H49 O7 N1 P1	B	Normal
	1.96_546.353647233333	1.01207	0.753005	0.903123	0.619085	LPC(20:3)(rep)(rep)	LPC(20:3)	M+H	LPC	(20:3)	(20:3)	NA	NA	NA	546.355	C28 H53 O7 N1 P1	B	Normal
	1.97_568.3625751	1.06094	0.665242	0.865014	0.836746	LPC(18:0)	LPC(18:0)	M+HCOO	LPC	(18:0)	(18:0)	NA	NA	NA	568.362	C27 H55 O9 N1 P1	A	Normal
	1.99_1091.72427121667	1.26749	0.383473	0.733988	1.41035	CerG2GNAc1(d36:1)	CerG2GNAc1(d36:1)	M-H	CerG2GNAc1	(d36:1)	(d36:1)	NA	NA	NA	1091.72	C56 H103 O18 N2	C	Normal
	10_976.772899966667	0.799095	0.26587	0.679695	0.738082	PE(53:5)	PE(53:5)	M+H	PE	(53:5)	(53:5)	NA	NA	NA	976.773	C58 H107 O8 N1 P1	C	Normal
	10.09_988.7738867	0.843966	0.416034	0.737211	0.577889	dMePE(52:5)	dMePE(52:5)	M-H	dMePE	(52:5)	(52:5)	NA	NA	NA	988.774	C59 H107 O8 N1 P1	C	Normal
	10.12_1014.78959473333	0.879364	0.407876	0.737211	0.559563	dMePE(34:2/20:4)	dMePE(54:6)	M-H	dMePE	(34:2/20:4)	(34:2)	(20:4)	NA	NA	1014.79	C61 H109 O8 N1 P1	B	Normal
	10.14_938.758806866667	0.657109	0.34531	0.719313	0.90589	dMePE(48:2)	dMePE(48:2)	M-H	dMePE	(48:2)	(48:2)	NA	NA	NA	938.758	C55 H105 O8 N1 P1	C	Normal
	10.17_964.7740124	0.677435	0.348535	0.721324	1.09506	dMePE(50:3)	dMePE(50:3)	M-H	dMePE	(50:3)	(50:3)	NA	NA	NA	964.774	C57 H107 O8 N1 P1	C	Normal
	10.23_990.789633133333	0.704691	0.238398	0.674914	1.14183	dMePE(52:4)	dMePE(52:4)	M-H	dMePE	(52:4)	(52:4)	NA	NA	NA	990.79	C59 H109 O8 N1 P1	C	Normal
	10.25_1002.78963388333	0.657888	0.208615	0.674914	1.10393	dMePE(53:5)	dMePE(53:5)	M-H	dMePE	(53:5)	(53:5)	NA	NA	NA	1002.79	C60 H109 O8 N1 P1	C	Normal
	10.34_1016.80529386667	0.698748	0.145412	0.659876	1.50714	dMePE(54:5)	dMePE(54:5)	M-H	dMePE	(54:5)	(54:5)	NA	NA	NA	1016.81	C61 H111 O8 N1 P1	C	Normal
	10.43_894.755666016667	0.753371	0.0182265	0.495845	1.18509	TG(18:3/18:2/18:2)	TG(54:7)	M+NH4	TG	(18:3/18:2/18:2)	(18:3)	(18:2)	(18:2)	NA	894.755	C57 H100 O6 N1	A	Down
	10.46_966.78980535	0.573591	0.224453	0.674914	1.13437	dMePE(50:2)	dMePE(50:2)	M-H	dMePE	(50:2)	(50:2)	NA	NA	NA	966.79	C57 H109 O8 N1 P1	C	Normal
	10.48_992.8052874	0.598854	0.265627	0.679695	1.25028	dMePE(52:3)	dMePE(52:3)	M-H	dMePE	(52:3)	(52:3)	NA	NA	NA	992.805	C59 H111 O8 N1 P1	C	Normal
	10.51_863.692008416667	0.69166	0.383575	0.733988	1.14306	Co(Q10)	Co(Q10)	M+H	Co	(Q10)	(Q10)	NA	NA	NA	863.691	C59 H91 O4	A	Normal
	10.51_880.717781183333	0.697359	0.390394	0.734483	1.10107	Co(Q10)(rep)	Co(Q10)	M+NH4	Co	(Q10)	(Q10)	NA	NA	NA	880.718	C59 H94 O4 N1	A	Normal
	10.62_1044.83656013333	0.736845	0.227153	0.674914	0.917362	dMePE(56:5)	dMePE(56:5)	M-H	dMePE	(56:5)	(56:5)	NA	NA	NA	1044.84	C63 H115 O8 N1 P1	C	Normal
	10.69_896.77125405	0.803269	0.0124953	0.427338	0.867276	TG(18:2/18:2/18:2)	TG(54:6)	M+NH4	TG	(18:2/18:2/18:2)	(18:2)	(18:2)	(18:2)	NA	896.77	C57 H102 O6 N1	A	Normal
	10.72_870.7555473	0.773341	0.0161841	0.48197	0.947983	TG(16:0/18:2/18:3)	TG(52:5)	M+NH4	TG	(16:0/18:2/18:3)	(16:0)	(18:2)	(18:3)	NA	870.755	C55 H100 O6 N1	A	Normal
	10.72_930.79088985	0.729663	0.0937593	0.624596	0.739956	TG(58:9p)	TG(58:9p)	M+NH4	TG	(58:9p)	(58:9p)	NA	NA	NA	930.791	C61 H104 O5 N1	C	Normal
	10.76_994.82108335	0.53285	0.187235	0.674914	1.30209	dMePE(52:2)	dMePE(52:2)	M-H	dMePE	(52:2)	(52:2)	NA	NA	NA	994.821	C59 H113 O8 N1 P1	C	Normal
	10.9_768.707648533333	0.94209	0.38447	0.733988	1.10991	TG(16:0/14:0/14:0)	TG(44:0)	M+NH4	TG	(16:0/14:0/14:0)	(16:0)	(14:0)	(14:0)	NA	768.708	C47 H94 O6 N1	A	Normal
	10.91_794.723314633333	0.769042	0.145627	0.659876	1.34222	TG(16:0/14:0/16:1)	TG(46:1)	M+NH4	TG	(16:0/14:0/16:1)	(16:0)	(14:0)	(16:1)	NA	794.723	C49 H96 O6 N1	A	Normal
	10.92_820.739029216667	0.555745	0.00054342	0.0722748	1.9683	TG(16:0/14:0/18:2)	TG(48:2)	M+NH4	TG	(16:0/14:0/18:2)	(16:0)	(14:0)	(18:2)	NA	820.739	C51 H98 O6 N1	A	Down
	10.92_846.75456165	0.465936	3.06242e-06	0.00183286	2.27978	TG(16:0/16:0/18:3)	TG(50:3)	M+NH4	TG	(16:0/16:0/18:3)	(16:0)	(16:0)	(18:3)	NA	846.755	C53 H100 O6 N1	A	Down
	10.96_872.771042583333	0.695969	0.0146265	0.45877	1.29432	TG(16:1/18:1/18:2)	TG(52:4)	M+NH4	TG	(16:1/18:1/18:2)	(16:1)	(18:1)	(18:2)	NA	872.77	C55 H102 O6 N1	A	Down
	10.96_898.786633083333	0.775146	0.122905	0.659229	0.951676	TG(18:1/18:2/18:2)	TG(54:5)	M+NH4	TG	(18:1/18:2/18:2)	(18:1)	(18:2)	(18:2)	NA	898.786	C57 H104 O6 N1	A	Normal
	11.14_932.806574566667	1.85241	0.280028	0.684105	2.20211	TG(18:0p/20:4/20:4)	TG(58:8p)	M+NH4	TG	(18:0p/20:4/20:4)	(18:0p)	(20:4)	(20:4)	NA	932.807	C61 H106 O5 N1	B	Normal
	11.17_906.790923679245	2.10379	0.290837	0.688153	1.84217	TG(16:0e/20:4/20:4)	TG(56:8e)	M+NH4	TG	(16:0e/20:4/20:4)	(16:0e)	(20:4)	(20:4)	NA	906.791	C59 H104 O5 N1	B	Normal
	11.21_796.73972735	1.08619	0.862017	0.946691	0.861938	TG(16:0/14:0/16:0)	TG(46:0)	M+NH4	TG	(16:0/14:0/16:0)	(16:0)	(14:0)	(16:0)	NA	796.739	C49 H98 O6 N1	A	Normal
	11.21_822.755564166667	0.865778	0.519806	0.785821	1.13444	TG(16:0/16:0/16:1)	TG(48:1)	M+NH4	TG	(16:0/16:0/16:1)	(16:0)	(16:0)	(16:1)	NA	822.755	C51 H100 O6 N1	A	Normal
	11.23_848.770765716667	0.557955	0.000704004	0.0758667	2.01536	TG(16:0/16:0/18:2)	TG(50:2)	M+NH4	TG	(16:0/16:0/18:2)	(16:0)	(16:0)	(18:2)	NA	848.77	C53 H102 O6 N1	A	Down
	11.23_874.7866602	0.506491	3.66965e-05	0.00878513	2.20173	TG(16:0/18:1/18:2)	TG(52:3)	M+NH4	TG	(16:0/18:1/18:2)	(16:0)	(18:1)	(18:2)	NA	874.786	C55 H104 O6 N1	A	Down
	11.23_900.802326733333	0.67037	0.00175485	0.140037	1.54876	TG(18:1/18:1/18:2)	TG(54:4)	M+NH4	TG	(18:1/18:1/18:2)	(18:1)	(18:1)	(18:2)	NA	900.801	C57 H106 O6 N1	A	Down
	11.35_836.77025855	0.830414	0.574166	0.813346	0.918702	TG(15:0/16:0/18:1)	TG(49:1)	M+NH4	TG	(15:0/16:0/18:1)	(15:0)	(16:0)	(18:1)	NA	836.77	C52 H102 O6 N1	A	Normal
	11.36_810.755381416667	0.873623	0.170427	0.674914	0.604287	TG(15:0/16:0/16:0)	TG(47:0)	M+NH4	TG	(15:0/16:0/16:0)	(15:0)	(16:0)	(16:0)	NA	810.755	C50 H100 O6 N1	A	Normal
	11.36_862.785886616667	0.598021	0.00040168	0.0601013	1.72528	TG(16:0/17:0/18:2)	TG(51:2)	M+NH4	TG	(16:0/17:0/18:2)	(16:0)	(17:0)	(18:2)	NA	862.786	C54 H104 O6 N1	A	Down
	11.36_888.801502883333	0.472474	7.45821e-06	0.00231206	2.14925	TG(18:1/17:1/18:1)	TG(53:3)	M+NH4	TG	(18:1/17:1/18:1)	(18:1)	(17:1)	(18:1)	NA	888.801	C56 H106 O6 N1	A	Down
	11.48_902.817704783333	0.554563	0.000209119	0.0417193	1.9941	TG(18:1/18:1/18:1)	TG(54:3)	M+NH4	TG	(18:1/18:1/18:1)	(18:1)	(18:1)	(18:1)	NA	902.817	C57 H108 O6 N1	A	Down
	11.49_850.7864355	0.679738	0.0874851	0.610853	1.56559	TG(16:0/16:0/18:1)	TG(50:1)	M+NH4	TG	(16:0/16:0/18:1)	(16:0)	(16:0)	(18:1)	NA	850.786	C53 H104 O6 N1	A	Normal
	11.49_876.802016733333	0.402284	7.91472e-08	9.47391e-05	2.56475	TG(16:0/18:1/18:1)	TG(52:2)	M+NH4	TG	(16:0/18:1/18:1)	(16:0)	(18:1)	(18:1)	NA	876.801	C55 H106 O6 N1	A	Down
	11.5_824.77132095	0.822966	0.000367783	0.0601013	1.00049	TG(16:0/16:0/16:0)	TG(48:0)	M+NH4	TG	(16:0/16:0/16:0)	(16:0)	(16:0)	(16:0)	NA	824.77	C51 H102 O6 N1	A	Down
	11.56_930.849254316667	0.643083	0.000760568	0.0758667	1.64614	TG(20:1/18:1/18:1)	TG(56:3)	M+NH4	TG	(20:1/18:1/18:1)	(20:1)	(18:1)	(18:1)	NA	930.848	C59 H112 O6 N1	A	Down
	11.57_928.832956466667	0.682109	0.000659902	0.0758667	1.53332	TG(18:0/16:0/22:4)	TG(56:4)	M+NH4	TG	(18:0/16:0/22:4)	(18:0)	(16:0)	(22:4)	NA	928.833	C59 H110 O6 N1	A	Down
	11.58_968.770951433333	0.778544	0.116697	0.650061	0.899578	TG(20:4/20:4/20:4)	TG(60:12)	M+NH4	TG	(20:4/20:4/20:4)	(20:4)	(20:4)	(20:4)	NA	968.77	C63 H102 O6 N1	A	Normal
	11.63_864.8020559	0.727574	0.144642	0.659876	1.11194	TG(16:0/17:0/18:1)	TG(51:1)	M+NH4	TG	(16:0/17:0/18:1)	(16:0)	(17:0)	(18:1)	NA	864.801	C54 H106 O6 N1	A	Normal
	11.63_890.817219116667	0.574401	0.000875881	0.0806485	1.67009	TG(17:0/18:1/18:1)	TG(53:2)	M+NH4	TG	(17:0/18:1/18:1)	(17:0)	(18:1)	(18:1)	NA	890.817	C56 H108 O6 N1	A	Down
	11.64_838.786243333333	0.889862	0.225119	0.674914	0.499797	TG(16:0/16:0/17:0)	TG(49:0)	M+NH4	TG	(16:0/16:0/17:0)	(16:0)	(16:0)	(17:0)	NA	838.786	C52 H104 O6 N1	A	Normal
	11.76_904.833083566667	0.554199	7.72619e-06	0.00231206	1.87506	TG(18:0/18:0/18:2)	TG(54:2)	M+NH4	TG	(18:0/18:0/18:2)	(18:0)	(18:0)	(18:2)	NA	904.833	C57 H110 O6 N1	A	Down
	11.77_878.817902216667	0.530067	0.00141327	0.120835	1.92139	TG(18:0/16:0/18:1)	TG(52:1)	M+NH4	TG	(18:0/16:0/18:1)	(18:0)	(16:0)	(18:1)	NA	878.817	C55 H108 O6 N1	A	Down
	11.78_852.802220433333	0.781443	0.0635159	0.602872	1.01433	TG(18:0/16:0/16:0)	TG(50:0)	M+NH4	TG	(18:0/16:0/16:0)	(18:0)	(16:0)	(16:0)	NA	852.801	C53 H106 O6 N1	A	Normal
	11.85_956.864098383333	0.860812	0.157826	0.670931	0.613614	TG(18:0/18:0/22:4)	TG(58:4)	M+NH4	TG	(18:0/18:0/22:4)	(18:0)	(18:0)	(22:4)	NA	956.864	C61 H114 O6 N1	A	Normal
	11.89_892.832933183333	0.668678	0.0331127	0.542958	1.26638	TG(16:0/18:1/19:0)	TG(53:1)	M+NH4	TG	(16:0/18:1/19:0)	(16:0)	(18:1)	(19:0)	NA	892.833	C56 H110 O6 N1	A	Down
	11.9_866.81715405	0.692451	0.0289867	0.53096	1.21026	TG(18:0/16:0/17:0)	TG(51:0)	M+NH4	TG	(18:0/16:0/17:0)	(18:0)	(16:0)	(17:0)	NA	866.817	C54 H108 O6 N1	A	Down
	12.02_906.849513083333	0.724821	0.0805716	0.602872	1.17562	TG(18:0/18:0/18:1)	TG(54:1)	M+NH4	TG	(18:0/18:0/18:1)	(18:0)	(18:0)	(18:1)	NA	906.848	C57 H112 O6 N1	A	Normal
	12.02_932.865386583333	0.784442	0.00224589	0.16629	0.944715	TG(20:0/18:1/18:1)	TG(56:2)	M+NH4	TG	(20:0/18:1/18:1)	(20:0)	(18:1)	(18:1)	NA	932.864	C59 H114 O6 N1	A	Normal
	12.03_880.833677466667	0.776999	0.087775	0.610853	1.00782	TG(18:0/16:0/18:0)	TG(52:0)	M+NH4	TG	(18:0/16:0/18:0)	(18:0)	(16:0)	(18:0)	NA	880.833	C55 H110 O6 N1	A	Normal
	12.25_960.896034633333	0.78012	0.0472325	0.556559	0.957521	TG(18:1/18:1/22:0)	TG(58:2)	M+NH4	TG	(18:1/18:1/22:0)	(18:1)	(18:1)	(22:0)	NA	960.895	C61 H118 O6 N1	A	Normal
	12.26_934.879914733333	0.764542	0.0328065	0.542958	1.07747	TG(16:0/18:1/22:0)	TG(56:1)	M+NH4	TG	(16:0/18:1/22:0)	(16:0)	(18:1)	(22:0)	NA	934.88	C59 H116 O6 N1	A	Down
	12.27_908.86525495	0.776151	0.071384	0.602872	1.00509	TG(18:0/18:0/18:0)	TG(54:0)	M+NH4	TG	(18:0/18:0/18:0)	(18:0)	(18:0)	(18:0)	NA	908.864	C57 H114 O6 N1	A	Normal
	2.02_550.387497083333	1.09161	0.471153	0.760823	0.954295	LPC(20:1)(rep)	LPC(20:1)	M+H	LPC	(20:1)	(20:1)	NA	NA	NA	550.387	C28 H57 O7 N1 P1	B	Normal
	2.03_329.248628466667	1.53946	0.263337	0.679695	1.13188	FA(22:5)(rep)	FA(22:5)	M-H	FA	(22:5)	(22:5)	NA	NA	NA	329.249	O2 H33 C22	D	Normal
	2.04_594.3782436	1.13784	0.293317	0.688153	1.1765	LPC(20:1)	LPC(20:1)	M+HCOO	LPC	(20:1)	(20:1)	NA	NA	NA	594.378	C29 H57 O9 N1 P1	A	Normal
	2.05_534.356548483333	1.17722	0.216875	0.674914	1.09988	LdMePE(20:1)	LdMePE(20:1)	M-H	LdMePE	(20:1)	(20:1)	NA	NA	NA	534.357	C27 H53 O7 N1 P1	B	Normal
	2.08_581.4574866	0.835898	0.370408	0.733988	0.915768	OAHFA(38:6)	OAHFA(38:6)	M-H	OAHFA	(38:6)	(38:6)	NA	NA	NA	581.458	C38 H61 O4	C	Normal
	2.1_465.298697216667	1.379	0.126607	0.659876	1.12435	LPA(20:0)	LPA(20:0)	M-H	LPA	(20:0)	(20:0)	NA	NA	NA	465.299	C23 H46 O7 N0 P1	A	Normal
	2.1_961.62857995	1.68006	0.122874	0.659229	2.03058	SQDG(41:2)	SQDG(41:2)	M+HCOO	SQDG	(41:2)	(41:2)	NA	NA	NA	961.629	C51 H93 O14 S1	D	Normal
	2.1_983.610876166667	1.55756	0.128865	0.659876	2.01078	SQDG(43:5)	SQDG(43:5)	M+HCOO	SQDG	(43:5)	(43:5)	NA	NA	NA	983.614	C53 H91 O14 S1	D	Normal
	2.11_552.331138283333	1.67166	0.0212091	0.504903	1.57578	LPS(20:0)	LPS(20:0)	M-H	LPS	(20:0)	(20:0)	NA	NA	NA	552.331	C26 H51 O9 N1 P1	B	Up
	2.11_574.314735416667	1.29523	0.0215122	0.504903	0.934443	LPS(22:3)	LPS(22:3)	M-H	LPS	(22:3)	(22:3)	NA	NA	NA	574.315	C28 H49 O9 N1 P1	D	Normal
	2.13_491.314407883333	1.42094	0.0615505	0.602872	1.20488	LPA(22:1)	LPA(22:1)	M-H	LPA	(22:1)	(22:1)	NA	NA	NA	491.314	C25 H48 O7 N0 P1	A	Normal
	2.13_554.34549445	1.45256	0.0478495	0.556559	1.20669	LPS(20:0)(rep)(rep)	LPS(20:0)	M+H	LPS	(20:0)	(20:0)	NA	NA	NA	554.345	C26 H53 O9 N1 P1	B	Up
	2.13_576.327234883333	1.38243	0.0681343	0.602872	1.11727	LPS(20:0)(rep)	LPS(20:0)	M+Na	LPS	(20:0)	(20:0)	NA	NA	NA	576.327	C26 H52 O9 N1 P1 Na1	B	Normal
	2.13_600.329651716667	1.29526	0.200821	0.674914	0.885576	LPS(24:4)	LPS(24:4)	M-H	LPS	(24:4)	(24:4)	NA	NA	NA	600.331	C30 H51 O9 N1 P1	D	Normal
	2.14_578.346899966667	1.4562	0.0482096	0.556559	1.23563	LPS(22:1)(rep)	LPS(22:1)	M-H	LPS	(22:1)	(22:1)	NA	NA	NA	578.346	C28 H53 O9 N1 P1	B	Up
	2.15_508.340211666667	0.997394	0.776494	0.913927	0.656804	LPC(17:1)(rep)	LPC(17:1)	M+H	LPC	(17:1)	(17:1)	NA	NA	NA	508.34	C25 H51 O7 N1 P1	B	Normal
	2.16_580.36142545	1.26548	0.107039	0.645665	0.950402	LPS(22:1)(rep)(rep)	LPS(22:1)	M+H	LPS	(22:1)	(22:1)	NA	NA	NA	580.361	C28 H55 O9 N1 P1	B	Normal
	2.17_602.34308325	1.23739	0.152561	0.659876	0.972594	LPS(22:1)	LPS(22:1)	M+Na	LPS	(22:1)	(22:1)	NA	NA	NA	602.343	C28 H54 O9 N1 P1 Na1	B	Normal
	2.21_576.402555733333	1.05952	0.741645	0.90278	0.283928	LPC(22:2)	LPC(22:2)	M+H	LPC	(22:2)	(22:2)	NA	NA	NA	576.402	C30 H59 O7 N1 P1	B	Normal
	2.22_451.319433766667	1.85596	0.242344	0.674914	1.23305	LPA(20:0e)	LPA(20:0e)	M-H	LPA	(20:0e)	(20:0e)	NA	NA	NA	451.319	C23 H48 O6 N0 P1	B	Normal
	2.22_539.335457566667	1.60636	0.0857803	0.603994	1.5081	LPG(20:0)	LPG(20:0)	M-H	LPG	(20:0)	(20:0)	NA	NA	NA	539.335	C26 H52 O9 N0 P1	B	Normal
	2.24_508.37658345	1.27039	0.029276	0.53096	0.853327	LPC(18:0p)(rep)	LPC(18:0p)	M+H	LPC	(18:0p)	(18:0p)	NA	NA	NA	508.376	C26 H55 O6 N1 P1	B	Normal
	2.25_565.3511698	1.26993	0.234182	0.674914	1.08209	LPG(22:1)	LPG(22:1)	M-H	LPG	(22:1)	(22:1)	NA	NA	NA	565.351	C28 H54 O9 N0 P1	B	Normal
	2.26_538.38741815	0.803988	0.0679098	0.602872	0.859057	LPC(19:0)(rep)	LPC(19:0)	M+H	LPC	(19:0)	(19:0)	NA	NA	NA	538.387	C27 H57 O7 N1 P1	B	Normal
	2.28_604.362638	1.39007	0.120426	0.655229	1.3009	LPS(24:2)	LPS(24:2)	M-H	LPS	(24:2)	(24:2)	NA	NA	NA	604.362	C30 H55 O9 N1 P1	B	Normal
	2.32_534.35543525	1.06747	0.833953	0.934941	0.300794	LPC(19:2)	LPC(19:2)	M+H	LPC	(19:2)	(19:2)	NA	NA	NA	534.355	C27 H53 O7 N1 P1	B	Normal
	2.32_582.378167933333	0.830666	0.610987	0.831082	0.907635	LPC(19:0)	LPC(19:0)	M+HCOO	LPC	(19:0)	(19:0)	NA	NA	NA	582.378	C28 H57 O9 N1 P1	A	Normal
	2.35_510.392295016667	1.51611	0.0830799	0.603242	1.25484	LPC(18:0e)	LPC(18:0e)	M+H	LPC	(18:0e)	(18:0e)	NA	NA	NA	510.392	C26 H57 O6 N1 P1	B	Normal
	2.36_560.36911015	1.1625	0.524114	0.785821	0.532357	LPC(21:3)	LPC(21:3)	M+H	LPC	(21:3)	(21:3)	NA	NA	NA	560.371	C29 H55 O7 N1 P1	B	Normal
	2.4_522.356584116667	0.968306	0.874266	0.947914	0.562899	LdMePE(19:0)	LdMePE(19:0)	M-H	LdMePE	(19:0)	(19:0)	NA	NA	NA	522.357	C26 H53 O7 N1 P1	B	Normal
	2.4_536.407770616667	1.43264	0.244654	0.674914	0.866408	LPC(20:0p)	LPC(20:0p)	M+H	LPC	(20:0p)	(20:0p)	NA	NA	NA	536.407	C28 H59 O6 N1 P1	B	Normal
	2.43_520.377254913793	1.63824	0.275819	0.679695	1.27612	CerP(d27:0)	CerP(d27:0)	M-H	CerP	(d27:0)	(d27:0)	NA	NA	NA	520.377	C27 H55 O6 N1 P1	D	Normal
	2.49_447.288124516667	2.2445	0.00566642	0.282613	2.19119	cPA(20:0)	cPA(20:0)	M-H	cPA	(20:0)	(20:0)	NA	NA	NA	447.288	C23 H44 O6 N0 P1	B	Up
	2.51_496.340176666667	1.09371	0.809196	0.926315	0.200936	LPC(16:0)(rep)(rep)	LPC(16:0)	M+H	LPC	(16:0)	(16:0)	NA	NA	NA	496.34	C24 H51 O7 N1 P1	B	Normal
	2.52_468.344901216667	2.59737	0.00236168	0.16629	2.24546	LPE(18:0e)	LPE(18:0e)	M+H	LPE	(18:0e)	(18:0e)	NA	NA	NA	468.345	C23 H51 O6 N1 P1	B	Up
	2.52_473.303967666667	1.95911	0.00385925	0.209978	2.15098	cPA(22:1)	cPA(22:1)	M-H	cPA	(22:1)	(22:1)	NA	NA	NA	473.304	C25 H46 O6 N0 P1	B	Up
	2.54_566.346615516667	1.4372	0.0473797	0.556559	1.12979	LPS(21:0)	LPS(21:0)	M-H	LPS	(21:0)	(21:0)	NA	NA	NA	566.346	C27 H53 O9 N1 P1	B	Up
	2.56_568.360908016667	1.31899	0.0656614	0.602872	0.92123	LPS(21:0)(rep)	LPS(21:0)	M+H	LPS	(21:0)	(21:0)	NA	NA	NA	568.361	C27 H55 O9 N1 P1	B	Normal
	2.58_685.520057470588	2.18645	0.343294	0.719313	1.40214	OAHFA(46:10)	OAHFA(46:10)	M-H	OAHFA	(46:10)	(46:10)	NA	NA	NA	685.52	C46 H69 O4	C	Normal
	2.65_519.345630016667	1.99276	0.0795743	0.602872	1.93301	LPEt(22:1)	LPEt(22:1)	M-H	LPEt	(22:1)	(22:1)	NA	NA	NA	519.346	C27 H52 O7 N0 P1	B	Normal
	2.66_533.45749745	0.997227	0.956427	0.98696	0.45061	OAHFA(34:2)	OAHFA(34:2)	M-H	OAHFA	(34:2)	(34:2)	NA	NA	NA	533.458	C34 H61 O4	C	Normal
	2.68_499.31941415	1.76791	0.0387509	0.556559	1.84008	cPA(24:2)	cPA(24:2)	M-H	cPA	(24:2)	(24:2)	NA	NA	NA	499.319	C27 H48 O6 N0 P1	B	Up
	2.8_585.487140716667	1.07806	0.495548	0.777432	0.661425	OAHFA(38:4)	OAHFA(38:4)	M-H	OAHFA	(38:4)	(38:4)	NA	NA	NA	585.489	C38 H65 O4	C	Normal
	2.87_552.4032397	0.87497	0.2584	0.679695	0.954371	LPC(20:0)(rep)	LPC(20:0)	M+H	LPC	(20:0)	(20:0)	NA	NA	NA	552.402	C28 H59 O7 N1 P1	B	Normal
	2.89_596.393720766667	0.946863	0.730648	0.900706	0.3109	LPC(20:0)	LPC(20:0)	M+HCOO	LPC	(20:0)	(20:0)	NA	NA	NA	596.393	C29 H59 O9 N1 P1	A	Normal
	2.91_578.418587316667	1.70476	0.237002	0.674914	1.23095	LPC(22:1)	LPC(22:1)	M+H	LPC	(22:1)	(22:1)	NA	NA	NA	578.418	C30 H61 O7 N1 P1	B	Normal
	3.01_510.3554344	1.69127	0.0440567	0.556559	1.72263	LPC(17:0)(rep)(rep)	LPC(17:0)	M+H	LPC	(17:0)	(17:0)	NA	NA	NA	510.355	C25 H53 O7 N1 P1	B	Up
	3.02_510.355736083333	1.58195	0.0705254	0.602872	1.52909	LPE(20:0)	LPE(20:0)	M+H	LPE	(20:0)	(20:0)	NA	NA	NA	510.355	C25 H53 O7 N1 P1	B	Normal
	3.03_493.3301477	1.507	0.0444041	0.556559	1.26737	LPA(22:0)	LPA(22:0)	M-H	LPA	(22:0)	(22:0)	NA	NA	NA	493.33	C25 H50 O7 N0 P1	A	Up
	3.03_602.344978766667	1.5612	0.0225539	0.509378	1.44009	LPS(24:3)	LPS(24:3)	M-H	LPS	(24:3)	(24:3)	NA	NA	NA	602.346	C30 H53 O9 N1 P1	B	Up
	3.04_580.362571266667	1.54379	0.0312835	0.542958	1.38803	LPS(22:0)	LPS(22:0)	M-H	LPS	(22:0)	(22:0)	NA	NA	NA	580.362	C28 H55 O9 N1 P1	B	Up
	3.04_606.378358533333	1.46075	0.0522988	0.579645	1.3543	LPS(24:1)	LPS(24:1)	M-H	LPS	(24:1)	(24:1)	NA	NA	NA	606.378	C30 H57 O9 N1 P1	B	Normal
	3.05_536.371082833333	1.46921	0.0165086	0.48197	1.35735	LPC(19:1)(rep)	LPC(19:1)	M+H	LPC	(19:1)	(19:1)	NA	NA	NA	536.371	C27 H55 O7 N1 P1	B	Up
	3.05_536.371591416667	1.5817	0.00718168	0.305582	1.4401	LPE(22:1)	LPE(22:1)	M+H	LPE	(22:1)	(22:1)	NA	NA	NA	536.371	C27 H55 O7 N1 P1	B	Up
	3.06_582.377164583333	1.54429	0.0447257	0.556559	1.39178	LPS(22:0)(rep)	LPS(22:0)	M+H	LPS	(22:0)	(22:0)	NA	NA	NA	582.377	C28 H57 O9 N1 P1	B	Up
	3.06_608.39235205	1.50443	0.0283009	0.53096	1.37113	LPS(24:1)(rep)	LPS(24:1)	M+H	LPS	(24:1)	(24:1)	NA	NA	NA	608.392	C30 H59 O9 N1 P1	B	Up
	3.13_567.366760133333	1.66987	0.0916565	0.624596	1.52246	LPG(22:0)	LPG(22:0)	M-H	LPG	(22:0)	(22:0)	NA	NA	NA	567.367	C28 H56 O9 N0 P1	B	Normal
	3.19_385.346494333333	0.691261	0.242709	0.674914	0.916877	ZyE(0:0)	ZyE()	M+H	ZyE	(0:0)	(0:0)	NA	NA	NA	385.346	C27 H45 O1	B	Normal
	3.28_538.423313266667	1.46319	0.0669397	0.602872	0.974975	LPC(20:0e)	LPC(20:0e)	M+H	LPC	(20:0e)	(20:0e)	NA	NA	NA	538.423	C28 H61 O6 N1 P1	B	Normal
	3.3_548.408568580645	0.196516	0.368034	0.731788	1.7481	CerP(d29:0)	CerP(d29:0)	M-H	CerP	(d29:0)	(d29:0)	NA	NA	NA	548.409	C29 H59 O6 N1 P1	D	Normal
	3.32_594.377927083333	1.16411	0.350719	0.721324	0.548775	LPS(23:0)	LPS(23:0)	M-H	LPS	(23:0)	(23:0)	NA	NA	NA	594.378	C29 H57 O9 N1 P1	B	Normal
	3.36_501.33509165	1.67244	0.0755794	0.602872	1.63695	cPA(24:1)	cPA(24:1)	M-H	cPA	(24:1)	(24:1)	NA	NA	NA	501.335	C27 H50 O6 N0 P1	B	Normal
	3.37_475.319440716667	1.91127	0.0322326	0.542958	1.89601	cPA(22:0)	cPA(22:0)	M-H	cPA	(22:0)	(22:0)	NA	NA	NA	475.319	C25 H48 O6 N0 P1	B	Up
	3.62_884.54362465	0.613366	0.38771	0.734483	1.76018	PG(22:6/22:6)(rep)	PG(44:12)	M+NH4	PG	(22:6/22:6)	(22:6)	(22:6)	NA	NA	884.544	C50 H79 O10 N1 P1	B	Normal
	3.63_798.529072983333	0.624893	0.415572	0.737211	1.41518	PS(37:3)	PS(37:3)	M-H	PS	(37:3)	(37:3)	NA	NA	NA	798.529	C43 H77 O10 N1 P1	C	Normal
	3.73_887.653474016949	0.51539	0.253494	0.679695	1.57594	PA(32:6/18:0)	PA(50:6)	M-H	PA	(32:6/18:0)	(32:6)	(18:0)	NA	NA	887.654	C53 H92 O8 N0 P1	B	Normal
	3.82_782.569528866667	0.669549	0.267358	0.679695	1.44736	PC(36:4)	PC(36:4)	M+H	PC	(36:4)	(36:4)	NA	NA	NA	782.569	C44 H81 O8 N1 P1	C	Normal
	3.83_841.5026052	1.63007	0.330132	0.712147	1.30069	PG(20:4/22:6)	PG(42:10)	M-H	PG	(20:4/22:6)	(20:4)	(22:6)	NA	NA	841.503	C48 H74 O10 N0 P1	B	Normal
	3.83_915.5972016	0.856207	0.270896	0.679695	0.428186	PI(18:0/22:3)	PI(40:3)	M-H	PI	(18:0/22:3)	(18:0)	(22:3)	NA	NA	915.597	C49 H88 O13 N0 P1	B	Normal
	3.86_867.518248566667	1.25155	0.909371	0.968431	0.798749	PG(22:5/22:6)	PG(44:11)	M-H	PG	(22:5/22:6)	(22:5)	(22:6)	NA	NA	867.518	C50 H76 O10 N0 P1	B	Normal
	3.9_608.393923966667	1.56417	0.0492487	0.561435	1.41228	LPS(24:0)	LPS(24:0)	M-H	LPS	(24:0)	(24:0)	NA	NA	NA	608.393	C30 H59 O9 N1 P1	B	Up
	3.9_630.377614216667	1.74335	0.0675546	0.602872	1.92269	LPS(26:3)	LPS(26:3)	M-H	LPS	(26:3)	(26:3)	NA	NA	NA	630.378	C32 H57 O9 N1 P1	D	Normal
	3.94_780.554088533333	0.830122	0.578209	0.815459	0.780367	PC(36:5)	PC(36:5)	M+H	PC	(36:5)	(36:5)	NA	NA	NA	780.554	C44 H79 O8 N1 P1	C	Normal
	3.96_730.538141366667	0.874073	0.813899	0.926315	0.409246	PC(32:2)	PC(32:2)	M+H	PC	(32:2)	(32:2)	NA	NA	NA	730.538	C40 H77 O8 N1 P1	C	Normal
	3.96_817.503159266667	0.970392	0.940862	0.981876	0.843875	PG(18:2/22:6)	PG(40:8)	M-H	PG	(18:2/22:6)	(18:2)	(22:6)	NA	NA	817.503	C46 H74 O10 N0 P1	B	Normal
	3.98_756.554022233333	0.870817	0.383237	0.733988	0.676462	PC(34:3)	PC(34:3)	M+H	PC	(34:3)	(34:3)	NA	NA	NA	756.554	C42 H79 O8 N1 P1	C	Normal
	3.99_885.637261716667	0.509786	0.254728	0.679695	1.42793	PA(32:5/18:2)	PA(50:7)	M-H	PA	(32:5/18:2)	(32:5)	(18:2)	NA	NA	885.638	C53 H90 O8 N0 P1	B	Normal
	4.04_650.47570155	0.952498	0.68949	0.881196	0.784263	PC(26:0)	PC(26:0)	M+H	PC	(26:0)	(26:0)	NA	NA	NA	650.476	C34 H69 O8 N1 P1	C	Normal
	4.09_758.56960575	0.552517	0.0966541	0.628777	1.33185	PC(34:2)	PC(34:2)	M+H	PC	(34:2)	(34:2)	NA	NA	NA	758.569	C42 H81 O8 N1 P1	C	Normal
	4.16_1442.80062783333	1.10672	0.354912	0.724325	0.730919	GD3(d34:1)	GD3(d34:1)	M-H	GD3	(d34:1)	(d34:1)	NA	NA	NA	1442.8	C68 H120 O29 N3	C	Normal
	4.21_665.44030455	1.46278	0.203727	0.674914	1.18671	PG(14:0/14:0)	PG(28:0)	M-H	PG	(14:0/14:0)	(14:0)	(14:0)	NA	NA	665.44	C34 H66 O10 N0 P1	B	Normal
	4.26_676.491218616667	1.23587	0.497975	0.777432	0.657802	PC(28:1)	PC(28:1)	M+H	PC	(28:1)	(28:1)	NA	NA	NA	676.491	C36 H71 O8 N1 P1	C	Normal
	4.28_905.51857465	0.436852	0.0480286	0.556559	1.82358	PI(20:4/20:4)	PI(40:8)	M-H	PI	(20:4/20:4)	(20:4)	(20:4)	NA	NA	905.519	C49 H78 O13 N0 P1	A	Down
	4.3_594.449348133333	0.845116	0.345815	0.719313	0.527396	PC(23:0e)	PC(23:0e)	M+H	PC	(23:0e)	(23:0e)	NA	NA	NA	594.449	C31 H65 O7 N1 P1	C	Normal
	4.34_782.56952015	0.867637	0.454609	0.754908	0.681042	PC(36:4)(rep)	PC(36:4)	M+H	PC	(36:4)	(36:4)	NA	NA	NA	782.569	C44 H81 O8 N1 P1	C	Normal
	4.36_503.350707666667	1.64646	0.171235	0.674914	1.63204	cPA(24:0)	cPA(24:0)	M-H	cPA	(24:0)	(24:0)	NA	NA	NA	503.351	C27 H52 O6 N0 P1	B	Normal
	4.38_784.58554865	0.724214	0.30238	0.691292	1.10965	PC(36:3)	PC(36:3)	M+H	PC	(36:3)	(36:3)	NA	NA	NA	784.585	C44 H83 O8 N1 P1	C	Normal
	4.41_762.600965133333	0.750836	0.43962	0.751092	0.798356	PC(34:0)	PC(34:0)	M+H	PC	(34:0)	(34:0)	NA	NA	NA	762.601	C42 H85 O8 N1 P1	C	Normal
	4.43_798.529072033333	1.63671	0.569913	0.812126	1.80329	PS(37:3)(rep)	PS(37:3)	M-H	PS	(37:3)	(37:3)	NA	NA	NA	798.529	C43 H77 O10 N1 P1	C	Normal
	4.44_1169.71643856667	0.989421	0.96731	0.99388	0.439254	GM3(d34:0	GM3(d34:0	M-H	GM3	(d34:0+O)	(d34:0+O)	NA	NA	NA	1169.72	C57 H105 O22 N2	D	Normal
	4.44_738.506847016667	0.794697	0.367063	0.731788	0.95616	PE(36:5)	PE(36:5)	M+H	PE	(36:5)	(36:5)	NA	NA	NA	738.507	C41 H73 O8 N1 P1	C	Normal
	4.53_855.503374566667	1.34898	0.232338	0.674914	1.03176	PI(16:0/20:5)	PI(36:5)	M-H	PI	(16:0/20:5)	(16:0)	(20:5)	NA	NA	855.503	C45 H76 O13 N0 P1	A	Normal
	4.54_869.533907333333	1.32109	0.820296	0.926315	1.5081	PG(22:4/22:6)	PG(44:10)	M-H	PG	(22:4/22:6)	(22:4)	(22:6)	NA	NA	869.534	C50 H78 O10 N0 P1	B	Normal
	4.56_1275.79468318966	0.390305	0.350386	0.721324	1.3222	GM3(d42:3	GM3(d42:3	M-H	GM3	(d42:3+O)	(d42:3+O)	NA	NA	NA	1275.79	C65 H115 O22 N2	D	Normal
	4.57_717.471879366667	1.19401	0.336995	0.715217	0.833292	PG(16:1/16:1)	PG(32:2)	M-H	PG	(16:1/16:1)	(16:1)	(16:1)	NA	NA	717.471	C38 H70 O10 N0 P1	B	Normal
	4.67_1167.70079533333	1.05232	0.3838	0.733988	0.329676	GM3(d34:1(rep)	GM3(d34:1	M-H	GM3	(d34:1+O)	(d34:1+O)	NA	NA	NA	1167.7	C57 H103 O22 N2	D	Normal
	4.67_857.519208928571	0.607849	0.0245822	0.528059	1.54094	PI(18:2/18:2)	PI(36:4)	M-H	PI	(18:2/18:2)	(18:2)	(18:2)	NA	NA	857.519	C45 H78 O13 N0 P1	A	Down
	4.68_1169.71562501667	0.975526	0.729095	0.899718	0.145712	GM3(d34:1	GM3(d34:1	M+H	GM3	(d34:1+O)	(d34:1+O)	NA	NA	NA	1169.72	C57 H105 O22 N2	D	Normal
	4.72_828.553834866667	0.658455	0.873437	0.947874	0.921395	PC(40:9)	PC(40:9)	M+H	PC	(40:9)	(40:9)	NA	NA	NA	828.554	C48 H79 O8 N1 P1	C	Normal
	4.78_728.522718683333	0.898893	0.532679	0.788397	0.482586	PC(32:3)	PC(32:3)	M+H	PC	(32:3)	(32:3)	NA	NA	NA	728.522	C40 H75 O8 N1 P1	C	Normal
	4.78_767.4873646	1.39177	0.186677	0.674914	0.846583	PG(16:0/20:5)	PG(36:5)	M-H	PG	(16:0/20:5)	(16:0)	(20:5)	NA	NA	767.487	C42 H72 O10 N0 P1	B	Normal
	4.85_631.43449125	1.4168	0.235485	0.674914	1.65872	PMe(16:1/14:0)	PMe(30:1)	M-H	PMe	(16:1/14:0)	(16:1)	(14:0)	NA	NA	631.434	C34 H64 O8 N0 P1	B	Normal
	4.87_619.434436266667	2.11367	0.382868	0.733988	1.4742	PEt(14:0/14:0)	PEt(28:0)	M-H	PEt	(14:0/14:0)	(14:0)	(14:0)	NA	NA	619.434	C33 H64 O8 N0 P1	B	Normal
	4.87_878.5696135	0.568611	0.198867	0.674914	1.17529	PC(44:12)	PC(44:12)	M+H	PC	(44:12)	(44:12)	NA	NA	NA	878.569	C52 H81 O8 N1 P1	C	Normal
	4.91_743.487677183333	1.55571	0.0801054	0.602872	1.71433	PG(16:0/18:3)	PG(34:3)	M-H	PG	(16:0/18:3)	(16:0)	(18:3)	NA	NA	743.487	C40 H72 O10 N0 P1	B	Normal
	4.91_808.5851345	1.00114	0.816409	0.926315	1.06442	PC(38:5)	PC(38:5)	M+H	PC	(38:5)	(38:5)	NA	NA	NA	808.585	C46 H83 O8 N1 P1	C	Normal
	4.94_745.503004983333	1.48792	0.265181	0.679695	1.17854	PG(16:0/18:2)	PG(34:2)	M-H	PG	(16:0/18:2)	(16:0)	(18:2)	NA	NA	745.503	C40 H74 O10 N0 P1	B	Normal
	4.94_769.503398516667	0.80308	0.359623	0.724325	0.872926	PG(18:2/18:2)(rep)(rep)	PG(36:4)	M-H	PG	(18:2/18:2)	(18:2)	(18:2)	NA	NA	769.503	C42 H74 O10 N0 P1	B	Normal
	4.94_788.5436227	0.721615	0.0710972	0.602872	1.1489	PG(18:2/18:2)(rep)	PG(36:4)	M+NH4	PG	(18:2/18:2)	(18:2)	(18:2)	NA	NA	788.544	C42 H79 O10 N1 P1	A	Normal
	4.95_1516.83757596667	1.05838	0.571757	0.812819	0.557938	GM1(d34:1)	GM1(d34:1)	M-H	GM1	(d34:1)	(d34:1)	NA	NA	NA	1516.84	C71 H126 O31 N3	C	Normal
	4.95_700.572210166667	1.04303	0.602846	0.826837	0.326995	CerG1(d18:1/16:0)	CerG1(d34:1)	M+H	CerG1	(d18:1/16:0)	(d18:1)	(16:0)	NA	NA	700.572	C40 H78 O8 N1	A	Normal
	4.96_1151.70585915	1.06151	0.506383	0.78204	0.623795	GM3(d34:1)(rep)	GM3(d34:1)	M-H	GM3	(d34:1)	(d34:1)	NA	NA	NA	1151.71	C57 H103 O21 N2	D	Normal
	4.96_1153.72209871667	1.03319	0.668312	0.866165	0.595054	GM3(d34:1)	GM3(d34:1)	M+H	GM3	(d34:1)	(d34:1)	NA	NA	NA	1153.72	C57 H105 O21 N2	D	Normal
	4.97_804.55407925	0.564899	0.254746	0.679695	1.2571	PC(38:7)	PC(38:7)	M+H	PC	(38:7)	(38:7)	NA	NA	NA	804.554	C46 H79 O8 N1 P1	C	Normal
	4.98_905.515087933333	0.812125	0.294916	0.688153	1.30418	PI(38:6)	PI(38:6)	M+Na	PI	(16:0/22:6)	(16:0)	(22:6)	NA	NA	905.515	C47 H79 O13 N0 P1 Na1	C	Normal
	4.99_784.585299683333	1.11686	0.986316	0.997037	0.732098	PC(36:3)(rep)	PC(36:3)	M+H	PC	(36:3)	(36:3)	NA	NA	NA	784.585	C44 H83 O8 N1 P1	C	Normal
	4.99_881.519444716667	1.02619	0.731765	0.901155	0.181287	PI(16:0/22:6)	PI(38:6)	M-H	PI	(16:0/22:6)	(16:0)	(22:6)	NA	NA	881.519	C47 H78 O13 N0 P1	A	Normal
	5.01_702.506955067797	1.41305	0.222483	0.674914	1.3341	PC(30:2)	PC(30:2)	M+H	PC	(30:2)	(30:2)	NA	NA	NA	702.507	C38 H73 O8 N1 P1	C	Normal
	5.04_766.574531466667	1.00649	0.662612	0.865014	0.77939	PC(36:4p)	PC(36:4p)	M+H	PC	(36:4p)	(36:4p)	NA	NA	NA	766.575	C44 H81 O7 N1 P1	C	Normal
	5.07_771.519114283333	0.788879	0.116969	0.650061	0.837068	PG(18:1/18:2)	PG(36:3)	M-H	PG	(18:1/18:2)	(18:1)	(18:2)	NA	NA	771.518	C42 H76 O10 N0 P1	B	Normal
	5.08_821.533878733333	2.04954	0.113672	0.650061	1.32038	PG(18:1/22:5)	PG(40:6)	M-H	PG	(18:1/22:5)	(18:1)	(22:5)	NA	NA	821.534	C46 H78 O10 N0 P1	B	Normal
	5.1_778.538482416667	0.789872	0.504334	0.781978	0.832196	PC(36:6)	PC(36:6)	M+H	PC	(36:6)	(36:6)	NA	NA	NA	778.538	C44 H77 O8 N1 P1	C	Normal
	5.11_645.450106066667	1.6686	0.221643	0.674914	1.53437	PA(16:0/16:1)	PA(32:1)	M-H	PA	(16:0/16:1)	(16:0)	(16:1)	NA	NA	645.45	C35 H66 O8 N0 P1	A	Normal
	5.11_645.450285883333	1.70187	0.181619	0.674914	1.51522	PEt(16:1/14:0)	PEt(30:1)	M-H	PEt	(16:1/14:0)	(16:1)	(14:0)	NA	NA	645.45	C35 H66 O8 N0 P1	B	Normal
	5.11_806.497912616667	0.917572	0.490752	0.777432	0.62801	PS(16:0/22:6)	PS(38:6)	M-H	PS	(16:0/22:6)	(16:0)	(22:6)	NA	NA	806.498	C44 H73 O10 N1 P1	B	Normal
	5.12_907.534257316667	0.832885	0.533793	0.788397	0.697529	PI(18:1/22:6)	PI(40:7)	M-H	PI	(18:1/22:6)	(18:1)	(22:6)	NA	NA	907.534	C49 H80 O13 N0 P1	A	Normal
	5.19_717.471237783333	1.46455	0.216237	0.674914	1.37076	PG(16:0/16:2)	PG(32:2)	M-H	PG	(16:0/16:2)	(16:0)	(16:2)	NA	NA	717.471	C38 H70 O10 N0 P1	B	Normal
	5.2_675.543790766667	0.971867	0.793087	0.921287	0.485635	SM(d32:1)	SM(d32:1)	M+H	SM	(d16:1/16:0)	(d16:1)	(16:0)	NA	NA	675.544	C37 H76 O6 N2 P1	C	Normal
	5.2_697.526012366667	1.01925	0.790604	0.921287	0.46394	SM(d34:4)	SM(d34:4)	M+H	SM	(d34:4)	(d34:4)	NA	NA	NA	697.528	C39 H74 O6 N2 P1	C	Normal
	5.21_707.46576535	1.34723	0.0780168	0.602872	0.931189	PMe(16:0/20:5)	PMe(36:5)	M-H	PMe	(16:0/20:5)	(16:0)	(20:5)	NA	NA	707.466	C40 H68 O8 N0 P1	B	Normal
	5.22_706.466478733333	1.37254	0.4079	0.737211	1.36278	PS(16:0/14:0)	PS(30:0)	M-H	PS	(16:0/14:0)	(16:0)	(14:0)	NA	NA	706.466	C36 H69 O10 N1 P1	B	Normal
	5.22_854.569865366667	0.441201	0.0995812	0.637116	1.61937	PC(42:10)	PC(42:10)	M+H	PC	(20:4/22:6)	(20:4)	(22:6)	NA	NA	854.569	C50 H81 O8 N1 P1	C	Normal
	5.25_898.560627033333	0.471254	0.145563	0.659876	1.51267	PC(20:4/22:6)	PC(42:10)	M+HCOO	PC	(20:4/22:6)	(20:4)	(22:6)	NA	NA	898.56	C51 H81 O10 N1 P1	A	Normal
	5.26_678.506981466667	1.40597	0.23036	0.674914	1.04818	PC(28:0)(rep)	PC(28:0)	M+H	PC	(14:0/14:0)	(14:0)	(14:0)	NA	NA	678.507	C36 H73 O8 N1 P1	C	Normal
	5.26_700.489093816667	1.6252	0.193902	0.674914	1.18521	PC(28:0)	PC(28:0)	M+Na	PC	(14:0/14:0)	(14:0)	(14:0)	NA	NA	700.489	C36 H72 O8 N1 P1 Na1	C	Normal
	5.26_700.4892033	1.62374	0.198178	0.674914	1.19773	PC(30:3)	PC(30:3)	M+H	PC	(30:3)	(30:3)	NA	NA	NA	700.491	C38 H71 O8 N1 P1	C	Normal
	5.28_793.503482416667	1.11197	0.411254	0.737211	0.87229	PG(16:0/22:6)(rep)	PG(38:6)	M-H	PG	(16:0/22:6)	(16:0)	(22:6)	NA	NA	793.503	C44 H74 O10 N0 P1	B	Normal
	5.28_812.54365325	0.968904	0.986823	0.997037	0.283127	PG(16:0/22:6)(rep)(rep)	PG(38:6)	M+NH4	PG	(16:0/22:6)	(16:0)	(22:6)	NA	NA	812.544	C44 H79 O10 N1 P1	B	Normal
	5.29_671.465823583333	1.28049	0.421142	0.742512	1.0693	PEt(16:1/16:1)	PEt(32:2)	M-H	PEt	(16:1/16:1)	(16:1)	(16:1)	NA	NA	671.466	C37 H68 O8 N0 P1	B	Normal
	5.29_722.498770166667	1.51115	0.165517	0.674914	1.16488	PC(14:0/14:0)	PC(28:0)	M+HCOO	PC	(14:0/14:0)	(14:0)	(14:0)	NA	NA	722.498	C37 H73 O10 N1 P1	A	Normal
	5.3_760.585114254237	0.667448	0.441233	0.751092	0.825198	PC(34:1)(rep)	PC(34:1)	M+H	PC	(34:1)	(34:1)	NA	NA	NA	760.585	C42 H83 O8 N1 P1	C	Normal
	5.32_662.477002116667	1.52719	0.162487	0.674914	1.17295	dMePE(14:0/14:0)	dMePE(28:0)	M-H	dMePE	(14:0/14:0)	(14:0)	(14:0)	NA	NA	662.477	C35 H69 O8 N1 P1	B	Normal
	5.32_662.47745395	1.50423	0.190947	0.674914	1.14905	PE(16:0/14:0)	PE(30:0)	M-H	PE	(16:0/14:0)	(16:0)	(14:0)	NA	NA	662.477	C35 H69 O8 N1 P1	B	Normal
	5.34_876.560512233333	1.06028	0.748437	0.90278	0.847507	PI(16:0/20:4)(rep)	PI(36:4)	M+NH4	PI	(16:0/20:4)	(16:0)	(20:4)	NA	NA	876.56	C45 H83 O13 N1 P1	B	Normal
	5.35_857.519415466667	1.13363	0.437568	0.751092	0.686572	PI(16:0/20:4)	PI(36:4)	M-H	PI	(16:0/20:4)	(16:0)	(20:4)	NA	NA	857.519	C45 H78 O13 N0 P1	A	Normal
	5.39_723.541828683333	1.1877	0.235069	0.674914	0.66804	SM(d36:5)	SM(d36:5)	M+H	SM	(d36:5)	(d36:5)	NA	NA	NA	723.544	C41 H76 O6 N2 P1	C	Normal
	5.39_738.507964316667	0.970725	0.696895	0.884606	0.525867	PE(16:0/20:4)	PE(36:4)	M-H	PE	(16:0/20:4)	(16:0)	(20:4)	NA	NA	738.508	C41 H73 O8 N1 P1	B	Normal
	5.4_1153.72154273333	0.917504	0.744029	0.90278	0.457928	GM3(d34:0)(rep)	GM3(d34:0)	M-H	GM3	(d34:0)	(d34:0)	NA	NA	NA	1153.72	C57 H105 O21 N2	D	Normal
	5.4_701.55963455	1.02951	0.818158	0.926315	0.548309	SM(d34:2)	SM(d34:2)	M+H	SM	(d16:1/18:1)	(d16:1)	(18:1)	NA	NA	701.559	C39 H78 O6 N2 P1	C	Normal
	5.41_1155.73772166667	0.873846	0.571286	0.812819	0.526272	GM3(d34:0)	GM3(d34:0)	M+H	GM3	(d34:0)	(d34:0)	NA	NA	NA	1155.74	C57 H107 O21 N2	D	Normal
	5.41_738.507941333333	0.896193	0.542769	0.791345	0.561178	dMePE(34:4)	dMePE(34:4)	M-H	dMePE	(34:4)	(34:4)	NA	NA	NA	738.508	C41 H73 O8 N1 P1	C	Normal
	5.42_693.47199455	1.43235	0.133721	0.659876	1.05424	PG(16:0/14:0)	PG(30:0)	M-H	PG	(16:0/14:0)	(16:0)	(14:0)	NA	NA	693.471	C36 H70 O10 N0 P1	B	Normal
	5.42_712.51244985	1.44875	0.117304	0.650061	1.09229	PG(30:0)(rep)	PG(30:0)	M+NH4	PG	(16:0/14:0)	(16:0)	(14:0)	NA	NA	712.512	C36 H75 O10 N1 P1	C	Normal
	5.42_717.468037766667	1.30732	0.198933	0.674914	0.915874	PG(30:0)	PG(30:0)	M+Na	PG	(16:0/14:0)	(16:0)	(14:0)	NA	NA	717.468	C36 H71 O10 N0 P1 Na1	C	Normal
	5.42_885.548906	1.08231	0.596081	0.824054	0.7627	PI(38:5)(rep)	PI(38:5)	M+H	PI	(18:0/20:5)	(18:0)	(20:5)	NA	NA	885.549	C47 H82 O13 N0 P1	C	Normal
	5.42_902.576047066667	1.15406	0.384094	0.733988	0.648223	PI(38:5)	PI(38:5)	M+NH4	PI	(18:0/20:5)	(18:0)	(20:5)	NA	NA	902.575	C47 H85 O13 N1 P1	C	Normal
	5.43_907.5307146	1.03148	0.988013	0.997037	0.59294	PI(38:5)(rep)(rep)	PI(38:5)	M+Na	PI	(18:0/20:5)	(18:0)	(20:5)	NA	NA	907.531	C47 H81 O13 N0 P1 Na1	C	Normal
	5.44_728.52331635	1.43377	0.295845	0.688153	1.04774	PC(32:3)(rep)	PC(32:3)	M+H	PC	(32:3)	(32:3)	NA	NA	NA	728.522	C40 H75 O8 N1 P1	C	Normal
	5.45_883.535056733333	1.06598	0.609083	0.829694	0.801218	PI(18:0/20:5)	PI(38:5)	M-H	PI	(18:0/20:5)	(18:0)	(20:5)	NA	NA	883.534	C47 H80 O13 N0 P1	A	Normal
	5.48_721.481431983333	1.71454	0.146888	0.659876	1.26116	PEt(16:0/20:5)	PEt(36:5)	M-H	PEt	(16:0/20:5)	(16:0)	(20:5)	NA	NA	721.481	C41 H70 O8 N0 P1	B	Normal
	5.48_754.538438866667	1.211	0.378859	0.733988	0.771949	PC(34:4)	PC(34:4)	M+H	PC	(14:0/20:4)	(14:0)	(20:4)	NA	NA	754.538	C42 H77 O8 N1 P1	C	Normal
	5.49_782.49876495	1.22461	0.0386273	0.556559	0.856018	PS(16:0/20:4)	PS(36:4)	M-H	PS	(16:0/20:4)	(16:0)	(20:4)	NA	NA	782.498	C42 H73 O10 N1 P1	A	Normal
	5.53_732.482547433333	1.23908	0.416526	0.737211	1.23349	PS(16:0/16:1)	PS(32:1)	M-H	PS	(16:0/16:1)	(16:0)	(16:1)	NA	NA	732.482	C38 H71 O10 N1 P1	A	Normal
	5.53_909.549968983333	0.985136	0.795336	0.921287	0.832022	PI(18:1/22:5)	PI(40:6)	M-H	PI	(18:1/22:5)	(18:1)	(22:5)	NA	NA	909.55	C49 H82 O13 N0 P1	A	Normal
	5.54_704.5229179	1.38292	0.268824	0.679695	1.13445	PC(30:1)(rep)	PC(30:1)	M+H	PC	(16:1/14:0)	(16:1)	(14:0)	NA	NA	704.522	C38 H75 O8 N1 P1	C	Normal
	5.54_726.504478133333	1.09657	0.599223	0.825396	0.576141	PC(32:4)	PC(32:4)	M+H	PC	(32:4)	(32:4)	NA	NA	NA	726.507	C40 H73 O8 N1 P1	C	Normal
	5.54_726.505007	1.26109	0.500945	0.778741	0.772084	PC(30:1)	PC(30:1)	M+Na	PC	(16:1/14:0)	(16:1)	(14:0)	NA	NA	726.504	C38 H74 O8 N1 P1 Na1	C	Normal
	5.54_782.569446016667	0.842044	0.627259	0.835709	1.19157	PC(36:4)(rep)(rep)	PC(36:4)	M+H	PC	(36:4)	(36:4)	NA	NA	NA	782.569	C44 H81 O8 N1 P1	C	Normal
	5.54_852.559830933333	0.747871	0.201549	0.674914	1.36242	PI(34:2)	PI(34:2)	M+NH4	PI	(16:0/18:2)	(16:0)	(18:2)	NA	NA	852.56	C43 H83 O13 N1 P1	C	Normal
	5.54_857.515054383333	0.88417	0.266256	0.679695	0.609293	PI(34:2)(rep)	PI(34:2)	M+Na	PI	(16:0/18:2)	(16:0)	(18:2)	NA	NA	857.515	C43 H79 O13 N0 P1 Na1	C	Normal
	5.55_748.514372883333	2.18124	0.193187	0.674914	1.47181	PC(16:1/14:0)	PC(30:1)	M+HCOO	PC	(16:1/14:0)	(16:1)	(14:0)	NA	NA	748.513	C39 H75 O10 N1 P1	A	Normal
	5.55_833.5195877	0.827744	0.0235148	0.521245	0.933557	PI(16:0/18:2)	PI(34:2)	M-H	PI	(16:0/18:2)	(16:0)	(18:2)	NA	NA	833.519	C43 H78 O13 N0 P1	A	Normal
	5.58_719.487836216667	1.42366	0.182885	0.674914	1.124	PG(16:0/16:1)	PG(32:1)	M-H	PG	(16:0/16:1)	(16:0)	(16:1)	NA	NA	719.487	C38 H72 O10 N0 P1	B	Normal
	5.58_784.585142866667	1.13765	0.895902	0.958993	0.682928	PC(36:3)(rep)(rep)	PC(36:3)	M+H	PC	(36:3)	(36:3)	NA	NA	NA	784.585	C44 H83 O8 N1 P1	C	Normal
	5.58_852.551392383333	0.521522	0.0735017	0.602872	1.19605	PC(40:8)(rep)	PC(40:8)	M+Na	PC	(20:4/20:4)	(20:4)	(20:4)	NA	NA	852.551	C48 H80 O8 N1 P1 Na1	C	Normal
	5.59_738.528506233333	1.16719	0.370208	0.733988	0.774881	PG(32:1)(rep)	PG(32:1)	M+NH4	PG	(16:0/16:1)	(16:0)	(16:1)	NA	NA	738.528	C38 H77 O10 N1 P1	C	Normal
	5.59_743.483982566667	1.98817	0.048356	0.556559	1.63419	PG(32:1)	PG(32:1)	M+Na	PG	(16:0/16:1)	(16:0)	(16:1)	NA	NA	743.483	C38 H73 O10 N0 P1 Na1	C	Up
	5.6_808.585377083333	0.987772	0.600093	0.825646	0.530911	PC(38:5)(rep)	PC(38:5)	M+H	PC	(38:5)	(38:5)	NA	NA	NA	808.585	C46 H83 O8 N1 P1	C	Normal
	5.61_688.493048733333	1.57868	0.115112	0.650061	1.46845	dMePE(16:1/14:0)	dMePE(30:1)	M-H	dMePE	(16:1/14:0)	(16:1)	(14:0)	NA	NA	688.492	C37 H71 O8 N1 P1	B	Normal
	5.61_808.514284283333	0.975346	0.709923	0.889819	0.481722	PS(18:0/20:5)	PS(38:5)	M-H	PS	(18:0/20:5)	(18:0)	(20:5)	NA	NA	808.513	C44 H75 O10 N1 P1	A	Normal
	5.61_830.570407033333	0.436833	0.0857434	0.603994	1.65598	PC(40:8)	PC(40:8)	M+H	PC	(20:4/20:4)	(20:4)	(20:4)	NA	NA	830.569	C48 H81 O8 N1 P1	C	Normal
	5.64_1165.72157655	1.01921	0.766142	0.908662	0.356014	GM3(d35:1)	GM3(d35:1)	M-H	GM3	(d35:1)	(d35:1)	NA	NA	NA	1165.72	C58 H105 O21 N2	D	Normal
	5.65_1041.45124716667	1.2693	0.151149	0.659876	0.961618	PIP2(38:6)	PIP2(38:6)	M-H	PIP2	(38:6)	(38:6)	NA	NA	NA	1041.45	C47 H80 O19 N0 P3	C	Normal
	5.65_769.50344775	1.31484	0.152223	0.659876	1.10435	PG(16:0/20:4)(rep)	PG(36:4)	M-H	PG	(16:0/20:4)	(16:0)	(20:4)	NA	NA	769.503	C42 H74 O10 N0 P1	B	Normal
	5.65_788.544128483333	1.15658	0.360306	0.724325	0.952281	PG(16:0/20:4)	PG(36:4)	M+NH4	PG	(16:0/20:4)	(16:0)	(20:4)	NA	NA	788.544	C42 H79 O10 N1 P1	A	Normal
	5.65_874.5606434	0.658183	0.139441	0.659876	1.21531	PC(20:4/20:4)	PC(40:8)	M+HCOO	PC	(20:4/20:4)	(20:4)	(20:4)	NA	NA	874.56	C49 H81 O10 N1 P1	A	Normal
	5.66_1430.83738193333	1.16752	0.103505	0.641943	0.898516	CerG3GNAc2(d34:1)	CerG3GNAc2(d34:1)	M+H	CerG3GNAc2	(d34:1)	(d34:1)	NA	NA	NA	1430.84	C68 H124 O28 N3	C	Normal
	5.68_895.534228683333	0.793406	0.45982	0.754908	0.802576	PI(17:0/22:6)	PI(39:6)	M-H	PI	(17:0/22:6)	(17:0)	(22:6)	NA	NA	895.534	C48 H80 O13 N0 P1	A	Normal
	5.69_723.4970459	1.118	0.892514	0.957293	0.388789	PA(20:2/18:2)	PA(38:4)	M-H	PA	(20:2/18:2)	(20:2)	(18:2)	NA	NA	723.497	C41 H72 O8 N0 P1	B	Normal
	5.69_723.4970908	1.07492	0.691648	0.881836	0.309984	PEt(18:2/18:2)	PEt(36:4)	M-H	PEt	(18:2/18:2)	(18:2)	(18:2)	NA	NA	723.497	C41 H72 O8 N0 P1	B	Normal
	5.69_780.48204135	1.00214	0.870807	0.947539	0.67284	PS(36:5)	PS(36:5)	M-H	PS	(36:5)	(36:5)	NA	NA	NA	780.482	C42 H71 O10 N1 P1	C	Normal
	5.69_859.53506705	0.725322	0.00795358	0.307338	1.14941	PI(18:1/18:2)	PI(36:3)	M-H	PI	(18:1/18:2)	(18:1)	(18:2)	NA	NA	859.534	C45 H80 O13 N0 P1	A	Down
	5.7_856.585112633333	0.578846	0.23036	0.674914	1.27006	PC(42:9)	PC(42:9)	M+H	PC	(42:9)	(42:9)	NA	NA	NA	856.585	C50 H83 O8 N1 P1	C	Normal
	5.7_991.435635983333	1.30489	0.228704	0.674914	1.36701	PIP2(34:3)	PIP2(34:3)	M-H	PIP2	(34:3)	(34:3)	NA	NA	NA	991.436	C43 H78 O19 N0 P3	C	Normal
	5.72_795.519158833333	1.19332	0.247523	0.674914	0.591242	PG(16:0/22:5)	PG(38:5)	M-H	PG	(16:0/22:5)	(16:0)	(22:5)	NA	NA	795.518	C44 H76 O10 N0 P1	B	Normal
	5.73_752.520398566667	1.0934	0.743584	0.90278	0.794677	PC(32:2)(rep)	PC(32:2)	M+Na	PC	(14:0/18:2)	(14:0)	(18:2)	NA	NA	752.52	C40 H76 O8 N1 P1 Na1	C	Normal
	5.73_758.498635783333	1.06241	0.638058	0.845797	0.840099	PS(16:0/18:2)	PS(34:2)	M-H	PS	(16:0/18:2)	(16:0)	(18:2)	NA	NA	758.498	C40 H73 O10 N1 P1	A	Normal
	5.74_730.538831733333	1.08012	0.653125	0.859111	0.705133	PC(32:2)(rep)(rep)	PC(32:2)	M+H	PC	(14:0/18:2)	(14:0)	(18:2)	NA	NA	730.538	C40 H77 O8 N1 P1	C	Normal
	5.75_677.559625466667	0.898635	0.486964	0.775127	0.610288	SM(d32:0)	SM(d32:0)	M+H	SM	(d32:0)	(d32:0)	NA	NA	NA	677.559	C37 H78 O6 N2 P1	C	Normal
	5.75_733.481395333333	1.1189	0.407049	0.737211	0.471954	PA(16:0/23:6)	PA(39:6)	M-H	PA	(16:0/23:6)	(16:0)	(23:6)	NA	NA	733.481	C42 H70 O8 N0 P1	B	Normal
	5.75_733.481409033333	1.1189	0.407049	0.737211	0.471954	PMe(16:0/22:6)	PMe(38:6)	M-H	PMe	(16:0/22:6)	(16:0)	(22:6)	NA	NA	733.481	C42 H70 O8 N0 P1	B	Normal
	5.76_727.57492195	0.885411	0.762925	0.908082	0.415206	SM(d36:3)	SM(d36:3)	M+H	SM	(d36:3)	(d36:3)	NA	NA	NA	727.575	C41 H80 O6 N2 P1	C	Normal
	5.77_824.54585645	0.811476	0.979692	0.997037	0.492298	PC(16:0/20:5)	PC(36:5)	M+HCOO	PC	(16:0/20:5)	(16:0)	(20:5)	NA	NA	824.545	C45 H79 O10 N1 P1	A	Normal
	5.78_760.513005416667	1.05738	0.811515	0.926315	0.334518	PS(34:2)	PS(34:2)	M+H	PS	(16:0/18:2)	(16:0)	(18:2)	NA	NA	760.512	C40 H75 O10 N1 P1	C	Normal
	5.79_714.508836183333	1.14898	0.848437	0.936881	0.580164	dMePE(14:0/18:2)	dMePE(32:2)	M-H	dMePE	(14:0/18:2)	(14:0)	(18:2)	NA	NA	714.508	C39 H73 O8 N1 P1	B	Normal
	5.82_659.465746206897	2.05883	0.221789	0.674914	1.48951	PEt(15:0/16:1)	PEt(31:1)	M-H	PEt	(15:0/16:1)	(15:0)	(16:1)	NA	NA	659.466	C36 H68 O8 N0 P1	B	Normal
	5.82_764.52359535	0.929936	0.791747	0.921287	0.907952	PE(16:1/22:4)	PE(38:5)	M-H	PE	(16:1/22:4)	(16:1)	(22:4)	NA	NA	764.524	C43 H75 O8 N1 P1	B	Normal
	5.82_792.554211066667	0.524223	0.171155	0.674914	1.34129	PC(37:6)	PC(37:6)	M+H	PC	(15:0/22:6)	(15:0)	(22:6)	NA	NA	792.554	C45 H79 O8 N1 P1	C	Normal
	5.83_806.497514216667	0.835741	0.54861	0.794058	1.18421	PS(38:6)	PS(38:6)	M-H	PS	(38:6)	(38:6)	NA	NA	NA	806.498	C44 H73 O10 N1 P1	C	Normal
	5.85_784.514377	0.89172	0.722484	0.894326	1.19543	PS(18:1/18:2)	PS(36:3)	M-H	PS	(18:1/18:2)	(18:1)	(18:2)	NA	NA	784.513	C42 H75 O10 N1 P1	A	Normal
	5.87_716.52249245	1.75403	0.0654958	0.602872	1.31115	PC(31:2)(rep)	PC(31:2)	M+H	PC	(31:2)	(31:2)	NA	NA	NA	716.522	C39 H75 O8 N1 P1	C	Normal
	5.88_1017.45262281667	1.00587	0.997037	0.997037	0.0839411	PIP2(18:2/18:2)	PIP2(36:4)	M-H	PIP2	(18:2/18:2)	(18:2)	(18:2)	NA	NA	1017.45	C45 H80 O19 N0 P3	B	Normal
	5.88_745.503601766667	1.13183	0.0831183	0.603242	0.515065	PG(16:0/18:2)(rep)	PG(34:2)	M-H	PG	(16:0/18:2)	(16:0)	(18:2)	NA	NA	745.503	C40 H74 O10 N0 P1	B	Normal
	5.88_780.5543193	1.0312	0.793561	0.921287	0.708276	PC(36:5)(rep)	PC(36:5)	M+H	PC	(16:0/20:5)	(16:0)	(20:5)	NA	NA	780.554	C44 H79 O8 N1 P1	C	Normal
	5.89_764.543983366667	1.03826	0.676436	0.874399	0.331052	PG(34:2)(rep)	PG(34:2)	M+NH4	PG	(16:0/18:2)	(16:0)	(18:2)	NA	NA	764.544	C40 H79 O10 N1 P1	C	Normal
	5.89_769.499381866667	0.998703	0.950071	0.9847	0.314273	PG(34:2)	PG(34:2)	M+Na	PG	(16:0/18:2)	(16:0)	(18:2)	NA	NA	769.499	C40 H75 O10 N0 P1 Na1	C	Normal
	5.89_786.52849985	0.868847	0.594946	0.824054	1.22044	PS(36:3)	PS(36:3)	M+H	PS	(18:1/18:2)	(18:1)	(18:2)	NA	NA	786.528	C42 H77 O10 N1 P1	C	Normal
	5.92_697.481472866667	0.891217	0.534819	0.788397	0.593807	PEt(16:0/18:3)	PEt(34:3)	M-H	PEt	(16:0/18:3)	(16:0)	(18:3)	NA	NA	697.481	C39 H70 O8 N0 P1	B	Normal
	5.93_703.57536785	0.877652	0.413586	0.737211	0.578813	SM(d34:1)	SM(d34:1)	M+H	SM	(d34:1)	(d34:1)	NA	NA	NA	703.575	C39 H80 O6 N2 P1	C	Normal
	5.94_806.5701791	0.557134	0.160433	0.674914	1.38171	PC(38:6)	PC(38:6)	M+H	PC	(18:2/20:4)	(18:2)	(20:4)	NA	NA	806.569	C46 H81 O8 N1 P1	C	Normal
	5.94_873.670270833333	0.455573	0.211038	0.674914	1.44379	phSM(d24:0/18:2)	phSM(d42:2)	M+HCOO	phSM	(d24:0/18:2)	(d24:0)	(18:2)	NA	NA	873.67	C48 H94 O9 N2 P1	B	Normal
	5.95_828.55346815	0.534711	0.197306	0.674914	1.3763	PC(40:9)(rep)	PC(40:9)	M+H	PC	(40:9)	(40:9)	NA	NA	NA	828.554	C48 H79 O8 N1 P1	C	Normal
	5.96_711.541669133333	0.978562	0.75826	0.905826	0.317943	SM(d35:4)	SM(d35:4)	M+H	SM	(d35:4)	(d35:4)	NA	NA	NA	711.544	C40 H76 O6 N2 P1	C	Normal
	5.97_689.559647416667	0.934881	0.497691	0.777432	0.51253	SM(d33:1)	SM(d33:1)	M+H	SM	(d18:1/15:0)	(d18:1)	(15:0)	NA	NA	689.559	C38 H78 O6 N2 P1	C	Normal
	5.97_740.523614216667	0.652382	0.0260902	0.529321	1.25144	dMePE(16:1/18:2)	dMePE(34:3)	M-H	dMePE	(16:1/18:2)	(16:1)	(18:2)	NA	NA	740.524	C41 H75 O8 N1 P1	B	Down
	5.98_716.5235935	0.597159	0.428108	0.747258	0.845629	dMePE(32:1)	dMePE(32:1)	M-H	dMePE	(32:1)	(32:1)	NA	NA	NA	716.524	C39 H75 O8 N1 P1	C	Normal
	5.98_850.561247	0.549389	0.143229	0.659876	1.45162	PC(18:2/20:4)	PC(38:6)	M+HCOO	PC	(18:2/20:4)	(18:2)	(20:4)	NA	NA	850.56	C47 H81 O10 N1 P1	A	Normal
	5.99_633.450791433333	1.42401	0.0664132	0.602872	1.23359	PMe(16:0/14:0)	PMe(30:0)	M-H	PMe	(16:0/14:0)	(16:0)	(14:0)	NA	NA	633.45	C34 H66 O8 N0 P1	B	Normal
	5.99_714.504774066667	1.32751	0.224032	0.674914	0.893615	PC(29:0)	PC(29:0)	M+Na	PC	(15:0/14:0)	(15:0)	(14:0)	NA	NA	714.504	C37 H74 O8 N1 P1 Na1	C	Normal
	5.99_788.52250355	0.620661	0.938466	0.981876	0.639971	PE(20:4/20:4)	PE(40:8)	M+H	PE	(20:4/20:4)	(20:4)	(20:4)	NA	NA	788.522	C45 H75 O8 N1 P1	A	Normal
	5.99_832.585369916667	0.582218	0.140627	0.659876	1.30938	PC(40:7)	PC(40:7)	M+H	PC	(40:7)	(40:7)	NA	NA	NA	832.585	C48 H83 O8 N1 P1	C	Normal
	6_692.522839366667	1.3089	0.168765	0.674914	0.963381	PC(29:0)(rep)	PC(29:0)	M+H	PC	(15:0/14:0)	(15:0)	(14:0)	NA	NA	692.522	C37 H75 O8 N1 P1	C	Normal
	6_802.5371268	1.04035	0.691766	0.881836	0.667617	PC(38:8)	PC(38:8)	M+H	PC	(38:8)	(38:8)	NA	NA	NA	802.538	C46 H77 O8 N1 P1	C	Normal
	6.02_690.508064212766	0.985685	0.508243	0.782805	0.888255	PE(16:0/16:0)	PE(32:0)	M-H	PE	(16:0/16:0)	(16:0)	(16:0)	NA	NA	690.508	C37 H73 O8 N1 P1	B	Normal
	6.02_771.519052	0.881163	0.232287	0.674914	0.503138	PG(18:1/18:2)(rep)	PG(36:3)	M-H	PG	(18:1/18:2)	(18:1)	(18:2)	NA	NA	771.518	C42 H76 O10 N0 P1	B	Normal
	6.02_786.507943233333	0.350927	0.17047	0.674914	1.54712	PE(20:4/20:4)(rep)	PE(40:8)	M-H	PE	(20:4/20:4)	(20:4)	(20:4)	NA	NA	786.508	C45 H73 O8 N1 P1	A	Normal
	6.02_790.53925385	0.619336	0.442373	0.751092	0.906506	dMePE(18:2/20:4)	dMePE(38:6)	M-H	dMePE	(18:2/20:4)	(18:2)	(20:4)	NA	NA	790.539	C45 H77 O8 N1 P1	B	Normal
	6.03_736.5142755	1.27951	0.199934	0.674914	0.456647	PC(15:0/14:0)	PC(29:0)	M+HCOO	PC	(15:0/14:0)	(15:0)	(14:0)	NA	NA	736.513	C38 H75 O10 N1 P1	A	Normal
	6.05_747.497195983333	1.34546	0.462244	0.755427	0.770417	PEt(16:0/22:6)	PEt(38:6)	M-H	PEt	(16:0/22:6)	(16:0)	(22:6)	NA	NA	747.497	C43 H72 O8 N0 P1	B	Normal
	6.07_765.576647266667	0.989695	0.993119	0.997037	0.505384	phSM(d18:0/16:0)	phSM(d34:0)	M+HCOO	phSM	(d18:0/16:0)	(d18:0)	(16:0)	NA	NA	765.576	C40 H82 O9 N2 P1	B	Normal
	6.08_676.4923949	1.28896	0.163825	0.674914	0.992146	dMePE(15:0/14:0)	dMePE(29:0)	M-H	dMePE	(15:0/14:0)	(15:0)	(14:0)	NA	NA	676.492	C36 H71 O8 N1 P1	B	Normal
	6.08_764.523821416667	0.988627	0.866021	0.946691	0.485083	dMePE(16:0/20:5)	dMePE(36:5)	M-H	dMePE	(16:0/20:5)	(16:0)	(20:5)	NA	NA	764.524	C43 H75 O8 N1 P1	B	Normal
	6.09_871.5350111	0.932662	0.594873	0.824054	0.446753	PI(17:0/20:4)	PI(37:4)	M-H	PI	(17:0/20:4)	(17:0)	(20:4)	NA	NA	871.534	C46 H80 O13 N0 P1	A	Normal
	6.11_731.502135716981	1.23278	0.50565	0.78204	1.27911	PEt(18:2p/20:4)	PEt(38:6p)	M-H	PEt	(18:2p/20:4)	(18:2p)	(20:4)	NA	NA	731.502	C43 H72 O7 N0 P1	B	Normal
	6.12_843.5399961	1.37519	0.101149	0.637236	1.00438	PI(16:0e/20:4)	PI(36:4e)	M-H	PI	(16:0e/20:4)	(16:0e)	(20:4)	NA	NA	843.539	C45 H80 O12 N0 P1	A	Normal
	6.14_619.434443288136	1.37344	0.184564	0.674914	1.01457	PA(16:0/14:0)	PA(30:0)	M-H	PA	(16:0/14:0)	(16:0)	(14:0)	NA	NA	619.434	C33 H64 O8 N0 P1	A	Normal
	6.16_707.487765066667	1.26502	0.152892	0.659876	0.801326	PG(15:0/16:0)	PG(31:0)	M-H	PG	(15:0/16:0)	(15:0)	(16:0)	NA	NA	707.487	C37 H72 O10 N0 P1	B	Normal
	6.17_709.481653033333	1.33329	0.0615193	0.602872	0.857966	PA(17:0/20:4)	PA(37:4)	M-H	PA	(17:0/20:4)	(17:0)	(20:4)	NA	NA	709.481	C40 H70 O8 N0 P1	A	Normal
	6.18_709.482175883333	1.32076	0.0668358	0.602872	0.849623	PMe(16:0/20:4)	PMe(36:4)	M-H	PMe	(16:0/20:4)	(16:0)	(20:4)	NA	NA	709.481	C40 H70 O8 N0 P1	B	Normal
	6.18_777.4711837	1.29068	0.153735	0.659876	0.786164	PG(37:7)	PG(37:7)	M-H	PG	(37:7)	(37:7)	NA	NA	NA	777.471	C43 H70 O10 N0 P1	C	Normal
	6.19_715.575583216667	0.8746	0.292896	0.688153	0.775163	SM(d35:2)	SM(d35:2)	M+H	SM	(d35:2)	(d35:2)	NA	NA	NA	715.575	C40 H80 O6 N2 P1	C	Normal
	6.21_869.555106983333	1.21666	0.264937	0.679695	0.643688	PI(16:0e/22:5)	PI(38:5e)	M-H	PI	(16:0e/22:5)	(16:0e)	(22:5)	NA	NA	869.555	C47 H82 O12 N0 P1	B	Normal
	6.21_869.555581183333	1.21669	0.26501	0.679695	0.643711	PI(18:0p/20:4)	PI(38:4p)	M-H	PI	(18:0p/20:4)	(18:0p)	(20:4)	NA	NA	869.555	C47 H82 O12 N0 P1	B	Normal
	6.22_708.518517183333	1.54616	0.298674	0.688153	1.13211	PC(14:0e/14:0)	PC(28:0e)	M+HCOO	PC	(14:0e/14:0)	(14:0e)	(14:0)	NA	NA	708.518	C37 H75 O9 N1 P1	B	Normal
	6.22_750.507992366667	1.07786	0.882432	0.954919	0.380169	PE(37:5)	PE(37:5)	M-H	PE	(37:5)	(37:5)	NA	NA	NA	750.508	C42 H73 O8 N1 P1	C	Normal
	6.22_782.5698884	0.598302	0.0325632	0.542958	1.70166	PC(36:4)(rep)(rep)(rep)(rep)	PC(36:4)	M+H	PC	(18:2/18:2)	(18:2)	(18:2)	NA	NA	782.569	C44 H81 O8 N1 P1	C	Down
	6.22_804.551391866667	0.437556	0.0279661	0.53096	2.18941	PC(38:7)(rep)	PC(38:7)	M+H	PC	(38:7)	(38:7)	NA	NA	NA	804.554	C46 H79 O8 N1 P1	C	Down
	6.22_804.552130466667	0.577733	0.0552684	0.580318	1.83499	PC(36:4)(rep)(rep)(rep)	PC(36:4)	M+Na	PC	(18:2/18:2)	(18:2)	(18:2)	NA	NA	804.551	C44 H80 O8 N1 P1 Na1	C	Normal
	6.22_856.585089516667	0.389344	0.113772	0.650061	2.20528	PC(42:9)(rep)	PC(42:9)	M+H	PC	(42:9)	(42:9)	NA	NA	NA	856.585	C50 H83 O8 N1 P1	C	Normal
	6.23_797.53390405	1.13959	0.947238	0.9847	0.817093	PG(18:0/20:4)	PG(38:4)	M-H	PG	(18:0/20:4)	(18:0)	(20:4)	NA	NA	797.534	C44 H78 O10 N0 P1	B	Normal
	6.24_796.514324483333	1.11486	0.203093	0.674914	0.425575	PS(17:0/20:4)	PS(37:4)	M-H	PS	(17:0/20:4)	(17:0)	(20:4)	NA	NA	796.513	C43 H75 O10 N1 P1	A	Normal
	6.25_773.53458555	0.919063	0.538123	0.789486	0.467739	PG(18:1/18:1)	PG(36:2)	M-H	PG	(18:1/18:1)	(18:1)	(18:1)	NA	NA	773.534	C42 H78 O10 N0 P1	B	Normal
	6.26_753.50815745	1.33677	0.395462	0.734483	1.09323	PG(16:0p/20:4)	PG(36:4p)	M-H	PG	(16:0p/20:4)	(16:0p)	(20:4)	NA	NA	753.508	C42 H74 O9 N0 P1	C	Normal
	6.26_826.561550883333	0.699131	0.0759758	0.602872	1.55707	PC(18:2/18:2)	PC(36:4)	M+HCOO	PC	(18:2/18:2)	(18:2)	(18:2)	NA	NA	826.56	C45 H81 O10 N1 P1	A	Normal
	6.27_1432.8525758	0.862253	0.763183	0.908082	0.878178	CerG3GNAc2(d34:0)	CerG3GNAc2(d34:0)	M+H	CerG3GNAc2	(d34:0)	(d34:0)	NA	NA	NA	1432.85	C68 H126 O28 N3	C	Normal
	6.27_768.554286983333	0.786983	0.481436	0.768372	0.889363	PC(35:4)	PC(35:4)	M+H	PC	(15:0/20:4)	(15:0)	(20:4)	NA	NA	768.554	C43 H79 O8 N1 P1	C	Normal
	6.28_719.486888316667	1.525	0.100597	0.637116	1.57125	PG(16:0/16:1)(rep)	PG(32:1)	M-H	PG	(16:0/16:1)	(16:0)	(16:1)	NA	NA	719.487	C38 H72 O10 N0 P1	B	Normal
	6.29_727.4555163	1.23278	0.286024	0.688153	1.30215	PG(33:4)	PG(33:4)	M-H	PG	(33:4)	(33:4)	NA	NA	NA	727.456	C39 H68 O10 N0 P1	C	Normal
	6.29_735.497060933333	1.30093	0.383943	0.733988	0.534469	PMe(18:1/20:4)	PMe(38:5)	M-H	PMe	(18:1/20:4)	(18:1)	(20:4)	NA	NA	735.497	C42 H72 O8 N0 P1	B	Normal
	6.29_748.49233265	0.514268	0.102695	0.640242	1.51143	PE(15:0/22:6)	PE(37:6)	M-H	PE	(15:0/22:6)	(15:0)	(22:6)	NA	NA	748.492	C42 H71 O8 N1 P1	A	Normal
	6.29_812.54483305	0.59025	0.450469	0.75446	1.25975	PC(15:0/20:4)	PC(35:4)	M+HCOO	PC	(15:0/20:4)	(15:0)	(20:4)	NA	NA	812.545	C44 H79 O10 N1 P1	A	Normal
	6.3_659.466617266667	1.49425	0.085588	0.603994	1.31307	PMe(16:0/16:1)	PMe(32:1)	M-H	PMe	(16:0/16:1)	(16:0)	(16:1)	NA	NA	659.466	C36 H68 O8 N0 P1	B	Normal
	6.3_766.5392508	0.801979	0.360047	0.724325	1.66431	dMePE(16:0/20:4)	dMePE(36:4)	M-H	dMePE	(16:0/20:4)	(16:0)	(20:4)	NA	NA	766.539	C43 H77 O8 N1 P1	B	Normal
	6.3_810.5296425	1.20926	0.794587	0.921287	0.789824	PS(18:1/20:3)	PS(38:4)	M-H	PS	(18:1/20:3)	(18:1)	(20:3)	NA	NA	810.529	C44 H77 O10 N1 P1	A	Normal
	6.32_647.466451	1.73941	0.222631	0.674914	1.00545	PEt(16:0/14:0)	PEt(30:0)	M-H	PEt	(16:0/14:0)	(16:0)	(14:0)	NA	NA	647.466	C35 H68 O8 N0 P1	B	Normal
	6.32_733.503341383333	1.16361	0.350562	0.721324	0.605233	PG(17:1/16:0)	PG(33:1)	M-H	PG	(17:1/16:0)	(17:1)	(16:0)	NA	NA	733.503	C39 H74 O10 N0 P1	B	Normal
	6.32_847.53455775	0.725836	0.0593229	0.602872	1.09669	PI(17:0/18:2)	PI(35:2)	M-H	PI	(17:0/18:2)	(17:0)	(18:2)	NA	NA	847.534	C44 H80 O13 N0 P1	A	Normal
	6.34_690.543416466667	1.13468	0.766707	0.908662	1.07997	PC(30:1e)	PC(30:1e)	M+H	PC	(30:1e)	(30:1e)	NA	NA	NA	690.543	C38 H77 O7 N1 P1	C	Normal
	6.34_718.538653916667	1.25601	0.341675	0.718779	1.19664	PC(31:1)	PC(31:1)	M+H	PC	(15:0/16:1)	(15:0)	(16:1)	NA	NA	718.538	C39 H77 O8 N1 P1	C	Normal
	6.34_740.520195783333	0.969875	0.98288	0.997037	0.482124	PC(31:1)(rep)	PC(31:1)	M+Na	PC	(15:0/16:1)	(15:0)	(16:1)	NA	NA	740.52	C39 H76 O8 N1 P1 Na1	C	Normal
	6.35_763.560736283333	1.00653	0.817185	0.926315	0.714181	phSM(d18:0/16:1)	phSM(d34:1)	M+HCOO	phSM	(d18:0/16:1)	(d18:0)	(16:1)	NA	NA	763.561	C40 H80 O9 N2 P1	B	Normal
	6.37_762.5297163	0.769308	0.819762	0.926315	0.253198	PC(15:0/16:1)	PC(31:1)	M+HCOO	PC	(15:0/16:1)	(15:0)	(16:1)	NA	NA	762.529	C40 H77 O10 N1 P1	A	Normal
	6.37_779.5235601	1.26895	0.612874	0.831757	0.928023	PG(18:1p/20:4)	PG(38:5p)	M-H	PG	(18:1p/20:4)	(18:1p)	(20:4)	NA	NA	779.523	C44 H76 O9 N0 P1	B	Normal
	6.39_740.559672166667	1.39032	0.258124	0.679695	1.2017	PC(34:3p)	PC(34:3p)	M+H	PC	(34:3p)	(34:3p)	NA	NA	NA	740.559	C42 H79 O7 N1 P1	C	Normal
	6.42_738.5077018	1.51581	0.0778517	0.602872	1.58446	PE(16:0/20:5)(rep)	PE(36:5)	M+H	PE	(16:0/20:5)	(16:0)	(20:5)	NA	NA	738.507	C41 H73 O8 N1 P1	B	Normal
	6.42_783.518310116667	1.14869	0.282846	0.685058	0.608712	PG(17:0/20:4)	PG(37:4)	M-H	PG	(17:0/20:4)	(17:0)	(20:4)	NA	NA	783.518	C43 H76 O10 N0 P1	B	Normal
	6.43_702.507946266667	1.11839	0.459532	0.754908	0.803705	dMePE(15:0/16:1)	dMePE(31:1)	M-H	dMePE	(15:0/16:1)	(15:0)	(16:1)	NA	NA	702.508	C38 H73 O8 N1 P1	B	Normal
	6.44_1179.73716446667	1.05264	0.526688	0.786671	0.475995	GM3(d36:1)(rep)	GM3(d36:1)	M-H	GM3	(d36:1)	(d36:1)	NA	NA	NA	1179.74	C59 H107 O21 N2	D	Normal
	6.46_645.450162833333	1.87248	0.0801298	0.602872	1.45341	PA(16:0/16:1)(rep)	PA(32:1)	M-H	PA	(16:0/16:1)	(16:0)	(16:1)	NA	NA	645.45	C35 H66 O8 N0 P1	A	Normal
	6.46_736.493272466667	1.12681	0.296368	0.688153	0.718244	PE(16:0/20:5)	PE(36:5)	M-H	PE	(16:0/20:5)	(16:0)	(20:5)	NA	NA	736.492	C41 H71 O8 N1 P1	A	Normal
	6.47_1181.75389315	1.08738	0.63792	0.845797	0.762341	GM3(d36:1)	GM3(d36:1)	M+H	GM3	(d36:1)	(d36:1)	NA	NA	NA	1181.75	C59 H109 O21 N2	D	Normal
	6.47_584.56135685	0.59108	0.0178275	0.495845	1.26725	Cer(d36:0	Cer(d36:0	M+H	Cer	(d36:0+O)	(d36:0+O)	NA	NA	NA	584.561	C36 H74 O4 N1	C	Down
	6.47_859.535097566667	1.12299	0.627577	0.835709	0.500863	PI(16:0/20:3)	PI(36:3)	M-H	PI	(16:0/20:3)	(16:0)	(20:3)	NA	NA	859.534	C45 H80 O13 N0 P1	A	Normal
	6.47_909.550556166667	0.71935	0.247715	0.674914	1.04108	PI(18:0/22:6)	PI(40:6)	M-H	PI	(18:0/22:6)	(18:0)	(22:6)	NA	NA	909.55	C49 H82 O13 N0 P1	A	Normal
	6.47_928.591506433333	0.693337	0.205469	0.674914	1.08956	PI(18:0/22:6)(rep)	PI(40:6)	M+NH4	PI	(18:0/22:6)	(18:0)	(22:6)	NA	NA	928.591	C49 H87 O13 N1 P1	B	Normal
	6.48_685.4821618	0.997624	0.912524	0.970063	0.767477	PMe(16:0/18:2)	PMe(34:2)	M-H	PMe	(16:0/18:2)	(16:0)	(18:2)	NA	NA	685.481	C38 H70 O8 N0 P1	B	Normal
	6.48_753.4711854	0.920279	0.627469	0.835709	0.812208	PG(35:5)	PG(35:5)	M-H	PG	(35:5)	(35:5)	NA	NA	NA	753.471	C41 H70 O10 N0 P1	C	Normal
	6.48_762.508079033898	0.587228	0.334338	0.713883	1.02076	PE(18:2/20:4)	PE(38:6)	M-H	PE	(18:2/20:4)	(18:2)	(20:4)	NA	NA	762.508	C43 H73 O8 N1 P1	A	Normal
	6.49_673.48211605	1.54602	0.297343	0.688153	1.09783	PEt(16:0/16:1)	PEt(32:1)	M-H	PEt	(16:0/16:1)	(16:0)	(16:1)	NA	NA	673.481	C37 H70 O8 N0 P1	B	Normal
	6.5_723.498024766667	1.47013	0.183984	0.674914	1.07406	PEt(16:0/20:4)	PEt(36:4)	M-H	PEt	(16:0/20:4)	(16:0)	(20:4)	NA	NA	723.497	C41 H72 O8 N0 P1	B	Normal
	6.5_741.4706901	1.5332	0.29557	0.688153	1.01212	PG(16:1/18:3)	PG(34:4)	M-H	PG	(16:1/18:3)	(16:1)	(18:3)	NA	NA	741.471	C40 H70 O10 N0 P1	B	Normal
	6.5_778.537906866667	0.921837	0.607771	0.829694	0.46299	PC(22:5/14:1)	PC(36:6)	M+H	PC	(22:5/14:1)	(22:5)	(14:1)	NA	NA	778.538	C44 H77 O8 N1 P1	B	Normal
	6.5_791.486758216667	1.43887	0.203214	0.674914	1.06171	PG(38:7)	PG(38:7)	M-H	PG	(38:7)	(38:7)	NA	NA	NA	791.487	C44 H72 O10 N0 P1	C	Normal
	6.5_822.6008321	1.31374	0.225182	0.674914	0.789932	PC(39:5)	PC(39:5)	M+H	PC	(39:5)	(39:5)	NA	NA	NA	822.601	C47 H85 O8 N1 P1	C	Normal
	6.5_878.619946866667	0.961306	0.752482	0.903123	0.530634	CerG2(d18:1/16:0	CerG2(d34:1	M+H	CerG2	(d18:1/16:0+O)	(d18:1)	(16:0+O)	NA	NA	878.62	C46 H88 O14 N1	A	Normal
	6.51_756.5538732	0.978365	0.766473	0.908662	0.362949	PC(34:3)(rep)	PC(34:3)	M+H	PC	(16:0/18:3)	(16:0)	(18:3)	NA	NA	756.554	C42 H79 O8 N1 P1	C	Normal
	6.51_784.5134704	0.99198	0.872923	0.947874	0.498424	PS(18:0/18:3)	PS(36:3)	M-H	PS	(18:0/18:3)	(18:0)	(18:3)	NA	NA	784.513	C42 H75 O10 N1 P1	A	Normal
	6.52_678.506834266667	1.4076	0.243287	0.674914	1.38832	PC(28:0)(rep)(rep)	PC(28:0)	M+H	PC	(28:0)	(28:0)	NA	NA	NA	678.507	C36 H73 O8 N1 P1	C	Normal
	6.52_764.522679333333	1.02565	0.838099	0.934941	0.304964	PE(18:2/20:4)(rep)	PE(38:6)	M+H	PE	(18:2/20:4)	(18:2)	(20:4)	NA	NA	764.522	C43 H75 O8 N1 P1	B	Normal
	6.53_772.513791166667	0.953596	0.842329	0.934941	0.850894	PS(17:0/18:2)	PS(35:2)	M-H	PS	(17:0/18:2)	(17:0)	(18:2)	NA	NA	772.513	C41 H75 O10 N1 P1	A	Normal
	6.54_730.538868616667	1.2435	0.434181	0.751092	0.876771	PC(32:2)(rep)(rep)(rep)(rep)	PC(32:2)	M+H	PC	(16:0/16:2)	(16:0)	(16:2)	NA	NA	730.538	C40 H77 O8 N1 P1	C	Normal
	6.54_744.554590066667	0.77737	0.137751	0.659876	1.14584	PC(33:2)	PC(33:2)	M+H	PC	(15:0/18:2)	(15:0)	(18:2)	NA	NA	744.554	C41 H79 O8 N1 P1	C	Normal
	6.55_752.52010605	1.27245	0.40998	0.737211	0.909632	PC(32:2)(rep)(rep)(rep)	PC(32:2)	M+Na	PC	(16:0/16:2)	(16:0)	(16:2)	NA	NA	752.52	C40 H76 O8 N1 P1 Na1	C	Normal
	6.56_764.52252065	0.9488	0.93257	0.980817	0.227213	PC(35:6)	PC(35:6)	M+H	PC	(35:6)	(35:6)	NA	NA	NA	764.522	C43 H75 O8 N1 P1	C	Normal
	6.56_800.5459013	1.06032	0.627379	0.835709	0.52408	PC(16:0/18:3)	PC(34:3)	M+HCOO	PC	(16:0/18:3)	(16:0)	(18:3)	NA	NA	800.545	C43 H79 O10 N1 P1	A	Normal
	6.57_1024.67819886667	1.07664	0.771489	0.910722	0.180431	CerG3(d18:1/16:0)	CerG3(d34:1)	M+H	CerG3	(d18:1/16:0)	(d18:1)	(16:0)	NA	NA	1024.68	C52 H98 O18 N1	B	Normal
	6.57_734.569528516667	1.09276	0.313664	0.691519	0.399362	PC(32:0)	PC(32:0)	M+H	PC	(32:0)	(32:0)	NA	NA	NA	734.569	C40 H81 O8 N1 P1	C	Normal
	6.57_779.519754166667	1.53858	0.298059	0.688153	1.645	LPG(36:4)	LPG(36:4)	M+Na	LPG	(36:4)	(36:4)	NA	NA	NA	779.52	C42 H77 O9 N0 P1 Na1	B	Normal
	6.57_794.569573983333	0.778042	0.177412	0.674914	0.868392	PC(37:5)	PC(37:5)	M+H	PC	(37:5)	(37:5)	NA	NA	NA	794.569	C45 H81 O8 N1 P1	C	Normal
	6.58_779.519752133333	1.42574	0.296218	0.688153	1.54483	PG(36:4e)	PG(36:4e)	M+Na	PG	(16:0e/20:4)	(16:0e)	(20:4)	NA	NA	779.52	C42 H77 O9 N0 P1 Na1	C	Normal
	6.59_729.507633216667	1.01442	0.849974	0.93706	0.809013	PG(34:2p)	PG(34:2p)	M-H	PG	(34:2p)	(34:2p)	NA	NA	NA	729.508	C40 H74 O9 N0 P1	C	Normal
	6.59_755.523525133333	1.48133	0.169332	0.674914	1.30306	PG(16:0e/20:4)	PG(36:4e)	M-H	PG	(16:0e/20:4)	(16:0e)	(20:4)	NA	NA	755.523	C42 H76 O9 N0 P1	B	Normal
	6.59_766.537725316667	1.10697	0.392026	0.734483	0.301248	PC(35:5)	PC(35:5)	M+H	PC	(35:5)	(35:5)	NA	NA	NA	766.538	C43 H77 O8 N1 P1	C	Normal
	6.59_788.545039066667	0.839478	0.242449	0.674914	0.839746	PC(15:0/18:2)	PC(33:2)	M+HCOO	PC	(15:0/18:2)	(15:0)	(18:2)	NA	NA	788.545	C42 H79 O10 N1 P1	A	Normal
	6.6_691.575330133333	0.829409	0.46846	0.760823	0.98321	SM(d33:0)	SM(d33:0)	M+H	SM	(d33:0)	(d33:0)	NA	NA	NA	691.575	C38 H80 O6 N2 P1	C	Normal
	6.6_696.49635595	1.40066	0.187172	0.674914	0.960787	PE(14:0p/20:4)	PE(34:4p)	M+H	PE	(14:0p/20:4)	(14:0p)	(20:4)	NA	NA	696.496	C39 H71 O7 N1 P1	A	Normal
	6.6_740.523608683333	0.937015	0.617962	0.832822	0.293312	dMePE(16:0/18:3)	dMePE(34:3)	M-H	dMePE	(16:0/18:3)	(16:0)	(18:3)	NA	NA	740.524	C41 H75 O8 N1 P1	B	Normal
	6.6_750.543284383333	0.91668	0.656413	0.861542	0.722719	PE(18:0p/20:5)	PE(38:5p)	M+H	PE	(18:0p/20:5)	(18:0p)	(20:5)	NA	NA	750.543	C43 H77 O7 N1 P1	A	Normal
	6.6_780.553790366667	0.979847	0.775995	0.913927	0.491429	PC(36:5)(rep)(rep)	PC(36:5)	M+H	PC	(36:5)	(36:5)	NA	NA	NA	780.554	C44 H79 O8 N1 P1	C	Normal
	6.61_716.558907083333	1.03218	0.850336	0.93706	0.383132	PC(32:1p)	PC(32:1p)	M+H	PC	(32:1p)	(32:1p)	NA	NA	NA	716.559	C40 H79 O7 N1 P1	C	Normal
	6.61_772.5276541	1.25218	0.821332	0.926612	0.380577	PE(18:2p/22:6)	PE(40:8p)	M+H	PE	(18:2p/22:6)	(18:2p)	(22:6)	NA	NA	772.528	C45 H75 O7 N1 P1	A	Normal
	6.61_790.5748392	1.25269	0.516124	0.785821	0.590742	PC(38:6p)	PC(38:6p)	M+H	PC	(38:6p)	(38:6p)	NA	NA	NA	790.575	C46 H81 O7 N1 P1	C	Normal
	6.61_809.519499783333	1.31576	0.474774	0.764878	0.876583	PI(16:0/16:0)	PI(32:0)	M-H	PI	(16:0/16:0)	(16:0)	(16:0)	NA	NA	809.519	C41 H78 O13 N0 P1	A	Normal
	6.62_711.497173383333	0.926145	0.596871	0.824054	1.10013	PMe(18:1/18:2)	PMe(36:3)	M-H	PMe	(18:1/18:2)	(18:1)	(18:2)	NA	NA	711.497	C40 H72 O8 N0 P1	B	Normal
	6.62_856.512200216667	1.17755	0.312608	0.691519	0.75071	PS(42:9)	PS(42:9)	M-H	PS	(42:9)	(42:9)	NA	NA	NA	856.513	C48 H75 O10 N1 P1	C	Normal
	6.63_704.522914016667	1.10124	0.579784	0.815513	0.711704	PC(30:1)(rep)(rep)	PC(30:1)	M+H	PC	(30:1)	(30:1)	NA	NA	NA	704.522	C38 H75 O8 N1 P1	C	Normal
	6.63_740.522848216667	0.748763	0.219647	0.674914	1.14445	PE(16:0/20:4)(rep)(rep)	PE(36:4)	M+H	PE	(16:0/20:4)	(16:0)	(20:4)	NA	NA	740.522	C41 H75 O8 N1 P1	B	Normal
	6.63_749.512999083333	1.63985	0.116705	0.650061	1.0783	PEt(18:1/20:4)	PEt(38:5)	M-H	PEt	(18:1/20:4)	(18:1)	(20:4)	NA	NA	749.513	C43 H74 O8 N0 P1	B	Normal
	6.63_799.549480216667	1.27199	0.110394	0.650061	0.586842	PG(18:1/20:2)	PG(38:3)	M-H	PG	(18:1/20:2)	(18:1)	(20:2)	NA	NA	799.549	C44 H80 O10 N0 P1	B	Normal
	6.63_806.569849116667	0.559188	0.134696	0.659876	1.32734	PC(38:6)(rep)(rep)	PC(38:6)	M+H	PC	(16:0/22:6)	(16:0)	(22:6)	NA	NA	806.569	C46 H81 O8 N1 P1	C	Normal
	6.64_714.50794725	1.38849	0.346736	0.719313	1.03045	dMePE(16:0/16:2)	dMePE(32:2)	M-H	dMePE	(16:0/16:2)	(16:0)	(16:2)	NA	NA	714.508	C39 H73 O8 N1 P1	B	Normal
	6.64_781.53906655	1.84175	0.0954037	0.627463	1.49649	PG(38:4p)	PG(38:4p)	M-H	PG	(38:4p)	(38:4p)	NA	NA	NA	781.539	C44 H78 O9 N0 P1	C	Normal
	6.64_808.58510955	0.602525	0.239015	0.674914	1.13233	PC(38:5)(rep)(rep)	PC(38:5)	M+H	PC	(38:5)	(38:5)	NA	NA	NA	808.585	C46 H83 O8 N1 P1	C	Normal
	6.64_828.551953766667	0.480468	0.167602	0.674914	1.44001	PC(38:6)(rep)	PC(38:6)	M+Na	PC	(16:0/22:6)	(16:0)	(22:6)	NA	NA	828.551	C46 H80 O8 N1 P1 Na1	C	Normal
	6.65_828.5532948	0.487121	0.17989	0.674914	1.42094	PC(40:9)(rep)(rep)	PC(40:9)	M+H	PC	(40:9)	(40:9)	NA	NA	NA	828.554	C48 H79 O8 N1 P1	C	Normal
	6.65_834.530129116667	1.17128	0.304802	0.691292	0.819928	PS(18:0/22:6)	PS(40:6)	M-H	PS	(18:0/22:6)	(18:0)	(22:6)	NA	NA	834.529	C46 H77 O10 N1 P1	A	Normal
	6.66_764.5593278	1.27678	0.208757	0.674914	0.876479	PC(36:5p)	PC(36:5p)	M+H	PC	(16:0p/20:5)	(16:0p)	(20:5)	NA	NA	764.559	C44 H79 O7 N1 P1	C	Normal
	6.67_854.575433	0.832514	0.455205	0.754908	0.634546	PI(34:1)	PI(34:1)	M+NH4	PI	(16:0/18:1)	(16:0)	(18:1)	NA	NA	854.575	C43 H85 O13 N1 P1	C	Normal
	6.68_738.507958847458	0.681135	0.243409	0.674914	1.27755	PE(16:0/20:4)(rep)	PE(36:4)	M-H	PE	(16:0/20:4)	(16:0)	(20:4)	NA	NA	738.508	C41 H73 O8 N1 P1	A	Normal
	6.68_759.518290316667	0.997592	0.935884	0.980957	0.406171	PG(17:0/18:2)	PG(35:2)	M-H	PG	(17:0/18:2)	(17:0)	(18:2)	NA	NA	759.518	C41 H76 O10 N0 P1	B	Normal
	6.69_770.569907083333	0.583142	0.130443	0.659876	2.21758	PC(16:0/19:3)	PC(35:3)	M+H	PC	(16:0/19:3)	(16:0)	(19:3)	NA	NA	770.569	C43 H81 O8 N1 P1	B	Normal
	6.69_850.5612878	0.491154	0.136949	0.659876	1.90096	PC(16:0/22:6)	PC(38:6)	M+HCOO	PC	(16:0/22:6)	(16:0)	(22:6)	NA	NA	850.56	C47 H81 O10 N1 P1	A	Normal
	6.69_858.525569533333	1.03363	0.864527	0.946691	0.24086	PS(40:6)	PS(40:6)	M+Na	PS	(18:0/22:6)	(18:0)	(22:6)	NA	NA	858.526	C46 H78 O10 N1 P1 Na1	C	Normal
	6.71_808.549825966667	1.13403	0.392414	0.734483	0.73159	PC(16:0p/20:5)	PC(36:5p)	M+HCOO	PC	(16:0p/20:5)	(16:0p)	(20:5)	NA	NA	808.55	C45 H79 O9 N1 P1	B	Normal
	6.72_835.535233516667	0.885857	0.428877	0.747258	0.486662	PI(16:0/18:1)	PI(34:1)	M-H	PI	(16:0/18:1)	(16:0)	(18:1)	NA	NA	835.534	C43 H80 O13 N0 P1	A	Normal
	6.74_790.5402414	0.554785	0.225928	0.674914	1.24531	dMePE(16:0/22:6)	dMePE(38:6)	M-H	dMePE	(16:0/22:6)	(16:0)	(22:6)	NA	NA	790.539	C45 H77 O8 N1 P1	B	Normal
	6.75_742.538197316667	0.565728	0.19285	0.674914	1.0793	PC(16:0/17:3)	PC(33:3)	M+H	PC	(16:0/17:3)	(16:0)	(17:3)	NA	NA	742.538	C41 H77 O8 N1 P1	B	Normal
	6.75_854.56710935	1.04723	0.626212	0.835709	0.588817	PC(40:7)(rep)(rep)	PC(40:7)	M+Na	PC	(18:1/22:6)	(18:1)	(22:6)	NA	NA	854.567	C48 H82 O8 N1 P1 Na1	C	Normal
	6.76_873.549886083333	0.933905	0.355041	0.724325	0.526144	PI(17:0/20:3)	PI(37:3)	M-H	PI	(17:0/20:3)	(17:0)	(20:3)	NA	NA	873.55	C46 H82 O13 N0 P1	A	Normal
	6.78_671.465764583333	1.12954	0.790658	0.921287	0.660021	PA(16:0/18:2)	PA(34:2)	M-H	PA	(16:0/18:2)	(16:0)	(18:2)	NA	NA	671.466	C37 H68 O8 N0 P1	A	Normal
	6.78_734.4988777	1.1133	0.565892	0.809286	0.824497	PS(16:0/16:0)	PS(32:0)	M-H	PS	(16:0/16:0)	(16:0)	(16:0)	NA	NA	734.498	C38 H73 O10 N1 P1	A	Normal
	6.78_756.4817645	1.1161	0.589008	0.822483	0.827361	PS(16:0/18:3)	PS(34:3)	M-H	PS	(16:0/18:3)	(16:0)	(18:3)	NA	NA	756.482	C40 H71 O10 N1 P1	B	Normal
	6.79_832.58572985	0.490795	0.0933515	0.624596	1.30433	PC(40:7)(rep)	PC(40:7)	M+H	PC	(18:1/22:6)	(18:1)	(22:6)	NA	NA	832.585	C48 H83 O8 N1 P1	C	Normal
	6.8_725.556834166667	0.777294	0.136692	0.659876	1.02737	SM(d36:4)	SM(d36:4)	M+H	SM	(d36:4)	(d36:4)	NA	NA	NA	725.559	C41 H78 O6 N2 P1	C	Normal
	6.82_767.486635016667	1.24649	0.479308	0.768047	0.413254	PG(36:5)	PG(36:5)	M-H	PG	(36:5)	(36:5)	NA	NA	NA	767.487	C42 H72 O10 N0 P1	C	Normal
	6.82_821.534833933333	0.880837	0.788889	0.921287	0.504535	PG(18:0/22:6)(rep)	PG(40:6)	M-H	PG	(18:0/22:6)	(18:0)	(22:6)	NA	NA	821.534	C46 H78 O10 N0 P1	B	Normal
	6.83_699.4971029	1.04916	0.517609	0.785821	0.757565	PEt(16:1/18:1)	PEt(34:2)	M-H	PEt	(16:1/18:1)	(16:1)	(18:1)	NA	NA	699.497	C39 H72 O8 N0 P1	B	Normal
	6.83_771.518332416667	1.17051	0.523045	0.785821	0.60959	PG(16:0/20:3)	PG(36:3)	M-H	PG	(16:0/20:3)	(16:0)	(20:3)	NA	NA	771.518	C42 H76 O10 N0 P1	B	Normal
	6.83_876.5760896	0.438862	0.114782	0.650061	1.59252	PC(18:1/22:6)	PC(40:7)	M+HCOO	PC	(18:1/22:6)	(18:1)	(22:6)	NA	NA	876.576	C49 H83 O10 N1 P1	A	Normal
	6.84_703.574962433333	0.890641	0.294272	0.688153	0.79431	SM(d34:1)(rep)	SM(d34:1)	M+H	SM	(d16:1/18:0)	(d16:1)	(18:0)	NA	NA	703.575	C39 H80 O6 N2 P1	C	Normal
	6.85_792.590325266667	1.03892	0.895593	0.958993	0.449866	PC(38:6e)	PC(38:6e)	M+H	PC	(38:6e)	(38:6e)	NA	NA	NA	792.59	C46 H83 O7 N1 P1	C	Normal
	6.85_883.53434028	0.950238	0.709395	0.889819	0.509118	PI(16:0/22:5)	PI(38:5)	M-H	PI	(16:0/22:5)	(16:0)	(22:5)	NA	NA	883.534	C47 H80 O13 N0 P1	A	Normal
	6.88_706.537959483333	1.10433	0.394362	0.734483	0.623808	PC(30:0)(rep)	PC(30:0)	M+H	PC	(16:0/14:0)	(16:0)	(14:0)	NA	NA	706.538	C38 H77 O8 N1 P1	C	Normal
	6.89_728.519896966667	0.936375	0.536382	0.789486	0.338579	PC(30:0)	PC(30:0)	M+Na	PC	(16:0/14:0)	(16:0)	(14:0)	NA	NA	728.52	C38 H76 O8 N1 P1 Na1	C	Normal
	6.9_1586.1063003	0.747179	0.130591	0.659876	1.11102	CL(20:4/20:4/24:1/18:0)	CL(82:9)	M-H	CL	(20:4/20:4/24:1/18:0)	(20:4)	(20:4)	(24:1)	(18:0)	1586.11	C91 H159 O17 P2	B	Normal
	6.91_728.521255216667	0.933471	0.530742	0.788211	0.332209	PC(32:3)(rep)(rep)	PC(32:3)	M+H	PC	(32:3)	(32:3)	NA	NA	NA	728.522	C40 H75 O8 N1 P1	C	Normal
	6.92_1588.11827426667	0.889432	0.130694	0.659876	0.633213	CL(24:0/20:4/20:4/18:0)	CL(82:8)	M-H	CL	(24:0/20:4/20:4/18:0)	(24:0)	(20:4)	(20:4)	(18:0)	1588.12	C91 H161 O17 P2	B	Normal
	6.92_750.529725916667	1.14666	0.333328	0.713883	0.634541	PC(16:0/14:0)	PC(30:0)	M+HCOO	PC	(16:0/14:0)	(16:0)	(14:0)	NA	NA	750.529	C39 H77 O10 N1 P1	A	Normal
	6.95_766.57466865	1.07655	0.572931	0.813346	0.644264	PC(36:4p)(rep)	PC(36:4p)	M+H	PC	(36:4p)	(36:4p)	NA	NA	NA	766.575	C44 H81 O7 N1 P1	C	Normal
	6.95_862.625310716667	1.08231	0.463301	0.755546	0.560249	CerG2(d18:1/16:0)	CerG2(d34:1)	M+H	CerG2	(d18:1/16:0)	(d18:1)	(16:0)	NA	NA	862.625	C46 H88 O13 N1	B	Normal
	6.95_911.566417716667	0.796897	0.189333	0.674914	0.821558	PI(18:0/22:5)	PI(40:5)	M-H	PI	(18:0/22:5)	(18:0)	(22:5)	NA	NA	911.566	C49 H84 O13 N0 P1	A	Normal
	6.97_690.508759316667	1.17077	0.289569	0.688153	0.651016	dMePE(16:0/14:0)	dMePE(30:0)	M-H	dMePE	(16:0/14:0)	(16:0)	(14:0)	NA	NA	690.508	C37 H73 O8 N1 P1	B	Normal
	6.97_725.512880183333	1.03262	0.762663	0.908082	0.339859	PEt(16:0/20:3)	PEt(36:3)	M-H	PEt	(16:0/20:3)	(16:0)	(20:3)	NA	NA	725.513	C41 H74 O8 N0 P1	B	Normal
	6.99_860.6112834	1.02328	0.843892	0.935252	0.548075	CerG2(d34:1)	CerG2(d34:1)	M-H	CerG2	(d18:1/16:0)	(d18:1)	(16:0)	NA	NA	860.61	C46 H86 O13 N1	C	Normal
	7_1181.75283328333	0.736597	0.392231	0.734483	0.98728	GM3(d36:0)	GM3(d36:0)	M-H	GM3	(d36:0)	(d36:0)	NA	NA	NA	1181.75	C59 H109 O21 N2	D	Normal
	7_760.5137235	0.940455	0.868842	0.947534	0.626568	PS(16:0/18:1)	PS(34:1)	M-H	PS	(16:0/18:1)	(16:0)	(18:1)	NA	NA	760.513	C40 H75 O10 N1 P1	A	Normal
	7.01_721.5035703	1.22075	0.105974	0.645665	0.710622	PG(16:0/16:0)(rep)(rep)	PG(32:0)	M-H	PG	(16:0/16:0)	(16:0)	(16:0)	NA	NA	721.503	C38 H74 O10 N0 P1	B	Normal
	7.01_740.543696616667	1.29607	0.114547	0.650061	0.798637	PG(16:0/16:0)(rep)	PG(32:0)	M+NH4	PG	(16:0/16:0)	(16:0)	(16:0)	NA	NA	740.544	C38 H79 O10 N1 P1	A	Normal
	7.01_745.499151866667	1.1044	0.380518	0.733988	0.429817	PG(32:0)	PG(32:0)	M+Na	PG	(16:0/16:0)	(16:0)	(16:0)	NA	NA	745.499	C38 H75 O10 N0 P1 Na1	C	Normal
	7.03_858.600767033898	0.351443	0.10799	0.646321	1.70456	PC(42:8)	PC(42:8)	M+H	PC	(42:8)	(42:8)	NA	NA	NA	858.601	C50 H85 O8 N1 P1	C	Normal
	7.03_993.451303	0.914968	0.372387	0.733988	0.457083	PIP2(34:2)	PIP2(34:2)	M-H	PIP2	(34:2)	(34:2)	NA	NA	NA	993.451	C43 H80 O19 N0 P3	C	Normal
	7.04_678.543369516667	1.24953	0.339237	0.717431	0.919609	PC(29:0e)	PC(29:0e)	M+H	PC	(29:0e)	(29:0e)	NA	NA	NA	678.543	C37 H77 O7 N1 P1	C	Normal
	7.05_746.569435566667	1.2391	0.688453	0.881196	0.212727	dMePE(16:0/18:1)	dMePE(34:1)	M+H	dMePE	(16:0/18:1)	(16:0)	(18:1)	NA	NA	746.569	C41 H81 O8 N1 P1	A	Normal
	7.05_762.52793055	1.02761	0.733652	0.90255	0.434381	PS(34:1)	PS(34:1)	M+H	PS	(16:0/18:1)	(16:0)	(18:1)	NA	NA	762.528	C40 H77 O10 N1 P1	C	Normal
	7.08_719.502140216667	1.36932	0.415837	0.737211	0.899619	PMe(38:5p)	PMe(38:5p)	M-H	PMe	(38:5p)	(38:5p)	NA	NA	NA	719.502	C42 H72 O7 N0 P1	C	Normal
	7.08_816.575095716667	0.488263	0.805273	0.925279	1.06768	PG(18:0/20:4)(rep)(rep)	PG(38:4)	M+NH4	PG	(18:0/20:4)	(18:0)	(20:4)	NA	NA	816.575	C44 H83 O10 N1 P1	B	Normal
	7.09_723.497284033333	1.00146	0.962226	0.990357	0.279034	PA(18:0/20:4)	PA(38:4)	M-H	PA	(18:0/20:4)	(18:0)	(20:4)	NA	NA	723.497	C41 H72 O8 N0 P1	A	Normal
	7.09_732.55431755	1.23776	0.263004	0.679695	0.814692	PC(32:1)(rep)	PC(32:1)	M+H	PC	(16:0/16:1)	(16:0)	(16:1)	NA	NA	732.554	C40 H79 O8 N1 P1	C	Normal
	7.09_754.535480066667	1.17559	0.308751	0.691292	0.772809	PC(32:1)	PC(32:1)	M+Na	PC	(16:0/16:1)	(16:0)	(16:1)	NA	NA	754.536	C40 H78 O8 N1 P1 Na1	C	Normal
	7.09_832.511945583333	0.93534	0.68428	0.878854	0.577379	PS(40:7)	PS(40:7)	M-H	PS	(40:7)	(40:7)	NA	NA	NA	832.513	C46 H75 O10 N1 P1	C	Normal
	7.1_729.59164945	1.06544	0.555014	0.799461	0.477785	SM(d36:2)	SM(d36:2)	M+H	SM	(d18:1/18:1)	(d18:1)	(18:1)	NA	NA	729.591	C41 H82 O6 N2 P1	C	Normal
	7.1_751.573179383333	1.03917	0.875529	0.948424	0.557871	SM(d38:5)	SM(d38:5)	M+H	SM	(d38:5)	(d38:5)	NA	NA	NA	751.575	C43 H80 O6 N2 P1	C	Normal
	7.12_764.522369733333	0.521648	0.16148	0.674914	1.41076	PC(35:6)(rep)	PC(35:6)	M+H	PC	(35:6)	(35:6)	NA	NA	NA	764.522	C43 H75 O8 N1 P1	C	Normal
	7.12_764.5228181	0.525853	0.168195	0.674914	1.39206	PE(16:0/22:6)(rep)	PE(38:6)	M+H	PE	(16:0/22:6)	(16:0)	(22:6)	NA	NA	764.522	C43 H75 O8 N1 P1	B	Normal
	7.12_786.5044509	0.503593	0.0541415	0.580318	1.5847	PE(38:6)	PE(38:6)	M+Na	PE	(16:0/22:6)	(16:0)	(22:6)	NA	NA	786.504	C43 H74 O8 N1 P1 Na1	C	Normal
	7.13_776.545950383333	1.17957	0.360823	0.724325	0.735327	PC(16:0/16:1)	PC(32:1)	M+HCOO	PC	(16:0/16:1)	(16:0)	(16:1)	NA	NA	776.545	C41 H79 O10 N1 P1	A	Normal
	7.13_810.530226383333	1.09411	0.480715	0.768245	2.57625	PS(18:0/20:4)	PS(38:4)	M-H	PS	(18:0/20:4)	(18:0)	(20:4)	NA	NA	810.529	C44 H77 O10 N1 P1	A	Normal
	7.13_880.59106	0.655997	0.78414	0.919311	0.601777	PI(36:2)	PI(36:2)	M+NH4	PI	(18:0/18:2)	(18:0)	(18:2)	NA	NA	880.591	C45 H87 O13 N1 P1	C	Normal
	7.15_747.5194012	1.05049	0.622343	0.835709	0.233326	PG(16:0/18:1)(rep)	PG(34:1)	M-H	PG	(16:0/18:1)	(16:0)	(18:1)	NA	NA	747.518	C40 H76 O10 N0 P1	B	Normal
	7.15_748.5275699	1.24593	0.527733	0.786671	0.568747	PE(18:2p/20:4)(rep)	PE(38:6p)	M+H	PE	(18:2p/20:4)	(18:2p)	(20:4)	NA	NA	748.528	C43 H75 O7 N1 P1	A	Normal
	7.15_766.55956095	1.06228	0.591599	0.822483	0.332693	PG(34:1)(rep)	PG(34:1)	M+NH4	PG	(16:0/18:1)	(16:0)	(18:1)	NA	NA	766.559	C40 H81 O10 N1 P1	C	Normal
	7.15_771.514933	1.01112	0.842775	0.934941	0.359614	PG(34:1)	PG(34:1)	M+Na	PG	(16:0/18:1)	(16:0)	(18:1)	NA	NA	771.515	C40 H77 O10 N0 P1 Na1	C	Normal
	7.15_858.528953516667	1.15963	0.483781	0.771087	0.6143	PS(42:8)	PS(42:8)	M-H	PS	(42:8)	(42:8)	NA	NA	NA	858.529	C48 H77 O10 N1 P1	C	Normal
	7.16_762.509019683333	0.558097	0.123794	0.659229	1.39812	PE(16:0/22:6)	PE(38:6)	M-H	PE	(16:0/22:6)	(16:0)	(22:6)	NA	NA	762.508	C43 H73 O8 N1 P1	A	Normal
	7.16_782.569614833333	0.904142	0.887223	0.955421	0.730479	PC(36:4)(rep)(rep)(rep)(rep)(rep)	PC(36:4)	M+H	PC	(16:0/20:4)	(16:0)	(20:4)	NA	NA	782.569	C44 H81 O8 N1 P1	C	Normal
	7.17_716.52465675	1.24844	0.256108	0.679695	0.867268	dMePE(16:0/16:1)	dMePE(32:1)	M-H	dMePE	(16:0/16:1)	(16:0)	(16:1)	NA	NA	716.524	C39 H75 O8 N1 P1	B	Normal
	7.17_786.529923283333	0.893515	0.755243	0.903123	1.01949	PS(18:1/18:1)	PS(36:2)	M-H	PS	(18:1/18:1)	(18:1)	(18:1)	NA	NA	786.529	C42 H77 O10 N1 P1	A	Normal
	7.18_661.481393966667	1.49668	0.198008	0.674914	0.765859	PEt(15:0/16:0)	PEt(31:0)	M-H	PEt	(15:0/16:0)	(15:0)	(16:0)	NA	NA	661.481	C36 H70 O8 N0 P1	B	Normal
	7.19_699.497913116667	0.675055	0.341149	0.718779	0.837123	PA(18:0/18:2)	PA(36:2)	M-H	PA	(18:0/18:2)	(18:0)	(18:2)	NA	NA	699.497	C39 H72 O8 N0 P1	A	Normal
	7.19_746.513308683333	1.26135	0.588218	0.822483	0.496972	PE(18:2p/20:4)	PE(38:6p)	M-H	PE	(18:2p/20:4)	(18:2p)	(20:4)	NA	NA	746.513	C43 H73 O7 N1 P1	A	Normal
	7.19_830.49771685	0.526726	0.0795359	0.602872	1.49728	PS(20:4/20:4)	PS(40:8)	M-H	PS	(20:4/20:4)	(20:4)	(20:4)	NA	NA	830.498	C46 H73 O10 N1 P1	B	Normal
	7.19_836.545309366667	1.1528	0.467718	0.760823	0.614059	PS(18:0/22:5)	PS(40:5)	M-H	PS	(18:0/22:5)	(18:0)	(22:5)	NA	NA	836.545	C46 H79 O10 N1 P1	A	Normal
	7.21_540.535036633333	0.586453	0.0415609	0.556559	1.04863	Cer(d34:0)	Cer(d34:0)	M+H	Cer	(d34:0)	(d34:0)	NA	NA	NA	540.535	C34 H70 O3 N1	C	Down
	7.21_826.561666433333	0.914228	0.84032	0.934941	0.739211	PC(16:0/20:4)	PC(36:4)	M+HCOO	PC	(16:0/20:4)	(16:0)	(20:4)	NA	NA	826.56	C45 H81 O10 N1 P1	A	Normal
	7.23_722.512651779661	1.39258	0.141327	0.659876	1.17635	PE(16:0p/20:5)(rep)	PE(36:5p)	M+H	PE	(16:0p/20:5)	(16:0p)	(20:5)	NA	NA	722.512	C41 H73 O7 N1 P1	A	Normal
	7.23_808.585702433333	0.693986	0.359125	0.724325	0.967115	PC(38:5)(rep)(rep)(rep)	PC(38:5)	M+H	PC	(18:1/20:4)	(18:1)	(20:4)	NA	NA	808.585	C46 H83 O8 N1 P1	C	Normal
	7.24_754.535762033333	0.966955	0.494408	0.777432	0.928179	PC(34:4)(rep)	PC(34:4)	M+H	PC	(34:4)	(34:4)	NA	NA	NA	754.538	C42 H77 O8 N1 P1	C	Normal
	7.25_766.5403999	0.898484	0.644315	0.849409	0.59144	dMePE(16:0/20:4)(rep)	dMePE(36:4)	M-H	dMePE	(16:0/20:4)	(16:0)	(20:4)	NA	NA	766.539	C43 H77 O8 N1 P1	B	Normal
	7.27_720.498114933333	1.25498	0.379441	0.733988	0.792121	PE(16:0p/20:5)	PE(36:5p)	M-H	PE	(16:0p/20:5)	(16:0p)	(20:5)	NA	NA	720.497	C41 H71 O7 N1 P1	A	Normal
	7.27_790.538143	0.506839	0.275298	0.679695	1.38924	PE(40:7)	PE(40:7)	M+H	PE	(40:7)	(40:7)	NA	NA	NA	790.538	C45 H77 O8 N1 P1	C	Normal
	7.28_835.5344512	0.796579	0.209448	0.674914	0.717123	PI(16:0/18:1)(rep)	PI(34:1)	M-H	PI	(16:0/18:1)	(16:0)	(18:1)	NA	NA	835.534	C43 H80 O13 N0 P1	A	Normal
	7.28_852.57687285	0.697497	0.263955	0.679695	1.01242	PC(18:1/20:4)	PC(38:5)	M+HCOO	PC	(18:1/20:4)	(18:1)	(20:4)	NA	NA	852.576	C47 H83 O10 N1 P1	A	Normal
	7.29_766.53927455	0.896811	0.777524	0.91424	0.69954	PE(16:0/22:4)	PE(38:4)	M-H	PE	(16:0/22:4)	(16:0)	(22:4)	NA	NA	766.539	C43 H77 O8 N1 P1	A	Normal
	7.3_865.52347775	1.00962	0.95362	0.986588	0.83563	PI(38:6p)	PI(38:6p)	M-H	PI	(38:6p)	(38:6p)	NA	NA	NA	865.524	C47 H78 O12 N0 P1	C	Normal
	7.31_725.512709316667	1.63457	0.0944461	0.624596	1.30505	PA(18:0/20:3)	PA(38:3)	M-H	PA	(18:0/20:3)	(18:0)	(20:3)	NA	NA	725.513	C41 H74 O8 N0 P1	A	Normal
	7.32_792.55490395	0.703287	0.214017	0.674914	1.05448	dMePE(18:1/20:4)	dMePE(38:5)	M-H	dMePE	(18:1/20:4)	(18:1)	(20:4)	NA	NA	792.555	C45 H79 O8 N1 P1	B	Normal
	7.32_820.58576315	0.374168	0.174378	0.674914	1.79426	PC(39:6)	PC(39:6)	M+H	PC	(39:6)	(39:6)	NA	NA	NA	820.585	C47 H83 O8 N1 P1	C	Normal
	7.33_536.503782833333	1.15238	0.190505	0.674914	0.635083	Cer(d18:2/16:0)	Cer(d34:2)	M+H	Cer	(d18:2/16:0)	(d18:2)	(16:0)	NA	NA	536.504	C34 H66 O3 N1	B	Normal
	7.34_871.570631933333	1.40622	0.247016	0.674914	1.39481	PI(16:0e/22:4)	PI(38:4e)	M-H	PI	(16:0e/22:4)	(16:0e)	(22:4)	NA	NA	871.571	C47 H84 O12 N0 P1	B	Normal
	7.35_810.52595495	0.959059	0.616943	0.832822	1.45738	PS(36:2)	PS(36:2)	M+Na	PS	(18:1/18:1)	(18:1)	(18:1)	NA	NA	810.526	C42 H78 O10 N1 P1 Na1	C	Normal
	7.36_707.502149733333	1.39461	0.248339	0.674914	0.772356	PEt(16:0p/20:4)	PEt(36:4p)	M-H	PEt	(16:0p/20:4)	(16:0p)	(20:4)	NA	NA	707.502	C41 H72 O7 N0 P1	B	Normal
	7.36_707.5022275	1.50978	0.179071	0.674914	0.813819	PA(18:0p/20:4)	PA(38:4p)	M-H	PA	(18:0p/20:4)	(18:0p)	(20:4)	NA	NA	707.502	C41 H72 O7 N0 P1	B	Normal
	7.39_773.5357154	0.888519	0.244519	0.674914	0.507254	PG(18:1/18:1)(rep)(rep)	PG(36:2)	M-H	PG	(18:1/18:1)	(18:1)	(18:1)	NA	NA	773.534	C42 H78 O10 N0 P1	B	Normal
	7.39_790.574645983333	1.36329	0.192281	0.674914	0.91927	PC(38:6p)(rep)	PC(38:6p)	M+H	PC	(38:6p)	(38:6p)	NA	NA	NA	790.575	C46 H81 O7 N1 P1	C	Normal
	7.41_664.491300466667	1.44172	0.0754112	0.602872	1.36453	PE(30:0)	PE(30:0)	M+H	PE	(16:0/14:0)	(16:0)	(14:0)	NA	NA	664.491	C35 H71 O8 N1 P1	C	Normal
	7.42_792.574887183333	0.936422	0.7272	0.898305	0.809778	PG(36:2)	PG(36:2)	M+NH4	PG	(18:1/18:1)	(18:1)	(18:1)	NA	NA	792.575	C42 H83 O10 N1 P1	C	Normal
	7.44_662.477284533333	1.44015	0.0505261	0.566684	1.31395	PE(16:0/14:0)(rep)	PE(30:0)	M-H	PE	(16:0/14:0)	(16:0)	(14:0)	NA	NA	662.477	C35 H69 O8 N1 P1	A	Normal
	7.47_780.553681333333	0.846524	0.0626151	0.602872	0.914039	PC(36:5)(rep)(rep)(rep)	PC(36:5)	M+H	PC	(36:5)	(36:5)	NA	NA	NA	780.554	C44 H79 O8 N1 P1	C	Normal
	7.47_796.52538535	0.854517	0.0831536	0.603242	0.875738	PC(37:7p)	PC(37:7p)	M+Na	PC	(37:7p)	(37:7p)	NA	NA	NA	796.525	C45 H76 O7 N1 P1 Na1	C	Normal
	7.48_733.517972233333	1.4358	0.269015	0.679695	0.856504	PA(20:1p/20:4)	PA(40:5p)	M-H	PA	(20:1p/20:4)	(20:1p)	(20:4)	NA	NA	733.518	C43 H74 O7 N0 P1	B	Normal
	7.48_758.569402483333	0.848146	0.107341	0.645665	0.982561	PC(34:2)(rep)(rep)	PC(34:2)	M+H	PC	(16:0/18:2)	(16:0)	(18:2)	NA	NA	758.569	C42 H81 O8 N1 P1	C	Normal
	7.48_780.551295783333	0.859302	0.0750818	0.602872	0.898237	PC(34:2)(rep)	PC(34:2)	M+Na	PC	(16:0/18:2)	(16:0)	(18:2)	NA	NA	780.551	C42 H80 O8 N1 P1 Na1	C	Normal
	7.53_802.561659933333	0.828805	0.0885229	0.612497	1.10756	PC(16:0/18:2)	PC(34:2)	M+HCOO	PC	(16:0/18:2)	(16:0)	(18:2)	NA	NA	802.56	C43 H81 O10 N1 P1	A	Normal
	7.57_705.591077666667	0.841964	0.330788	0.712147	0.735516	SM(d34:0)	SM(d34:0)	M+H	SM	(d18:0/16:0)	(d18:0)	(16:0)	NA	NA	705.591	C39 H82 O6 N2 P1	C	Normal
	7.57_727.573345083333	0.836365	0.4084	0.737211	0.742191	SM(d36:3)(rep)	SM(d36:3)	M+H	SM	(d36:3)	(d36:3)	NA	NA	NA	727.575	C41 H80 O6 N2 P1	C	Normal
	7.59_690.507229583333	1.39564	0.0815917	0.602872	1.35362	PC(29:1)	PC(29:1)	M+H	PC	(29:1)	(29:1)	NA	NA	NA	690.507	C37 H73 O8 N1 P1	C	Normal
	7.59_700.572398833333	111.808	0.0457435	0.556559	3.63486	CerG1(d18:1/16:0)(rep)	CerG1(d34:1)	M+H	CerG1	(d18:1/16:0)	(d18:1)	(16:0)	NA	NA	700.572	C40 H78 O8 N1	A	Up
	7.61_690.507134716667	1.29523	0.189967	0.674914	1.24826	PE(32:1)	PE(32:1)	M+H	PE	(16:0/16:1)	(16:0)	(16:1)	NA	NA	690.507	C37 H73 O8 N1 P1	C	Normal
	7.62_841.523555933333	0.867059	0.260045	0.679695	0.600818	PI(36:4p)	PI(36:4p)	M-H	PI	(36:4p)	(36:4p)	NA	NA	NA	841.524	C45 H78 O12 N0 P1	C	Normal
	7.63_698.558402183333	1.08248	0.397881	0.735163	0.39993	CerG1(d34:1)	CerG1(d34:1)	M-H	CerG1	(d18:1/16:0)	(d18:1)	(16:0)	NA	NA	698.558	C40 H76 O8 N1	C	Normal
	7.64_688.49311755	1.30344	0.137913	0.659876	1.21611	PE(16:0/16:1)	PE(32:1)	M-H	PE	(16:0/16:1)	(16:0)	(16:1)	NA	NA	688.492	C37 H71 O8 N1 P1	A	Normal
	7.65_812.5453488	3.56641	0.146724	0.659876	1.75482	PS(18:1/20:2)	PS(38:3)	M-H	PS	(18:1/20:2)	(18:1)	(20:2)	NA	NA	812.545	C44 H79 O10 N1 P1	A	Normal
	7.66_740.522515133333	1.18311	0.71909	0.893841	1.231	PC(33:4)(rep)	PC(33:4)	M+H	PC	(33:4)	(33:4)	NA	NA	NA	740.522	C41 H75 O8 N1 P1	C	Normal
	7.67_740.523300616667	0.970886	0.865876	0.946691	0.608184	PE(16:0/20:4)(rep)(rep)(rep)(rep)	PE(36:4)	M+H	PE	(16:0/20:4)	(16:0)	(20:4)	NA	NA	740.522	C41 H75 O8 N1 P1	B	Normal
	7.67_747.519395983333	0.862172	0.389646	0.734483	0.506081	PG(16:0/18:1)(rep)(rep)	PG(34:1)	M-H	PG	(16:0/18:1)	(16:0)	(18:1)	NA	NA	747.518	C40 H76 O10 N0 P1	B	Normal
	7.67_906.607746616667	0.940506	0.373377	0.733988	0.300468	PI(38:3)	PI(38:3)	M+NH4	PI	(18:0/20:3)	(18:0)	(20:3)	NA	NA	906.607	C47 H89 O13 N1 P1	C	Normal
	7.67_911.5655429	0.835278	0.411869	0.737211	0.730777	PI(18:0/22:5)(rep)	PI(40:5)	M-H	PI	(18:0/22:5)	(18:0)	(22:5)	NA	NA	911.566	C49 H84 O13 N0 P1	A	Normal
	7.69_887.566246033333	0.913737	0.233269	0.674914	0.450199	PI(18:0/20:3)	PI(38:3)	M-H	PI	(18:0/20:3)	(18:0)	(20:3)	NA	NA	887.566	C47 H84 O13 N0 P1	A	Normal
	7.72_709.517855333333	1.75262	0.20818	0.674914	1.36013	PEt(16:0e/20:4)	PEt(36:4e)	M-H	PEt	(16:0e/20:4)	(16:0e)	(20:4)	NA	NA	709.518	C41 H74 O7 N0 P1	B	Normal
	7.72_709.5178756	1.7813	0.204964	0.674914	1.37001	PA(18:0e/20:4)	PA(38:4e)	M-H	PA	(18:0e/20:4)	(18:0e)	(20:4)	NA	NA	709.518	C41 H74 O7 N0 P1	B	Normal
	7.72_738.509289716667	0.98397	0.883366	0.954919	0.6107	PE(16:0/20:4)(rep)(rep)(rep)	PE(36:4)	M-H	PE	(16:0/20:4)	(16:0)	(20:4)	NA	NA	738.508	C41 H73 O8 N1 P1	A	Normal
	7.73_744.518549516667	1.03015	0.822867	0.927469	0.509282	PS(16:0p/18:1)	PS(34:1p)	M-H	PS	(16:0p/18:1)	(16:0p)	(18:1)	NA	NA	744.518	C40 H75 O9 N1 P1	B	Normal
	7.74_792.590615133333	1.28444	0.197116	0.674914	0.958867	PC(38:6e)(rep)	PC(38:6e)	M+H	PC	(38:6e)	(38:6e)	NA	NA	NA	792.59	C46 H83 O7 N1 P1	C	Normal
	7.74_828.57706505	0.724674	0.0904696	0.622368	1.37435	PC(16:0/20:3)	PC(36:3)	M+HCOO	PC	(16:0/20:3)	(16:0)	(20:3)	NA	NA	828.576	C45 H83 O10 N1 P1	A	Normal
	7.74_829.58346765	0.710672	0.105117	0.645665	1.44933	MGDG(18:1/22:5)	MGDG(40:6)	M-H	MGDG	(18:1/22:5)	(18:1)	(22:5)	NA	NA	829.584	C49 H81 O10	B	Normal
	7.75_661.481402166667	1.25864	0.299522	0.688153	1.01391	PA(16:0/17:0)	PA(33:0)	M-H	PA	(16:0/17:0)	(16:0)	(17:0)	NA	NA	661.481	C36 H70 O8 N0 P1	B	Normal
	7.75_661.482364583333	1.25835	0.299295	0.688153	1.00733	PMe(16:0/16:0)	PMe(32:0)	M-H	PMe	(16:0/16:0)	(16:0)	(16:0)	NA	NA	661.481	C36 H70 O8 N0 P1	B	Normal
	7.75_690.5438303	1.21399	0.169163	0.674914	0.606117	PC(30:1e)(rep)	PC(30:1e)	M+H	PC	(30:1e)	(30:1e)	NA	NA	NA	690.543	C38 H77 O7 N1 P1	C	Normal
	7.75_768.555783283333	0.800277	0.239221	0.674914	1.07001	dMePE(18:1/18:2)	dMePE(36:3)	M-H	dMePE	(18:1/18:2)	(18:1)	(18:2)	NA	NA	768.555	C43 H79 O8 N1 P1	B	Normal
	7.75_806.496582916667	0.973854	0.934112	0.980817	0.56204	PS(38:6)(rep)	PS(38:6)	M-H	PS	(38:6)	(38:6)	NA	NA	NA	806.498	C44 H73 O10 N1 P1	C	Normal
	7.76_729.471208766667	1.23562	0.360147	0.724325	1.02628	PG(33:3)	PG(33:3)	M-H	PG	(33:3)	(33:3)	NA	NA	NA	729.471	C39 H70 O10 N0 P1	C	Normal
	7.78_683.50213665	1.10011	0.696647	0.884606	0.318674	PEt(34:2p)	PEt(34:2p)	M-H	PEt	(34:2p)	(34:2p)	NA	NA	NA	683.502	C39 H72 O7 N0 P1	C	Normal
	7.78_683.502146666667	1.10011	0.696647	0.884606	0.318673	PA(18:0p/18:2)	PA(36:2p)	M-H	PA	(18:0p/18:2)	(18:0p)	(18:2)	NA	NA	683.502	C39 H72 O7 N0 P1	B	Normal
	7.78_742.536024083333	1.12558	0.973785	0.997037	1.11455	PC(31:0)	PC(31:0)	M+Na	PC	(15:0/16:0)	(15:0)	(16:0)	NA	NA	742.536	C39 H78 O8 N1 P1 Na1	C	Normal
	7.79_562.5193804	1.0418	0.532168	0.788397	1.56363	Cer(d18:1/18:2)	Cer(d36:3)	M+H	Cer	(d18:1/18:2)	(d18:1)	(18:2)	NA	NA	562.519	C36 H68 O3 N1	B	Normal
	7.79_784.585383483333	0.76316	0.0942729	0.624596	0.971953	PC(36:3)(rep)(rep)(rep)	PC(36:3)	M+H	PC	(16:0/20:3)	(16:0)	(20:3)	NA	NA	784.585	C44 H83 O8 N1 P1	C	Normal
	7.82_720.554215366667	1.11183	0.247579	0.674914	0.462664	PC(31:0)(rep)	PC(31:0)	M+H	PC	(15:0/16:0)	(15:0)	(16:0)	NA	NA	720.554	C39 H79 O8 N1 P1	C	Normal
	7.82_766.536797216667	1.07535	0.614989	0.832822	0.534158	PC(17:4/18:1)	PC(35:5)	M+H	PC	(17:4/18:1)	(17:4)	(18:1)	NA	NA	766.538	C43 H77 O8 N1 P1	B	Normal
	7.83_717.591706916667	0.908813	0.537728	0.789486	0.676138	SM(d35:1)	SM(d35:1)	M+H	SM	(d17:0/18:1)	(d17:0)	(18:1)	NA	NA	717.591	C40 H82 O6 N2 P1	C	Normal
	7.83_732.553985366667	1.24805	0.48049	0.768245	0.761313	PC(32:1)(rep)(rep)(rep)	PC(32:1)	M+H	PC	(16:0/16:1)	(16:0)	(16:1)	NA	NA	732.554	C40 H79 O8 N1 P1	C	Normal
	7.83_734.53424165	1.26454	0.112325	0.650061	0.732806	PC(16:0p/14:0)	PC(30:0p)	M+HCOO	PC	(16:0p/14:0)	(16:0p)	(14:0)	NA	NA	734.534	C39 H77 O9 N1 P1	B	Normal
	7.83_735.53362855	1.54848	0.0259026	0.529321	1.10424	PA(20:0p/20:4)	PA(40:4p)	M-H	PA	(20:0p/20:4)	(20:0p)	(20:4)	NA	NA	735.533	C43 H76 O7 N0 P1	B	Up
	7.83_739.572902116667	0.903844	0.445573	0.751217	0.648696	SM(d37:4)	SM(d37:4)	M+H	SM	(d37:4)	(d37:4)	NA	NA	NA	739.575	C42 H80 O6 N2 P1	C	Normal
	7.83_766.538777433333	1.33282	0.217549	0.674914	1.20067	PE(18:0/20:5)(rep)(rep)	PE(38:5)	M+H	PE	(18:0/20:5)	(18:0)	(20:5)	NA	NA	766.538	C43 H77 O8 N1 P1	B	Normal
	7.83_788.52035675	0.902357	0.798156	0.921304	0.533223	PE(38:5)	PE(38:5)	M+Na	PE	(18:0/20:5)	(18:0)	(20:5)	NA	NA	788.52	C43 H76 O8 N1 P1 Na1	C	Normal
	7.84_742.537307883333	1.06837	0.658433	0.862302	0.656013	PC(33:3)	PC(33:3)	M+H	PC	(33:3)	(33:3)	NA	NA	NA	742.538	C41 H77 O8 N1 P1	C	Normal
	7.84_818.60616125	0.996942	0.99262	0.997037	0.583291	PC(40:6p)	PC(40:6p)	M+H	PC	(40:6p)	(40:6p)	NA	NA	NA	818.606	C48 H85 O7 N1 P1	C	Normal
	7.84_836.5449064	1.01461	0.719758	0.893841	0.684706	PS(18:0/22:5)(rep)	PS(40:5)	M-H	PS	(18:0/22:5)	(18:0)	(22:5)	NA	NA	836.545	C46 H79 O10 N1 P1	A	Normal
	7.85_764.544725516667	1.10087	0.376482	0.733988	0.498827	PC(15:0/16:0)	PC(31:0)	M+HCOO	PC	(15:0/16:0)	(15:0)	(16:0)	NA	NA	764.545	C40 H79 O10 N1 P1	A	Normal
	7.85_776.54535795	1.25434	0.26787	0.679695	0.947812	PC(16:0/16:1)(rep)	PC(32:1)	M+HCOO	PC	(16:0/16:1)	(16:0)	(16:1)	NA	NA	776.545	C41 H79 O10 N1 P1	A	Normal
	7.85_830.569207266667	0.749482	0.401541	0.736713	0.952279	PC(40:8)(rep)(rep)	PC(40:8)	M+H	PC	(40:8)	(40:8)	NA	NA	NA	830.569	C48 H81 O8 N1 P1	C	Normal
	7.85_899.5659592	0.799143	0.0795401	0.602872	0.84274	PI(19:0/20:4)	PI(39:4)	M-H	PI	(19:0/20:4)	(19:0)	(20:4)	NA	NA	899.566	C48 H84 O13 N0 P1	A	Normal
	7.86_725.512827566667	1.06931	0.458463	0.754908	0.676377	PA(18:0/20:3)(rep)	PA(38:3)	M-H	PA	(18:0/20:3)	(18:0)	(20:3)	NA	NA	725.513	C41 H74 O8 N0 P1	A	Normal
	7.86_742.538977416667	1.16027	0.332181	0.713862	0.484043	PE(36:3)	PE(36:3)	M+H	PE	(18:1/18:2)	(18:1)	(18:2)	NA	NA	742.538	C41 H77 O8 N1 P1	C	Normal
	7.86_806.567219583333	0.838387	0.445272	0.751217	1.46368	PC(38:6)(rep)(rep)(rep)	PC(38:6)	M+H	PC	(38:6)	(38:6)	NA	NA	NA	806.569	C46 H81 O8 N1 P1	C	Normal
	7.87_687.497228866667	1.13622	0.522892	0.785821	0.824176	PA(17:0/18:1)	PA(35:1)	M-H	PA	(17:0/18:1)	(17:0)	(18:1)	NA	NA	687.497	C38 H72 O8 N0 P1	A	Normal
	7.87_687.498006716667	1.13273	0.530741	0.788211	0.868107	PMe(16:0/18:1)	PMe(34:1)	M-H	PMe	(16:0/18:1)	(16:0)	(18:1)	NA	NA	687.497	C38 H72 O8 N0 P1	B	Normal
	7.87_764.52464065	1.71493	0.19462	0.674914	1.4632	PE(18:0/20:5)(rep)	PE(38:5)	M-H	PE	(18:0/20:5)	(18:0)	(20:5)	NA	NA	764.524	C43 H75 O8 N1 P1	A	Normal
	7.87_796.58555755	0.770493	0.445584	0.751217	0.968514	PC(37:4)	PC(37:4)	M+H	PC	(17:0/20:4)	(17:0)	(20:4)	NA	NA	796.585	C45 H83 O8 N1 P1	C	Normal
	7.88_774.529772433333	0.972987	0.925672	0.977961	0.786576	PS(17:0/18:1)	PS(35:1)	M-H	PS	(17:0/18:1)	(17:0)	(18:1)	NA	NA	774.529	C41 H77 O10 N1 P1	A	Normal
	7.88_776.544722616667	1.23435	0.304571	0.691292	0.908947	PS(35:0)	PS(35:0)	M-H	PS	(35:0)	(35:0)	NA	NA	NA	776.545	C41 H79 O10 N1 P1	C	Normal
	7.88_871.570661183333	1.65225	0.00596508	0.285608	1.45499	PI(18:0e/20:4)	PI(38:4e)	M-H	PI	(18:0e/20:4)	(18:0e)	(20:4)	NA	NA	871.571	C47 H84 O12 N0 P1	B	Up
	7.89_735.51941635	0.986081	0.958617	0.988342	0.531269	PG(16:0/17:0)	PG(33:0)	M-H	PG	(16:0/17:0)	(16:0)	(17:0)	NA	NA	735.518	C39 H76 O10 N0 P1	B	Normal
	7.89_737.51269495	1.15894	0.39914	0.736165	0.562224	PA(17:0/22:4)	PA(39:4)	M-H	PA	(17:0/22:4)	(17:0)	(22:4)	NA	NA	737.513	C42 H74 O8 N0 P1	A	Normal
	7.9_716.523688383333	1.10321	0.618528	0.832822	0.42054	dMePE(16:0/16:1)(rep)	dMePE(32:1)	M-H	dMePE	(16:0/16:1)	(16:0)	(16:1)	NA	NA	716.524	C39 H75 O8 N1 P1	B	Normal
	7.9_728.523602016667	0.814107	0.460179	0.754908	0.666117	PE(35:2)	PE(35:2)	M-H	PE	(35:2)	(35:2)	NA	NA	NA	728.524	C40 H75 O8 N1 P1	C	Normal
	7.9_737.513118033333	1.1543	0.412487	0.737211	0.600346	PMe(18:0/20:4)	PMe(38:4)	M-H	PMe	(18:0/20:4)	(18:0)	(20:4)	NA	NA	737.513	C42 H74 O8 N0 P1	B	Normal
	7.9_738.506808716667	0.927508	0.522357	0.785821	0.819192	PC(33:5)	PC(33:5)	M+H	PC	(33:5)	(33:5)	NA	NA	NA	738.507	C41 H73 O8 N1 P1	C	Normal
	7.9_766.574465483333	1.3082	0.132793	0.659876	0.964708	PC(36:4p)(rep)(rep)	PC(36:4p)	M+H	PC	(16:0p/20:4)	(16:0p)	(20:4)	NA	NA	766.575	C44 H81 O7 N1 P1	C	Normal
	7.91_716.523628316667	0.915294	0.395247	0.734483	0.553933	PC(31:2)(rep)(rep)	PC(31:2)	M+H	PC	(31:2)	(31:2)	NA	NA	NA	716.522	C39 H75 O8 N1 P1	C	Normal
	7.91_759.518187466667	0.875575	0.717965	0.893841	0.901014	PG(35:2)	PG(35:2)	M-H	PG	(35:2)	(35:2)	NA	NA	NA	759.518	C41 H76 O10 N0 P1	C	Normal
	7.91_814.559573783333	0.979934	0.990286	0.997037	0.589585	PS(38:3)	PS(38:3)	M+H	PS	(18:1/20:2)	(18:1)	(20:2)	NA	NA	814.559	C44 H81 O10 N1 P1	C	Normal
	7.91_836.541186866667	0.947575	0.847772	0.936881	0.639361	PS(38:3)(rep)	PS(38:3)	M+Na	PS	(18:1/20:2)	(18:1)	(20:2)	NA	NA	836.541	C44 H80 O10 N1 P1 Na1	C	Normal
	7.91_840.5766722	0.806794	0.841464	0.934941	0.567988	PC(17:0/20:4)	PC(37:4)	M+HCOO	PC	(17:0/20:4)	(17:0)	(20:4)	NA	NA	840.576	C46 H83 O10 N1 P1	A	Normal
	7.92_716.522785633333	0.917983	0.415801	0.737211	0.554595	PE(34:2)(rep)	PE(34:2)	M+H	PE	(16:0/18:2)	(16:0)	(18:2)	NA	NA	716.522	C39 H75 O8 N1 P1	C	Normal
	7.92_738.50451365	0.872613	0.278449	0.684105	0.831958	PE(34:2)	PE(34:2)	M+Na	PE	(16:0/18:2)	(16:0)	(18:2)	NA	NA	738.504	C39 H74 O8 N1 P1 Na1	C	Normal
	7.92_810.5667061	1.29842	0.116118	0.650061	0.902162	PC(16:0p/20:4)	PC(36:4p)	M+HCOO	PC	(16:0p/20:4)	(16:0p)	(20:4)	NA	NA	810.565	C45 H81 O9 N1 P1	A	Normal
	7.93_692.5593415	1.2826	0.437159	0.751092	1.13285	PC(30:0e)	PC(30:0e)	M+H	PC	(16:0e/14:0)	(16:0e)	(14:0)	NA	NA	692.559	C38 H79 O7 N1 P1	C	Normal
	7.93_714.50912095	0.926529	0.488778	0.775951	0.72782	PE(16:0/18:2)(rep)	PE(34:2)	M-H	PE	(16:0/18:2)	(16:0)	(18:2)	NA	NA	714.508	C39 H73 O8 N1 P1	A	Normal
	7.93_714.5413048	1.18157	0.543696	0.791733	0.984524	PC(30:0e)(rep)	PC(30:0e)	M+Na	PC	(16:0e/14:0)	(16:0e)	(14:0)	NA	NA	714.541	C38 H78 O7 N1 P1 Na1	C	Normal
	7.93_740.52475625	0.78928	0.233594	0.674914	1.18187	PE(18:1/18:2)	PE(36:3)	M-H	PE	(18:1/18:2)	(18:1)	(18:2)	NA	NA	740.524	C41 H75 O8 N1 P1	A	Normal
	7.93_746.51441675	1.26719	0.361255	0.724325	0.716124	PE(16:0p/22:6)	PE(38:6p)	M-H	PE	(16:0p/22:6)	(16:0p)	(22:6)	NA	NA	746.513	C43 H73 O7 N1 P1	A	Normal
	7.93_746.570585633333	0.981495	0.940597	0.981876	0.200345	PC(33:1)(rep)	PC(33:1)	M+H	PC	(17:1/16:0)	(17:1)	(16:0)	NA	NA	746.569	C41 H81 O8 N1 P1	C	Normal
	7.93_781.539264583333	1.09962	0.71296	0.892691	0.799742	PG(38:4p)(rep)	PG(38:4p)	M-H	PG	(38:4p)	(38:4p)	NA	NA	NA	781.539	C44 H78 O9 N0 P1	C	Normal
	7.94_714.50794295	0.92107	0.493652	0.777432	0.699416	dMePE(16:1/16:1)	dMePE(32:2)	M-H	dMePE	(16:1/16:1)	(16:1)	(16:1)	NA	NA	714.508	C39 H73 O8 N1 P1	B	Normal
	7.94_716.559163066667	1.07458	0.567516	0.81064	0.672541	PC(32:1p)(rep)	PC(32:1p)	M+H	PC	(32:1p)	(32:1p)	NA	NA	NA	716.559	C40 H79 O7 N1 P1	C	Normal
	7.94_736.55099535	1.31922	0.344391	0.719313	1.04911	PC(16:0e/14:0)	PC(30:0e)	M+HCOO	PC	(16:0e/14:0)	(16:0e)	(14:0)	NA	NA	736.55	C39 H79 O9 N1 P1	B	Normal
	7.94_761.534117983333	0.946297	0.740369	0.90278	0.43025	PG(17:0/18:1)	PG(35:1)	M-H	PG	(17:0/18:1)	(17:0)	(18:1)	NA	NA	761.534	C41 H78 O10 N0 P1	B	Normal
	7.94_782.496646166667	0.825652	0.132297	0.659876	0.944395	PS(18:2/18:2)	PS(36:4)	M-H	PS	(18:2/18:2)	(18:2)	(18:2)	NA	NA	782.498	C42 H73 O10 N1 P1	B	Normal
	7.94_797.605349166667	0.80689	0.0849263	0.603994	0.876909	PA(28:2/15:0)	PA(43:2)	M-H	PA	(28:2/15:0)	(28:2)	(15:0)	NA	NA	797.607	C46 H86 O8 N0 P1	B	Normal
	7.96_675.497076766667	1.45943	0.197092	0.674914	0.741432	PA(18:0/16:0)	PA(34:0)	M-H	PA	(18:0/16:0)	(18:0)	(16:0)	NA	NA	675.497	C37 H72 O8 N0 P1	B	Normal
	7.96_675.497111666667	1.43212	0.225001	0.674914	0.733777	PMe(16:0/17:0)	PMe(33:0)	M-H	PMe	(16:0/17:0)	(16:0)	(17:0)	NA	NA	675.497	C37 H72 O8 N0 P1	B	Normal
	7.96_675.497880516667	1.48109	0.197955	0.674914	0.782954	PEt(16:0/16:0)	PEt(32:0)	M-H	PEt	(16:0/16:0)	(16:0)	(16:0)	NA	NA	675.497	C37 H72 O8 N0 P1	B	Normal
	7.96_743.486814166667	1.3241	0.232775	0.674914	0.572948	PG(34:3)	PG(34:3)	M-H	PG	(34:3)	(34:3)	NA	NA	NA	743.487	C40 H72 O10 N0 P1	C	Normal
	7.96_774.543225733333	1.21506	0.677956	0.875419	0.534293	PE(18:1p/22:6)(rep)	PE(40:7p)	M+H	PE	(18:1p/22:6)	(18:1p)	(22:6)	NA	NA	774.543	C45 H77 O7 N1 P1	A	Normal
	7.96_790.561356233333	1.02253	0.785786	0.919937	0.375296	PC(17:1/16:0)	PC(33:1)	M+HCOO	PC	(17:1/16:0)	(17:1)	(16:0)	NA	NA	790.56	C42 H81 O10 N1 P1	A	Normal
	7.96_852.576803583333	0.77395	0.35827	0.724325	0.946573	PC(18:0/20:5)	PC(38:5)	M+HCOO	PC	(18:0/20:5)	(18:0)	(20:5)	NA	NA	852.576	C47 H83 O10 N1 P1	A	Normal
	7.97_1207.76840781667	1.00985	0.814366	0.926315	0.432684	GM3(d38:1)(rep)	GM3(d38:1)	M-H	GM3	(d38:1)	(d38:1)	NA	NA	NA	1207.77	C61 H111 O21 N2	D	Normal
	7.97_647.46573995	1.04125	0.983567	0.997037	0.947366	PA(16:0/16:0)	PA(32:0)	M-H	PA	(16:0/16:0)	(16:0)	(16:0)	NA	NA	647.466	C35 H68 O8 N0 P1	A	Normal
	7.97_772.529134633333	1.34653	0.569258	0.812126	0.510943	PE(18:1p/22:6)	PE(40:7p)	M-H	PE	(18:1p/22:6)	(18:1p)	(22:6)	NA	NA	772.529	C45 H75 O7 N1 P1	A	Normal
	7.97_776.523835516667	0.610459	0.200755	0.674914	1.35723	PE(17:0/22:6)	PE(39:6)	M-H	PE	(17:0/22:6)	(17:0)	(22:6)	NA	NA	776.524	C44 H75 O8 N1 P1	A	Normal
	7.97_822.60080385	0.661053	0.310202	0.691292	1.07345	PC(39:5)(rep)	PC(39:5)	M+H	PC	(39:5)	(39:5)	NA	NA	NA	822.601	C47 H85 O8 N1 P1	C	Normal
	7.97_836.581179566667	1.26891	0.247039	0.674914	0.769605	PC(18:1p/20:4)	PC(38:5p)	M+HCOO	PC	(18:1p/20:4)	(18:1p)	(20:4)	NA	NA	836.581	C47 H83 O9 N1 P1	A	Normal
	7.97_932.622311166667	1.03149	0.719613	0.893841	0.678859	PI(40:4)	PI(40:4)	M+NH4	PI	(18:0/22:4)	(18:0)	(22:4)	NA	NA	932.622	C49 H91 O13 N1 P1	C	Normal
	7.98_1209.78319713333	0.999383	0.986499	0.997037	0.483445	GM3(d38:1)	GM3(d38:1)	M+H	GM3	(d38:1)	(d38:1)	NA	NA	NA	1209.78	C61 H113 O21 N2	D	Normal
	7.98_913.581883883333	1.09964	0.422378	0.743509	0.643655	PI(18:0/22:4)	PI(40:4)	M-H	PI	(18:0/22:4)	(18:0)	(22:4)	NA	NA	913.581	C49 H86 O13 N0 P1	A	Normal
	7.99_701.5137439	1.34946	0.206207	0.674914	0.678348	PEt(16:0/18:1)	PEt(34:1)	M-H	PEt	(16:0/18:1)	(16:0)	(18:1)	NA	NA	701.513	C39 H74 O8 N0 P1	B	Normal
	7.99_730.53924485	1.25115	0.173014	0.674914	1.15771	dMePE(16:1/17:0)	dMePE(33:1)	M-H	dMePE	(16:1/17:0)	(16:1)	(17:0)	NA	NA	730.539	C40 H77 O8 N1 P1	B	Normal
	7.99_769.502487966667	1.26661	0.334693	0.713883	0.51191	PG(16:0/20:4)(rep)(rep)	PG(36:4)	M-H	PG	(16:0/20:4)	(16:0)	(20:4)	NA	NA	769.503	C42 H74 O10 N0 P1	B	Normal
	7.99_772.585329016667	0.687576	0.395837	0.734483	1.07163	PC(35:2)	PC(35:2)	M+H	PC	(17:0/18:2)	(17:0)	(18:2)	NA	NA	772.585	C43 H83 O8 N1 P1	C	Normal
	7.99_808.51330595	0.854012	0.248653	0.674914	1.01315	PS(18:1/20:4)(rep)	PS(38:5)	M-H	PS	(18:1/20:4)	(18:1)	(20:4)	NA	NA	808.513	C44 H75 O10 N1 P1	B	Normal
	8_713.512718416667	0.945292	0.820169	0.926315	1.0076	PA(19:0/18:2)	PA(37:2)	M-H	PA	(19:0/18:2)	(19:0)	(18:2)	NA	NA	713.513	C40 H74 O8 N0 P1	A	Normal
	8_713.5134738	1.00679	0.918555	0.97388	0.719957	PMe(18:0/18:2)	PMe(36:2)	M-H	PMe	(18:0/18:2)	(18:0)	(18:2)	NA	NA	713.513	C40 H74 O8 N0 P1	B	Normal
	8_808.584894733333	0.838229	0.662013	0.865014	0.841227	PC(38:5)(rep)(rep)(rep)(rep)	PC(38:5)	M+H	PC	(18:0/20:5)	(18:0)	(20:5)	NA	NA	808.585	C46 H83 O8 N1 P1	C	Normal
	8_816.577182583333	0.525466	0.330406	0.712147	1.07987	PC(17:0/18:2)	PC(35:2)	M+HCOO	PC	(17:0/18:2)	(17:0)	(18:2)	NA	NA	816.576	C44 H83 O10 N1 P1	A	Normal
	8_840.576230983333	1.04584	0.666284	0.865014	0.531107	PS(18:0/22:3)	PS(40:3)	M-H	PS	(18:0/22:3)	(18:0)	(22:3)	NA	NA	840.576	C46 H83 O10 N1 P1	A	Normal
	8.01_1259.79968058333	1.01459	0.746199	0.90278	0.346812	GM3(d42:3)(rep)	GM3(d42:3)	M-H	GM3	(d42:3)	(d42:3)	NA	NA	NA	1259.8	C65 H115 O21 N2	D	Normal
	8.01_701.513633516667	1.38166	0.114619	0.650061	0.759119	PA(18:0/18:1)	PA(36:1)	M-H	PA	(18:0/18:1)	(18:0)	(18:1)	NA	NA	701.513	C39 H74 O8 N0 P1	A	Normal
	8.01_751.528773233333	1.29383	0.672296	0.869988	0.386998	PA(18:0/22:4)	PA(40:4)	M-H	PA	(18:0/22:4)	(18:0)	(22:4)	NA	NA	751.528	C43 H76 O8 N0 P1	A	Normal
	8.01_751.52925155	1.32692	0.601137	0.826132	0.382633	PEt(18:0/20:4)	PEt(38:4)	M-H	PEt	(18:0/20:4)	(18:0)	(20:4)	NA	NA	751.528	C43 H76 O8 N0 P1	B	Normal
	8.01_764.558840333333	0.68545	0.0112524	0.39615	1.29737	PC(36:5p)(rep)	PC(36:5p)	M+H	PC	(36:5p)	(36:5p)	NA	NA	NA	764.559	C44 H79 O7 N1 P1	C	Down
	8.01_790.57212025	1.11165	0.53918	0.789709	1.01488	PC(38:6p)(rep)(rep)	PC(38:6p)	M+H	PC	(38:6p)	(38:6p)	NA	NA	NA	790.575	C46 H81 O7 N1 P1	C	Normal
	8.01_819.51804775	1.3469	0.211344	0.674914	0.87322	PG(40:7)	PG(40:7)	M-H	PG	(40:7)	(40:7)	NA	NA	NA	819.518	C46 H76 O10 N0 P1	C	Normal
	8.02_1261.81467615	0.863785	0.247415	0.674914	0.753705	GM3(d42:3)	GM3(d42:3)	M+H	GM3	(d42:3)	(d42:3)	NA	NA	NA	1261.81	C65 H117 O21 N2	D	Normal
	8.02_768.590583583333	1.14443	0.477612	0.766438	1.02191	PC(36:4e)	PC(36:4e)	M+H	PC	(16:0e/20:4)	(16:0e)	(20:4)	NA	NA	768.59	C44 H83 O7 N1 P1	C	Normal
	8.03_752.5600629	1.19644	0.396387	0.734483	1.00098	dMePE(36:4e)	dMePE(36:4e)	M-H	dMePE	(36:4e)	(36:4e)	NA	NA	NA	752.56	C43 H79 O7 N1 P1	C	Normal
	8.03_812.5811605	1.22594	0.324864	0.705187	1.02607	PC(18:1p/18:2)	PC(36:3p)	M+HCOO	PC	(18:1p/18:2)	(18:1p)	(18:2)	NA	NA	812.581	C45 H83 O9 N1 P1	B	Normal
	8.03_812.58192385	1.20826	0.367603	0.731788	1.02758	PC(16:0e/20:4)	PC(36:4e)	M+HCOO	PC	(16:0e/20:4)	(16:0e)	(20:4)	NA	NA	812.581	C45 H83 O9 N1 P1	A	Normal
	8.04_726.544375333333	0.672057	0.00627982	0.289113	1.31053	PE(36:2p)	PE(36:2p)	M-H	PE	(36:2p)	(36:2p)	NA	NA	NA	726.544	C41 H77 O7 N1 P1	C	Down
	8.04_834.6015825	0.450767	0.0377682	0.556559	1.62218	PC(40:6)(rep)	PC(40:6)	M+H	PC	(18:0/22:6)	(18:0)	(22:6)	NA	NA	834.601	C48 H85 O8 N1 P1	C	Down
	8.05_832.513399433333	0.842225	0.538196	0.789486	0.565271	PS(40:7)(rep)	PS(40:7)	M-H	PS	(40:7)	(40:7)	NA	NA	NA	832.513	C46 H75 O10 N1 P1	C	Normal
	8.05_860.543159816667	1.10994	0.28165	0.684105	0.694649	PS(42:7)	PS(42:7)	M-H	PS	(42:7)	(42:7)	NA	NA	NA	860.545	C48 H79 O10 N1 P1	C	Normal
	8.06_838.561330233333	1.17567	0.0543543	0.580318	0.762571	PS(18:0/22:4)	PS(40:4)	M-H	PS	(18:0/22:4)	(18:0)	(22:4)	NA	NA	838.56	C46 H81 O10 N1 P1	A	Normal
	8.06_856.585031683333	0.535114	0.0189132	0.503091	1.58714	PC(42:9)(rep)(rep)	PC(42:9)	M+H	PC	(42:9)	(42:9)	NA	NA	NA	856.585	C50 H83 O8 N1 P1	C	Down
	8.07_724.5286843	1.20096	0.365299	0.731209	0.793601	PE(16:0p/20:4)(rep)	PE(36:4p)	M+H	PE	(16:0p/20:4)	(16:0p)	(20:4)	NA	NA	724.528	C41 H75 O7 N1 P1	A	Normal
	8.07_794.605972583333	1.04589	0.70264	0.886259	0.525458	PC(38:4p)	PC(38:4p)	M+H	PC	(18:0p/20:4)	(18:0p)	(20:4)	NA	NA	794.606	C46 H85 O7 N1 P1	C	Normal
	8.07_825.565466333333	1.109	0.426991	0.747258	0.55185	PG(18:0/22:4)	PG(40:4)	M-H	PG	(18:0/22:4)	(18:0)	(22:4)	NA	NA	825.565	C46 H82 O10 N0 P1	B	Normal
	8.08_719.606829016667	0.804222	0.502081	0.779496	1.01827	SM(d35:0)	SM(d35:0)	M+H	SM	(d17:0/18:0)	(d17:0)	(18:0)	NA	NA	719.606	C40 H84 O6 N2 P1	C	Normal
	8.08_722.51438535	1.26601	0.269027	0.679695	0.840059	PE(16:0p/20:4)	PE(36:4p)	M-H	PE	(16:0p/20:4)	(16:0p)	(20:4)	NA	NA	722.513	C41 H73 O7 N1 P1	A	Normal
	8.08_863.566169833333	0.813907	0.0393357	0.556559	0.924602	PI(18:0/18:1)	PI(36:1)	M-H	PI	(18:0/18:1)	(18:0)	(18:1)	NA	NA	863.566	C45 H84 O13 N0 P1	A	Normal
[truncated: 1,593 more rows]
