# Supplementary material for: Lung Lipidomic Alterations in Beagle Dogs Infected with Toxocara canis
Source: Animals (Basel). 2022 Nov 9;12(22):3080. doi: 10.3390/ani12223080 (PMC9686702; doi:10.3390/ani12223080)
Supplement: Supplementary file 1 [file animals-12-03080-s001.zip › Table S4.xlsx]

## Sheet: Sheet1
Table S4. The differential abundance of lipids at 24 hpi, 96 hpi, and 36 dpi.
	Metabolite ID	ratio	t.test_p.value	t.test_p.value_BHcorrect	VIP	LipidIon	LipidGroup	Adduct	Class	FattyAcid	FA1	FA2	FA3	FA4	CalcMz	IonFormula	Grade	Regulate
At 24 hpi	1.07_647.320206283333	1.74032	0.0239803	0.634421	1.68841	LPI(22:4)	LPI(22:4)	M-H	LPI	(22:4)	(22:4)	NA	NA	NA	647.32	C31 H52 O12 N0 P1	A	Up
	1.1_614.346360416667	2.00921	0.0464529	0.758014	1.86805	LPC(22:5)	LPC(22:5)	M+HCOO	LPC	(22:5)	(22:5)	NA	NA	NA	614.346	C31 H53 O9 N1 P1	A	Up
	1.35_616.362032966667	1.49232	0.0205014	0.621612	1.63988	LPC(22:4)	LPC(22:4)	M+HCOO	LPC	(22:4)	(22:4)	NA	NA	NA	616.362	C31 H55 O9 N1 P1	A	Up
	10.69_896.77125405	0.768262	0.0155583	0.552021	1.26887	TG(18:2/18:2/18:2)	TG(54:6)	M+NH4	TG	(18:2/18:2/18:2)	(18:2)	(18:2)	(18:2)	NA	896.77	C57 H102 O6 N1	A	Down
	10.92_820.739029216667	0.619783	0.0387697	0.727599	1.74558	TG(16:0/14:0/18:2)	TG(48:2)	M+NH4	TG	(16:0/14:0/18:2)	(16:0)	(14:0)	(18:2)	NA	820.739	C51 H98 O6 N1	A	Down
	10.92_846.75456165	0.523213	0.0202883	0.621612	2.09273	TG(16:0/16:0/18:3)	TG(50:3)	M+NH4	TG	(16:0/16:0/18:3)	(16:0)	(16:0)	(18:3)	NA	846.755	C53 H100 O6 N1	A	Down
	10.96_872.771042583333	0.749318	0.0104975	0.475437	1.33676	TG(16:1/18:1/18:2)	TG(52:4)	M+NH4	TG	(16:1/18:1/18:2)	(16:1)	(18:1)	(18:2)	NA	872.77	C55 H102 O6 N1	A	Down
	11.23_848.770765716667	0.526565	0.00778164	0.404983	2.23638	TG(16:0/16:0/18:2)	TG(50:2)	M+NH4	TG	(16:0/16:0/18:2)	(16:0)	(16:0)	(18:2)	NA	848.77	C53 H102 O6 N1	A	Down
	11.23_874.7866602	0.54008	0.00618488	0.352538	2.19119	TG(16:0/18:1/18:2)	TG(52:3)	M+NH4	TG	(16:0/18:1/18:2)	(16:0)	(18:1)	(18:2)	NA	874.786	C55 H104 O6 N1	A	Down
	11.23_900.802326733333	0.721909	0.0167163	0.555818	1.51171	TG(18:1/18:1/18:2)	TG(54:4)	M+NH4	TG	(18:1/18:1/18:2)	(18:1)	(18:1)	(18:2)	NA	900.801	C57 H106 O6 N1	A	Down
	11.35_836.77025855	0.688547	0.0250097	0.634421	1.40049	TG(15:0/16:0/18:1)	TG(49:1)	M+NH4	TG	(15:0/16:0/18:1)	(15:0)	(16:0)	(18:1)	NA	836.77	C52 H102 O6 N1	A	Down
	11.36_862.785886616667	0.566743	0.0109007	0.475437	2.01578	TG(16:0/17:0/18:2)	TG(51:2)	M+NH4	TG	(16:0/17:0/18:2)	(16:0)	(17:0)	(18:2)	NA	862.786	C54 H104 O6 N1	A	Down
	11.36_888.801502883333	0.499461	0.0152878	0.552021	2.20249	TG(18:1/17:1/18:1)	TG(53:3)	M+NH4	TG	(18:1/17:1/18:1)	(18:1)	(17:1)	(18:1)	NA	888.801	C56 H106 O6 N1	A	Down
	11.48_902.817704783333	0.657431	0.0137201	0.547433	1.65785	TG(18:1/18:1/18:1)	TG(54:3)	M+NH4	TG	(18:1/18:1/18:1)	(18:1)	(18:1)	(18:1)	NA	902.817	C57 H108 O6 N1	A	Down
	11.49_850.7864355	0.57828	0.00495273	0.323131	1.99117	TG(16:0/16:0/18:1)	TG(50:1)	M+NH4	TG	(16:0/16:0/18:1)	(16:0)	(16:0)	(18:1)	NA	850.786	C53 H104 O6 N1	A	Down
	11.49_876.802016733333	0.430626	0.00339581	0.276915	2.62726	TG(16:0/18:1/18:1)	TG(52:2)	M+NH4	TG	(16:0/18:1/18:1)	(16:0)	(18:1)	(18:1)	NA	876.801	C55 H106 O6 N1	A	Down
	11.5_824.77132095	0.812806	0.00115636	0.276915	1.32917	TG(16:0/16:0/16:0)	TG(48:0)	M+NH4	TG	(16:0/16:0/16:0)	(16:0)	(16:0)	(16:0)	NA	824.77	C51 H102 O6 N1	A	Down
	11.56_930.849254316667	0.647128	0.00760716	0.404983	1.98426	TG(20:1/18:1/18:1)	TG(56:3)	M+NH4	TG	(20:1/18:1/18:1)	(20:1)	(18:1)	(18:1)	NA	930.848	C59 H112 O6 N1	A	Down
	11.57_928.832956466667	0.562933	0.0024168	0.276915	2.44614	TG(18:0/16:0/22:4)	TG(56:4)	M+NH4	TG	(18:0/16:0/22:4)	(18:0)	(16:0)	(22:4)	NA	928.833	C59 H110 O6 N1	A	Down
	11.63_864.8020559	0.627123	0.00211398	0.276915	1.79912	TG(16:0/17:0/18:1)	TG(51:1)	M+NH4	TG	(16:0/17:0/18:1)	(16:0)	(17:0)	(18:1)	NA	864.801	C54 H106 O6 N1	A	Down
	11.63_890.817219116667	0.512873	0.00466222	0.323131	2.29402	TG(17:0/18:1/18:1)	TG(53:2)	M+NH4	TG	(17:0/18:1/18:1)	(17:0)	(18:1)	(18:1)	NA	890.817	C56 H108 O6 N1	A	Down
	11.76_904.833083566667	0.513155	0.00347011	0.276915	2.35566	TG(18:0/18:0/18:2)	TG(54:2)	M+NH4	TG	(18:0/18:0/18:2)	(18:0)	(18:0)	(18:2)	NA	904.833	C57 H110 O6 N1	A	Down
	11.77_878.817902216667	0.43981	0.00341859	0.276915	2.53384	TG(18:0/16:0/18:1)	TG(52:1)	M+NH4	TG	(18:0/16:0/18:1)	(18:0)	(16:0)	(18:1)	NA	878.817	C55 H108 O6 N1	A	Down
	11.89_892.832933183333	0.566275	0.00195577	0.276915	2.03113	TG(16:0/18:1/19:0)	TG(53:1)	M+NH4	TG	(16:0/18:1/19:0)	(16:0)	(18:1)	(19:0)	NA	892.833	C56 H110 O6 N1	A	Down
	11.9_866.81715405	0.721307	0.00529585	0.323131	1.55546	TG(18:0/16:0/17:0)	TG(51:0)	M+NH4	TG	(18:0/16:0/17:0)	(18:0)	(16:0)	(17:0)	NA	866.817	C54 H108 O6 N1	A	Down
	12.02_906.849513083333	0.544613	7.81475e-05	0.0935425	2.29812	TG(18:0/18:0/18:1)	TG(54:1)	M+NH4	TG	(18:0/18:0/18:1)	(18:0)	(18:0)	(18:1)	NA	906.848	C57 H112 O6 N1	A	Down
	12.02_932.865386583333	0.659194	0.0030987	0.276915	1.99305	TG(20:0/18:1/18:1)	TG(56:2)	M+NH4	TG	(20:0/18:1/18:1)	(20:0)	(18:1)	(18:1)	NA	932.864	C59 H114 O6 N1	A	Down
	12.03_880.833677466667	0.788518	0.0344966	0.72443	1.11269	TG(18:0/16:0/18:0)	TG(52:0)	M+NH4	TG	(18:0/16:0/18:0)	(18:0)	(16:0)	(18:0)	NA	880.833	C55 H110 O6 N1	A	Down
	12.25_960.896034633333	0.820732	0.0390836	0.727599	1.02458	TG(18:1/18:1/22:0)	TG(58:2)	M+NH4	TG	(18:1/18:1/22:0)	(18:1)	(18:1)	(22:0)	NA	960.895	C61 H118 O6 N1	A	Down
	12.26_934.879914733333	0.725785	0.00196577	0.276915	1.49636	TG(16:0/18:1/22:0)	TG(56:1)	M+NH4	TG	(16:0/18:1/22:0)	(16:0)	(18:1)	(22:0)	NA	934.88	C59 H116 O6 N1	A	Down
	2.1_961.62857995	1.85067	0.0187667	0.607129	1.76793	SQDG(41:2)	SQDG(41:2)	M+HCOO	SQDG	(41:2)	(41:2)	NA	NA	NA	961.629	C51 H93 O14 S1	D	Up
	2.1_983.610876166667	1.9656	0.0156798	0.552021	1.94461	SQDG(43:5)	SQDG(43:5)	M+HCOO	SQDG	(43:5)	(43:5)	NA	NA	NA	983.614	C53 H91 O14 S1	D	Up
	2.36_560.36911015	1.53181	0.0290566	0.666867	1.38568	LPC(21:3)	LPC(21:3)	M+H	LPC	(21:3)	(21:3)	NA	NA	NA	560.371	C29 H55 O7 N1 P1	B	Up
	3.83_841.5026052	2.10441	0.0166957	0.555818	2.35617	PG(20:4/22:6)	PG(42:10)	M-H	PG	(20:4/22:6)	(20:4)	(22:6)	NA	NA	841.503	C48 H74 O10 N0 P1	B	Up
	6.09_871.5350111	1.33794	0.00294343	0.276915	1.58862	PI(17:0/20:4)	PI(37:4)	M-H	PI	(17:0/20:4)	(17:0)	(20:4)	NA	NA	871.534	C46 H80 O13 N0 P1	A	Up
	6.12_843.5399961	1.34541	0.031942	0.695173	1.10888	PI(16:0e/20:4)	PI(36:4e)	M-H	PI	(16:0e/20:4)	(16:0e)	(20:4)	NA	NA	843.539	C45 H80 O12 N0 P1	A	Up
	6.47_584.56135685	0.533298	0.00250756	0.276915	2.19154	Cer(d36:0	Cer(d36:0	M+H	Cer	(d36:0+O)	(d36:0+O)	NA	NA	NA	584.561	C36 H74 O4 N1	C	Down
	6.48_762.508079033898	1.67879	0.0291508	0.666867	1.45777	PE(18:2/20:4)	PE(38:6)	M-H	PE	(18:2/20:4)	(18:2)	(20:4)	NA	NA	762.508	C43 H73 O8 N1 P1	A	Up
	6.57_794.569573983333	1.37722	0.0499457	0.760539	1.58821	PC(37:5)	PC(37:5)	M+H	PC	(37:5)	(37:5)	NA	NA	NA	794.569	C45 H81 O8 N1 P1	C	Up
	6.64_714.50794725	1.45075	0.0427077	0.758014	1.44483	dMePE(16:0/16:2)	dMePE(32:2)	M-H	dMePE	(16:0/16:2)	(16:0)	(16:2)	NA	NA	714.508	C39 H73 O8 N1 P1	B	Up
	6.76_873.549886083333	1.42121	0.0312557	0.692834	1.97682	PI(17:0/20:3)	PI(37:3)	M-H	PI	(17:0/20:3)	(17:0)	(20:3)	NA	NA	873.55	C46 H82 O13 N0 P1	A	Up
	7.03_993.451303	0.745168	0.0369244	0.727599	1.3568	PIP2(34:2)	PIP2(34:2)	M-H	PIP2	(34:2)	(34:2)	NA	NA	NA	993.451	C43 H80 O19 N0 P3	C	Down
	7.21_540.535036633333	0.637086	0.00539901	0.323131	1.36888	Cer(d34:0)	Cer(d34:0)	M+H	Cer	(d34:0)	(d34:0)	NA	NA	NA	540.535	C34 H70 O3 N1	C	Down
	7.9_738.506808716667	0.801747	0.0151171	0.552021	1.1916	PC(33:5)	PC(33:5)	M+H	PC	(33:5)	(33:5)	NA	NA	NA	738.507	C41 H73 O8 N1 P1	C	Down
	7.92_738.50451365	0.82977	0.0354991	0.727599	1.065	PE(34:2)	PE(34:2)	M+Na	PE	(16:0/18:2)	(16:0)	(18:2)	NA	NA	738.504	C39 H74 O8 N1 P1 Na1	C	Down
	8.01_764.558840333333	0.594976	0.0013695	0.276915	2.0013	PC(36:5p)(rep)	PC(36:5p)	M+H	PC	(36:5p)	(36:5p)	NA	NA	NA	764.559	C44 H79 O7 N1 P1	C	Down
	8.04_726.544375333333	0.57946	0.000979585	0.276915	2.05877	PE(36:2p)	PE(36:2p)	M-H	PE	(36:2p)	(36:2p)	NA	NA	NA	726.544	C41 H77 O7 N1 P1	C	Down
	8.1_752.5236412	1.39409	0.0456661	0.758014	1.40481	PE(17:0/20:4)	PE(37:4)	M-H	PE	(17:0/20:4)	(17:0)	(20:4)	NA	NA	752.524	C42 H75 O8 N1 P1	A	Up
	8.12_786.566599516667	0.639024	0.00384488	0.287645	1.76227	PC(16:0p/18:2)	PC(34:2p)	M+HCOO	PC	(16:0p/18:2)	(16:0p)	(18:2)	NA	NA	786.565	C43 H81 O9 N1 P1	B	Down
	8.17_744.590321566667	0.747901	0.00158662	0.276915	1.34163	PC(34:2e)	PC(34:2e)	M+H	PC	(16:0e/18:2)	(16:0e)	(18:2)	NA	NA	744.59	C42 H83 O7 N1 P1	C	Down
	8.34_755.604628466667	0.716303	0.0455326	0.758014	1.27735	SM(d38:3)	SM(d38:3)	M+H	SM	(d38:3)	(d38:3)	NA	NA	NA	755.606	C43 H84 O6 N2 P1	C	Down
	8.45_768.587858666667	0.813221	0.0482251	0.760539	1.09672	PC(34:1e)(rep)	PC(34:1e)	M+Na	PC	(16:0e/18:1)	(16:0e)	(18:1)	NA	NA	768.588	C42 H84 O7 N1 P1 Na1	C	Down
	8.48_780.554956633333	2.05446	0.0251071	0.634421	2.39224	PE(19:0/20:4)	PE(39:4)	M-H	PE	(19:0/20:4)	(19:0)	(20:4)	NA	NA	780.555	C44 H79 O8 N1 P1	A	Up
	8.51_844.61906475	0.302862	0.0111213	0.475437	2.89573	PC(40:5e)	PC(40:5e)	M+Na	PC	(18:0e/22:5)	(18:0e)	(22:5)	NA	NA	844.619	C48 H88 O7 N1 P1 Na1	C	Down
	8.55_768.518387733333	0.772297	0.0295271	0.666867	1.16635	PS(36:3p)	PS(36:3p)	M-H	PS	(36:3p)	(36:3p)	NA	NA	NA	768.518	C42 H75 O9 N1 P1	C	Down
	8.66_610.540534916667	0.564414	0.0389718	0.727599	1.56227	DG(16:0/18:2)	DG(34:2)	M+NH4	DG	(16:0/18:2)	(16:0)	(18:2)	NA	NA	610.541	C37 H72 O5 N1	B	Down
	8.75_850.668427733333	1.71017	0.0259705	0.634421	1.71292	PC(42:4p)	PC(42:4p)	M+H	PC	(42:4p)	(42:4p)	NA	NA	NA	850.668	C50 H93 O7 N1 P1	C	Up
	8.99_662.572074283333	0.656904	0.0227342	0.632858	1.38294	DG(18:0/20:4)	DG(38:4)	M+NH4	DG	(18:0/20:4)	(18:0)	(20:4)	NA	NA	662.572	C41 H76 O5 N1	B	Down
	9.01_835.667001866667	0.825053	0.0233796	0.634421	1.02911	SM(d44:5)	SM(d44:5)	M+H	SM	(d44:5)	(d44:5)	NA	NA	NA	835.669	C49 H92 O6 N2 P1	C	Down
	9.1_638.572244483333	0.502298	0.0332559	0.710844	1.84403	DG(18:0/18:2)	DG(36:2)	M+NH4	DG	(18:0/18:2)	(18:0)	(18:2)	NA	NA	638.572	C39 H76 O5 N1	B	Down
	9.43_640.587512333333	0.672348	0.0380008	0.727599	1.37565	DG(18:0/18:1)	DG(36:1)	M+NH4	DG	(18:0/18:1)	(18:0)	(18:1)	NA	NA	640.587	C39 H78 O5 N1	B	Down
	9.45_806.60699665	0.572375	0.0212916	0.621612	2.51026	dMePE(40:4p)	dMePE(40:4p)	M-H	dMePE	(40:4p)	(40:4p)	NA	NA	NA	806.607	C47 H85 O7 N1 P1	C	Down
	9.93_896.638563783333	1.24534	0.0395104	0.727599	1.03108	PS(44:3)	PS(44:3)	M-H	PS	(44:3)	(44:3)	NA	NA	NA	896.639	C50 H91 O10 N1 P1	C	Up
At 96 hpi	1.07_518.252417766667	1.54248	0.0049886	0.259624	1.49141	LPS(18:3)	LPS(18:3)	M-H	LPS	(18:3)	(18:3)	NA	NA	NA	518.252	C24 H41 O9 N1 P1	D	Up
	1.12_507.269719416667	1.56108	0.0466665	0.556559	1.30286	LPG(16:0)(rep)(rep)	LPG(16:0)	M+Na	LPG	(16:0)	(16:0)	NA	NA	NA	507.269	C22 H45 O9 N0 P1 Na1	B	Up
	1.19_548.299610183333	1.47671	0.0304651	0.542958	1.2407	LPS(20:2)	LPS(20:2)	M-H	LPS	(20:2)	(20:2)	NA	NA	NA	548.299	C26 H47 O9 N1 P1	B	Up
	1.21_423.252084783333	1.80026	0.0406751	0.556559	1.55619	LPMe(16:0)	LPMe(16:0)	M-H	LPMe	(16:0)	(16:0)	NA	NA	NA	423.252	C20 H40 O7 N0 P1	B	Up
	1.21_581.309679183333	1.97157	0.0422394	0.556559	1.62831	LPI(18:1p)	LPI(18:1p)	M-H	LPI	(18:1p)	(18:1p)	NA	NA	NA	581.31	C27 H50 O11 N0 P1	B	Up
	1.23_391.225789733333	1.93861	0.0178199	0.495845	2.0479	cPA(16:0)	cPA(16:0)	M-H	cPA	(16:0)	(16:0)	NA	NA	NA	391.226	C19 H36 O6 N0 P1	B	Up
	1.24_535.3042853	1.51753	0.0212422	0.504903	1.18264	LPG(20:2)	LPG(20:2)	M-H	LPG	(20:2)	(20:2)	NA	NA	NA	535.304	C26 H48 O9 N0 P1	B	Up
	1.27_449.267657	1.72228	0.0349086	0.54981	1.41695	LPMe(18:1)	LPMe(18:1)	M-H	LPMe	(18:1)	(18:1)	NA	NA	NA	449.267	C22 H42 O7 N0 P1	B	Up
	1.28_417.241494583333	1.49056	0.0111251	0.39615	1.4877	cPA(18:1)	cPA(18:1)	M-H	cPA	(18:1)	(18:1)	NA	NA	NA	417.241	C21 H38 O6 N0 P1	B	Up
	1.36_443.2568173	1.7001	0.00795946	0.307338	1.93156	cPA(20:2)	cPA(20:2)	M-H	cPA	(20:2)	(20:2)	NA	NA	NA	443.257	C23 H40 O6 N0 P1	B	Up
	1.47_1049.60989208333	2.17597	0.0363333	0.556559	1.8599	PIP(44:4)	PIP(44:4)	M-H	PIP	(44:4)	(44:4)	NA	NA	NA	1049.61	C53 H95 O16 N0 P2	D	Up
	1.47_1071.59419976667	1.9578	0.032951	0.542958	1.6465	PIP(46:7)	PIP(46:7)	M-H	PIP	(46:7)	(46:7)	NA	NA	NA	1071.59	C55 H93 O16 N0 P2	D	Up
	1.47_437.267595683333	1.47891	0.0429181	0.556559	1.2889	LPA(18:0)	LPA(18:0)	M-H	LPA	(18:0)	(18:0)	NA	NA	NA	437.267	C21 H42 O7 N0 P1	A	Up
	1.47_524.299762966667	1.48106	0.0361532	0.556559	1.2907	LPS(18:0)	LPS(18:0)	M-H	LPS	(18:0)	(18:0)	NA	NA	NA	524.299	C24 H47 O9 N1 P1	A	Up
	1.63_576.330997766667	1.50965	0.039124	0.556559	1.48183	LPS(22:2)	LPS(22:2)	M-H	LPS	(22:2)	(22:2)	NA	NA	NA	576.331	C28 H51 O9 N1 P1	B	Up
	1.69_451.283420366667	1.76192	0.0391793	0.556559	1.53391	LPMe(18:0)	LPMe(18:0)	M-H	LPMe	(18:0)	(18:0)	NA	NA	NA	451.283	C22 H44 O7 N0 P1	B	Up
	1.69_585.340981233333	2.00966	0.00740342	0.305582	1.83443	LPI(18:0e)	LPI(18:0e)	M-H	LPI	(18:0e)	(18:0e)	NA	NA	NA	585.341	C27 H54 O11 N0 P1	B	Up
	1.72_419.2572561	1.99511	0.0203913	0.504903	2.0449	cPA(18:0)	cPA(18:0)	M-H	cPA	(18:0)	(18:0)	NA	NA	NA	419.257	C21 H40 O6 N0 P1	B	Up
	1.74_477.298819533333	1.76245	0.0129324	0.428946	1.54277	LPMe(20:1)	LPMe(20:1)	M-H	LPMe	(20:1)	(20:1)	NA	NA	NA	477.299	C24 H46 O7 N0 P1	B	Up
	1.76_445.2727867	1.88156	0.00284113	0.186659	2.14992	cPA(20:1)	cPA(20:1)	M-H	cPA	(20:1)	(20:1)	NA	NA	NA	445.272	C23 H42 O6 N0 P1	B	Up
	1.82_497.324941766667	2.53223	0.00354244	0.202106	2.01255	LPG(18:0e)	LPG(18:0e)	M-H	LPG	(18:0e)	(18:0e)	NA	NA	NA	497.325	C24 H50 O8 N0 P1	B	Up
	10.43_894.755666016667	0.753371	0.0182265	0.495845	1.18509	TG(18:3/18:2/18:2)	TG(54:7)	M+NH4	TG	(18:3/18:2/18:2)	(18:3)	(18:2)	(18:2)	NA	894.755	C57 H100 O6 N1	A	Down
	10.92_820.739029216667	0.555745	0.00054342	0.0722748	1.9683	TG(16:0/14:0/18:2)	TG(48:2)	M+NH4	TG	(16:0/14:0/18:2)	(16:0)	(14:0)	(18:2)	NA	820.739	C51 H98 O6 N1	A	Down
	10.92_846.75456165	0.465936	3.06242e-06	0.00183286	2.27978	TG(16:0/16:0/18:3)	TG(50:3)	M+NH4	TG	(16:0/16:0/18:3)	(16:0)	(16:0)	(18:3)	NA	846.755	C53 H100 O6 N1	A	Down
	10.96_872.771042583333	0.695969	0.0146265	0.45877	1.29432	TG(16:1/18:1/18:2)	TG(52:4)	M+NH4	TG	(16:1/18:1/18:2)	(16:1)	(18:1)	(18:2)	NA	872.77	C55 H102 O6 N1	A	Down
	11.23_848.770765716667	0.557955	0.000704004	0.0758667	2.01536	TG(16:0/16:0/18:2)	TG(50:2)	M+NH4	TG	(16:0/16:0/18:2)	(16:0)	(16:0)	(18:2)	NA	848.77	C53 H102 O6 N1	A	Down
	11.23_874.7866602	0.506491	3.66965e-05	0.00878513	2.20173	TG(16:0/18:1/18:2)	TG(52:3)	M+NH4	TG	(16:0/18:1/18:2)	(16:0)	(18:1)	(18:2)	NA	874.786	C55 H104 O6 N1	A	Down
	11.23_900.802326733333	0.67037	0.00175485	0.140037	1.54876	TG(18:1/18:1/18:2)	TG(54:4)	M+NH4	TG	(18:1/18:1/18:2)	(18:1)	(18:1)	(18:2)	NA	900.801	C57 H106 O6 N1	A	Down
	11.36_862.785886616667	0.598021	0.00040168	0.0601013	1.72528	TG(16:0/17:0/18:2)	TG(51:2)	M+NH4	TG	(16:0/17:0/18:2)	(16:0)	(17:0)	(18:2)	NA	862.786	C54 H104 O6 N1	A	Down
	11.36_888.801502883333	0.472474	7.45821e-06	0.00231206	2.14925	TG(18:1/17:1/18:1)	TG(53:3)	M+NH4	TG	(18:1/17:1/18:1)	(18:1)	(17:1)	(18:1)	NA	888.801	C56 H106 O6 N1	A	Down
	11.48_902.817704783333	0.554563	0.000209119	0.0417193	1.9941	TG(18:1/18:1/18:1)	TG(54:3)	M+NH4	TG	(18:1/18:1/18:1)	(18:1)	(18:1)	(18:1)	NA	902.817	C57 H108 O6 N1	A	Down
	11.49_876.802016733333	0.402284	7.91472e-08	9.47391e-05	2.56475	TG(16:0/18:1/18:1)	TG(52:2)	M+NH4	TG	(16:0/18:1/18:1)	(16:0)	(18:1)	(18:1)	NA	876.801	C55 H106 O6 N1	A	Down
	11.5_824.77132095	0.822966	0.000367783	0.0601013	1.00049	TG(16:0/16:0/16:0)	TG(48:0)	M+NH4	TG	(16:0/16:0/16:0)	(16:0)	(16:0)	(16:0)	NA	824.77	C51 H102 O6 N1	A	Down
	11.56_930.849254316667	0.643083	0.000760568	0.0758667	1.64614	TG(20:1/18:1/18:1)	TG(56:3)	M+NH4	TG	(20:1/18:1/18:1)	(20:1)	(18:1)	(18:1)	NA	930.848	C59 H112 O6 N1	A	Down
	11.57_928.832956466667	0.682109	0.000659902	0.0758667	1.53332	TG(18:0/16:0/22:4)	TG(56:4)	M+NH4	TG	(18:0/16:0/22:4)	(18:0)	(16:0)	(22:4)	NA	928.833	C59 H110 O6 N1	A	Down
	11.63_890.817219116667	0.574401	0.000875881	0.0806485	1.67009	TG(17:0/18:1/18:1)	TG(53:2)	M+NH4	TG	(17:0/18:1/18:1)	(17:0)	(18:1)	(18:1)	NA	890.817	C56 H108 O6 N1	A	Down
	11.76_904.833083566667	0.554199	7.72619e-06	0.00231206	1.87506	TG(18:0/18:0/18:2)	TG(54:2)	M+NH4	TG	(18:0/18:0/18:2)	(18:0)	(18:0)	(18:2)	NA	904.833	C57 H110 O6 N1	A	Down
	11.77_878.817902216667	0.530067	0.00141327	0.120835	1.92139	TG(18:0/16:0/18:1)	TG(52:1)	M+NH4	TG	(18:0/16:0/18:1)	(18:0)	(16:0)	(18:1)	NA	878.817	C55 H108 O6 N1	A	Down
	11.89_892.832933183333	0.668678	0.0331127	0.542958	1.26638	TG(16:0/18:1/19:0)	TG(53:1)	M+NH4	TG	(16:0/18:1/19:0)	(16:0)	(18:1)	(19:0)	NA	892.833	C56 H110 O6 N1	A	Down
	11.9_866.81715405	0.692451	0.0289867	0.53096	1.21026	TG(18:0/16:0/17:0)	TG(51:0)	M+NH4	TG	(18:0/16:0/17:0)	(18:0)	(16:0)	(17:0)	NA	866.817	C54 H108 O6 N1	A	Down
	12.26_934.879914733333	0.764542	0.0328065	0.542958	1.07747	TG(16:0/18:1/22:0)	TG(56:1)	M+NH4	TG	(16:0/18:1/22:0)	(16:0)	(18:1)	(22:0)	NA	934.88	C59 H116 O6 N1	A	Down
	2.11_552.331138283333	1.67166	0.0212091	0.504903	1.57578	LPS(20:0)	LPS(20:0)	M-H	LPS	(20:0)	(20:0)	NA	NA	NA	552.331	C26 H51 O9 N1 P1	B	Up
	2.13_554.34549445	1.45256	0.0478495	0.556559	1.20669	LPS(20:0)(rep)(rep)	LPS(20:0)	M+H	LPS	(20:0)	(20:0)	NA	NA	NA	554.345	C26 H53 O9 N1 P1	B	Up
	2.14_578.346899966667	1.4562	0.0482096	0.556559	1.23563	LPS(22:1)(rep)	LPS(22:1)	M-H	LPS	(22:1)	(22:1)	NA	NA	NA	578.346	C28 H53 O9 N1 P1	B	Up
	2.49_447.288124516667	2.2445	0.00566642	0.282613	2.19119	cPA(20:0)	cPA(20:0)	M-H	cPA	(20:0)	(20:0)	NA	NA	NA	447.288	C23 H44 O6 N0 P1	B	Up
	2.52_468.344901216667	2.59737	0.00236168	0.16629	2.24546	LPE(18:0e)	LPE(18:0e)	M+H	LPE	(18:0e)	(18:0e)	NA	NA	NA	468.345	C23 H51 O6 N1 P1	B	Up
	2.52_473.303967666667	1.95911	0.00385925	0.209978	2.15098	cPA(22:1)	cPA(22:1)	M-H	cPA	(22:1)	(22:1)	NA	NA	NA	473.304	C25 H46 O6 N0 P1	B	Up
	2.54_566.346615516667	1.4372	0.0473797	0.556559	1.12979	LPS(21:0)	LPS(21:0)	M-H	LPS	(21:0)	(21:0)	NA	NA	NA	566.346	C27 H53 O9 N1 P1	B	Up
	2.68_499.31941415	1.76791	0.0387509	0.556559	1.84008	cPA(24:2)	cPA(24:2)	M-H	cPA	(24:2)	(24:2)	NA	NA	NA	499.319	C27 H48 O6 N0 P1	B	Up
	3.01_510.3554344	1.69127	0.0440567	0.556559	1.72263	LPC(17:0)(rep)(rep)	LPC(17:0)	M+H	LPC	(17:0)	(17:0)	NA	NA	NA	510.355	C25 H53 O7 N1 P1	B	Up
	3.03_493.3301477	1.507	0.0444041	0.556559	1.26737	LPA(22:0)	LPA(22:0)	M-H	LPA	(22:0)	(22:0)	NA	NA	NA	493.33	C25 H50 O7 N0 P1	A	Up
	3.03_602.344978766667	1.5612	0.0225539	0.509378	1.44009	LPS(24:3)	LPS(24:3)	M-H	LPS	(24:3)	(24:3)	NA	NA	NA	602.346	C30 H53 O9 N1 P1	B	Up
	3.04_580.362571266667	1.54379	0.0312835	0.542958	1.38803	LPS(22:0)	LPS(22:0)	M-H	LPS	(22:0)	(22:0)	NA	NA	NA	580.362	C28 H55 O9 N1 P1	B	Up
	3.05_536.371082833333	1.46921	0.0165086	0.48197	1.35735	LPC(19:1)(rep)	LPC(19:1)	M+H	LPC	(19:1)	(19:1)	NA	NA	NA	536.371	C27 H55 O7 N1 P1	B	Up
	3.05_536.371591416667	1.5817	0.00718168	0.305582	1.4401	LPE(22:1)	LPE(22:1)	M+H	LPE	(22:1)	(22:1)	NA	NA	NA	536.371	C27 H55 O7 N1 P1	B	Up
	3.06_582.377164583333	1.54429	0.0447257	0.556559	1.39178	LPS(22:0)(rep)	LPS(22:0)	M+H	LPS	(22:0)	(22:0)	NA	NA	NA	582.377	C28 H57 O9 N1 P1	B	Up
	3.06_608.39235205	1.50443	0.0283009	0.53096	1.37113	LPS(24:1)(rep)	LPS(24:1)	M+H	LPS	(24:1)	(24:1)	NA	NA	NA	608.392	C30 H59 O9 N1 P1	B	Up
	3.37_475.319440716667	1.91127	0.0322326	0.542958	1.89601	cPA(22:0)	cPA(22:0)	M-H	cPA	(22:0)	(22:0)	NA	NA	NA	475.319	C25 H48 O6 N0 P1	B	Up
	3.9_608.393923966667	1.56417	0.0492487	0.561435	1.41228	LPS(24:0)	LPS(24:0)	M-H	LPS	(24:0)	(24:0)	NA	NA	NA	608.393	C30 H59 O9 N1 P1	B	Up
	4.28_905.51857465	0.436852	0.0480286	0.556559	1.82358	PI(20:4/20:4)	PI(40:8)	M-H	PI	(20:4/20:4)	(20:4)	(20:4)	NA	NA	905.519	C49 H78 O13 N0 P1	A	Down
	4.67_857.519208928571	0.607849	0.0245822	0.528059	1.54094	PI(18:2/18:2)	PI(36:4)	M-H	PI	(18:2/18:2)	(18:2)	(18:2)	NA	NA	857.519	C45 H78 O13 N0 P1	A	Down
	5.59_743.483982566667	1.98817	0.048356	0.556559	1.63419	PG(32:1)	PG(32:1)	M+Na	PG	(16:0/16:1)	(16:0)	(16:1)	NA	NA	743.483	C38 H73 O10 N0 P1 Na1	C	Up
	5.69_859.53506705	0.725322	0.00795358	0.307338	1.14941	PI(18:1/18:2)	PI(36:3)	M-H	PI	(18:1/18:2)	(18:1)	(18:2)	NA	NA	859.534	C45 H80 O13 N0 P1	A	Down
	5.97_740.523614216667	0.652382	0.0260902	0.529321	1.25144	dMePE(16:1/18:2)	dMePE(34:3)	M-H	dMePE	(16:1/18:2)	(16:1)	(18:2)	NA	NA	740.524	C41 H75 O8 N1 P1	B	Down
	6.22_782.5698884	0.598302	0.0325632	0.542958	1.70166	PC(36:4)(rep)(rep)(rep)(rep)	PC(36:4)	M+H	PC	(18:2/18:2)	(18:2)	(18:2)	NA	NA	782.569	C44 H81 O8 N1 P1	C	Down
	6.22_804.551391866667	0.437556	0.0279661	0.53096	2.18941	PC(38:7)(rep)	PC(38:7)	M+H	PC	(38:7)	(38:7)	NA	NA	NA	804.554	C46 H79 O8 N1 P1	C	Down
	6.47_584.56135685	0.59108	0.0178275	0.495845	1.26725	Cer(d36:0	Cer(d36:0	M+H	Cer	(d36:0+O)	(d36:0+O)	NA	NA	NA	584.561	C36 H74 O4 N1	C	Down
	7.21_540.535036633333	0.586453	0.0415609	0.556559	1.04863	Cer(d34:0)	Cer(d34:0)	M+H	Cer	(d34:0)	(d34:0)	NA	NA	NA	540.535	C34 H70 O3 N1	C	Down
	7.59_700.572398833333	111.808	0.0457435	0.556559	3.63486	CerG1(d18:1/16:0)(rep)	CerG1(d34:1)	M+H	CerG1	(d18:1/16:0)	(d18:1)	(16:0)	NA	NA	700.572	C40 H78 O8 N1	A	Up
	7.83_735.53362855	1.54848	0.0259026	0.529321	1.10424	PA(20:0p/20:4)	PA(40:4p)	M-H	PA	(20:0p/20:4)	(20:0p)	(20:4)	NA	NA	735.533	C43 H76 O7 N0 P1	B	Up
	7.88_871.570661183333	1.65225	0.00596508	0.285608	1.45499	PI(18:0e/20:4)	PI(38:4e)	M-H	PI	(18:0e/20:4)	(18:0e)	(20:4)	NA	NA	871.571	C47 H84 O12 N0 P1	B	Up
	8.01_764.558840333333	0.68545	0.0112524	0.39615	1.29737	PC(36:5p)(rep)	PC(36:5p)	M+H	PC	(36:5p)	(36:5p)	NA	NA	NA	764.559	C44 H79 O7 N1 P1	C	Down
	8.04_726.544375333333	0.672057	0.00627982	0.289113	1.31053	PE(36:2p)	PE(36:2p)	M-H	PE	(36:2p)	(36:2p)	NA	NA	NA	726.544	C41 H77 O7 N1 P1	C	Down
	8.04_834.6015825	0.450767	0.0377682	0.556559	1.62218	PC(40:6)(rep)	PC(40:6)	M+H	PC	(18:0/22:6)	(18:0)	(22:6)	NA	NA	834.601	C48 H85 O8 N1 P1	C	Down
	8.06_856.585031683333	0.535114	0.0189132	0.503091	1.58714	PC(42:9)(rep)(rep)	PC(42:9)	M+H	PC	(42:9)	(42:9)	NA	NA	NA	856.585	C50 H83 O8 N1 P1	C	Down
	8.11_770.6059721	0.639535	0.0251456	0.528059	1.49102	PC(36:2p)	PC(36:2p)	M+H	PC	(36:2p)	(36:2p)	NA	NA	NA	770.606	C44 H85 O7 N1 P1	C	Down
	8.12_786.566599516667	0.701876	0.00662763	0.293825	1.19361	PC(16:0p/18:2)	PC(34:2p)	M+HCOO	PC	(16:0p/18:2)	(16:0p)	(18:2)	NA	NA	786.565	C43 H81 O9 N1 P1	B	Down
	8.12_889.581597133333	0.694848	0.0438423	0.556559	1.38343	PI(18:0/20:2)	PI(38:2)	M-H	PI	(18:0/20:2)	(18:0)	(20:2)	NA	NA	889.581	C47 H86 O13 N0 P1	A	Down
	8.48_866.628082333333	1.73768	0.0281756	0.53096	1.28191	PC(18:0e/22:5)	PC(40:5e)	M+HCOO	PC	(18:0e/22:5)	(18:0e)	(22:5)	NA	NA	866.628	C49 H89 O9 N1 P1	B	Up
	8.49_780.591294766667	1.68586	0.00296285	0.186659	1.45809	dMePE(38:4e)	dMePE(38:4e)	M-H	dMePE	(38:4e)	(38:4e)	NA	NA	NA	780.591	C45 H83 O7 N1 P1	C	Up
	8.55_772.621794766667	0.797883	0.0343172	0.547703	1.09198	PC(36:2e)	PC(36:2e)	M+H	PC	(36:2e)	(36:2e)	NA	NA	NA	772.621	C44 H87 O7 N1 P1	C	Down
	8.7_566.551155266667	1.47167	0.034285	0.547703	1.44162	Cer(d18:1/18:0)	Cer(d36:1)	M+H	Cer	(d18:1/18:0)	(d18:1)	(18:0)	NA	NA	566.551	C36 H72 O3 N1	B	Up
	8.77_846.63472285	1.85791	0.0100775	0.376962	1.35789	PC(40:3p)	PC(40:3p)	M+Na	PC	(40:3p)	(40:3p)	NA	NA	NA	846.635	C48 H90 O7 N1 P1 Na1	C	Up
	8.79_868.643796066667	2.22517	0.00354573	0.202106	1.58485	PC(18:0e/22:4)	PC(40:4e)	M+HCOO	PC	(18:0e/22:4)	(18:0e)	(22:4)	NA	NA	868.644	C49 H91 O9 N1 P1	B	Up
	8.88_782.603909533333	1.8583	0.013259	0.428946	1.75775	PE(38:1e)	PE(38:1e)	M+Na	PE	(38:1e)	(38:1e)	NA	NA	NA	782.603	C43 H86 O7 N1 P1 Na1	C	Up
	8.89_780.591611633333	2.14205	0.0223931	0.509378	2.00783	PE(18:0e/22:4)	PE(40:4e)	M-H	PE	(18:0e/22:4)	(18:0e)	(22:4)	NA	NA	780.591	C45 H83 O7 N1 P1	A	Up
	9_812.61552965	0.669134	0.0248534	0.528059	1.40074	PC(38:3)(rep)	PC(38:3)	M+H	PC	(38:3)	(38:3)	NA	NA	NA	812.616	C46 H87 O8 N1 P1	C	Down
	9.15_808.621621766667	1.5015	0.0208756	0.504903	1.24643	PE(20:0p/22:4)	PE(42:4p)	M+H	PE	(20:0p/22:4)	(20:0p)	(22:4)	NA	NA	808.621	C47 H87 O7 N1 P1	A	Up
At 36 dpi	0.85_455.241604616667	1.83455	0.0138743	0.128221	1.51455	LPG(14:0)	LPG(14:0)	M-H	LPG	(14:0)	(14:0)	NA	NA	NA	455.242	C20 H40 O9 N0 P1	B	Up
	0.91_481.257377416667	1.82143	0.0167697	0.13472	1.47369	LPG(16:1)	LPG(16:1)	M-H	LPG	(16:1)	(16:1)	NA	NA	NA	481.257	C22 H42 O9 N0 P1	B	Up
	0.92_395.220426666667	1.61926	0.0366428	0.19937	1.26219	LPMe(14:0)	LPMe(14:0)	M-H	LPMe	(14:0)	(14:0)	NA	NA	NA	395.22	C18 H36 O7 N0 P1	B	Up
	0.95_507.272884916667	1.44896	0.00336635	0.0567623	1.26773	LPG(18:2)	LPG(18:2)	M-H	LPG	(18:2)	(18:2)	NA	NA	NA	507.273	C24 H44 O9 N0 P1	B	Up
	0.95_557.288523583333	1.47077	0.000965496	0.0236674	1.24529	LPG(22:5)	LPG(22:5)	M-H	LPG	(22:5)	(22:5)	NA	NA	NA	557.288	C28 H46 O9 N0 P1	B	Up
	0.96_471.25175695	1.29341	0.039156	0.207388	1.06422	LPMe(20:4)	LPMe(20:4)	M-H	LPMe	(20:4)	(20:4)	NA	NA	NA	471.252	C24 H40 O7 N0 P1	B	Up
	1.02_447.25188465	1.44452	0.0203566	0.145091	1.34513	LPMe(18:2)	LPMe(18:2)	M-H	LPMe	(18:2)	(18:2)	NA	NA	NA	447.252	C22 H40 O7 N0 P1	B	Up
	1.02_512.299601233333	1.54158	0.00606033	0.0817957	1.38791	LPC(14:0)	LPC(14:0)	M+HCOO	LPC	(14:0)	(14:0)	NA	NA	NA	512.299	C23 H47 O9 N1 P1	A	Up
	1.05_452.278387616667	23.132	0.0324208	0.18539	2.31122	LdMePE(14:0)	LdMePE(14:0)	M-H	LdMePE	(14:0)	(14:0)	NA	NA	NA	452.278	C21 H43 O7 N1 P1	B	Up
	1.07_496.2684941	1.37333	0.0107536	0.111931	1.18442	LPS(16:0)	LPS(16:0)	M-H	LPS	(16:0)	(16:0)	NA	NA	NA	496.268	C22 H43 O9 N1 P1	B	Up
	1.09_516.306834916667	1.75805	0.0263127	0.166647	1.78491	LPC(18:4)	LPC(18:4)	M+H	LPC	(18:4)	(18:4)	NA	NA	NA	516.308	C26 H47 O7 N1 P1	B	Up
	1.13_559.304222183333	1.63389	0.000682015	0.0194374	1.37485	LPG(22:4)	LPG(22:4)	M-H	LPG	(22:4)	(22:4)	NA	NA	NA	559.304	C28 H48 O9 N0 P1	B	Up
	1.14_511.303278816667	1.77199	0.0315912	0.1828	1.58884	LPG(18:1)(rep)	LPG(18:1)	M+H	LPG	(18:1)	(18:1)	NA	NA	NA	511.303	C24 H48 O9 N0 P1	B	Up
	1.21_557.3096667	2.05461	0.0034814	0.0567623	1.82877	LPI(16:0e)	LPI(16:0e)	M-H	LPI	(16:0e)	(16:0e)	NA	NA	NA	557.31	C25 H50 O11 N0 P1	B	Up
	1.23_391.225789733333	1.50289	0.00554268	0.0771464	1.26425	cPA(16:0)	cPA(16:0)	M-H	cPA	(16:0)	(16:0)	NA	NA	NA	391.226	C19 H36 O6 N0 P1	B	Up
	1.26_583.32532445	1.81071	6.57426e-05	0.00491837	1.46714	LPI(18:0p)	LPI(18:0p)	M-H	LPI	(18:0p)	(18:0p)	NA	NA	NA	583.325	C27 H52 O11 N0 P1	B	Up
	1.27_449.267657	1.53276	0.0476812	0.23781	1.36997	LPMe(18:1)	LPMe(18:1)	M-H	LPMe	(18:1)	(18:1)	NA	NA	NA	449.267	C22 H42 O7 N0 P1	B	Up
	1.28_417.241494583333	1.42434	0.0188735	0.142086	1.26078	cPA(18:1)	cPA(18:1)	M-H	cPA	(18:1)	(18:1)	NA	NA	NA	417.241	C21 H38 O6 N0 P1	B	Up
	1.29_469.293615033333	1.84921	0.000679747	0.0194374	1.59013	LPG(16:0e)	LPG(16:0e)	M-H	LPG	(16:0e)	(16:0e)	NA	NA	NA	469.294	C22 H46 O8 N0 P1	B	Up
	1.29_496.3400142	1.3867	0.00127332	0.0272173	1.38812	LPC(16:0)(rep)	LPC(16:0)	M+H	LPC	(16:0)	(16:0)	NA	NA	NA	496.34	C24 H51 O7 N1 P1	B	Up
	1.29_540.331125233333	1.34296	0.00168191	0.033004	1.27183	LPC(16:0)	LPC(16:0)	M+HCOO	LPC	(16:0)	(16:0)	NA	NA	NA	540.331	C25 H51 O9 N1 P1	A	Up
	1.3_480.309885116667	1.37532	0.000511781	0.0165907	1.3876	LdMePE(16:0)	LdMePE(16:0)	M-H	LdMePE	(16:0)	(16:0)	NA	NA	NA	480.31	C23 H47 O7 N1 P1	B	Up
	1.3_497.2887344	1.46717	0.0299878	0.178287	1.11728	LPG(17:0)	LPG(17:0)	M-H	LPG	(17:0)	(17:0)	NA	NA	NA	497.288	C23 H46 O9 N0 P1	B	Up
	1.38_478.3294202	1.37222	0.0275244	0.1687	1.26236	LPC(16:1p)	LPC(16:1p)	M+H	LPC	(16:1p)	(16:1p)	NA	NA	NA	478.329	C24 H49 O6 N1 P1	B	Up
	1.39_1035.66039983333	2.06935	0.0141036	0.128836	2.11846	CerG2GNAc1(d32:1)	CerG2GNAc1(d32:1)	M-H	CerG2GNAc1	(d32:1)	(d32:1)	NA	NA	NA	1035.66	C52 H95 O18 N2	C	Up
	1.45_599.320858983333	1.6279	0.0159383	0.130672	1.63782	LPI(18:0)	LPI(18:0)	M-H	LPI	(18:0)	(18:0)	NA	NA	NA	599.32	C27 H52 O12 N0 P1	A	Up
	1.47_1049.60989208333	1.90263	0.0104461	0.111643	1.5678	PIP(44:4)	PIP(44:4)	M-H	PIP	(44:4)	(44:4)	NA	NA	NA	1049.61	C53 H95 O16 N0 P2	D	Up
	1.47_1071.59419976667	1.62423	0.0261894	0.166647	1.30631	PIP(46:7)	PIP(46:7)	M-H	PIP	(46:7)	(46:7)	NA	NA	NA	1071.59	C55 H93 O16 N0 P2	D	Up
	1.59_537.320088983333	1.35536	0.0201612	0.145091	1.06046	LPG(20:1)	LPG(20:1)	M-H	LPG	(20:1)	(20:1)	NA	NA	NA	537.32	C26 H50 O9 N0 P1	B	Up
	1.62_482.360768566667	2.30959	0.00222063	0.042192	2.18044	LPC(16:0e)	LPC(16:0e)	M+H	LPC	(16:0e)	(16:0e)	NA	NA	NA	482.361	C24 H53 O6 N1 P1	B	Up
	1.62_504.343053933333	2.56673	0.00326458	0.0567623	2.2731	LPC(18:2p)	LPC(18:2p)	M+H	LPC	(18:2p)	(18:2p)	NA	NA	NA	504.345	C26 H51 O6 N1 P1	B	Up
	1.69_508.376603383333	2.11698	0.00130417	0.0273876	2.15515	LPC(18:0p)	LPC(18:0p)	M+H	LPC	(18:0p)	(18:0p)	NA	NA	NA	508.376	C26 H55 O6 N1 P1	B	Up
	1.69_585.340981233333	10.174	1.51957e-05	0.00165357	4.6212	LPI(18:0e)	LPI(18:0e)	M-H	LPI	(18:0e)	(18:0e)	NA	NA	NA	585.341	C27 H54 O11 N0 P1	B	Up
	1.7_492.34597915	2.38543	0.000368003	0.0133485	2.49844	LdMePE(18:0p)	LdMePE(18:0p)	M-H	LdMePE	(18:0p)	(18:0p)	NA	NA	NA	492.346	C25 H51 O6 N1 P1	B	Up
	1.7_492.34629785	2.35344	0.000379909	0.013375	2.47261	CerP(d25:0)	CerP(d25:0)	M-H	CerP	(d25:0)	(d25:0)	NA	NA	NA	492.346	C25 H51 O6 N1 P1	D	Up
	1.72_419.2572561	1.50589	0.0047396	0.0709163	1.27069	cPA(18:0)	cPA(18:0)	M-H	cPA	(18:0)	(18:0)	NA	NA	NA	419.257	C21 H40 O6 N0 P1	B	Up
	1.74_477.298819533333	1.54243	0.0174214	0.137351	1.46437	LPMe(20:1)	LPMe(20:1)	M-H	LPMe	(20:1)	(20:1)	NA	NA	NA	477.299	C24 H46 O7 N0 P1	B	Up
	1.8_534.391830133333	6.64795	7.38773e-05	0.00520183	3.77325	LPC(20:1p)	LPC(20:1p)	M+H	LPC	(20:1p)	(20:1p)	NA	NA	NA	534.392	C28 H57 O6 N1 P1	B	Up
	1.82_497.324941766667	4.08389	4.23121e-07	0.000101295	3.50499	LPG(18:0e)	LPG(18:0e)	M-H	LPG	(18:0e)	(18:0e)	NA	NA	NA	497.325	C24 H50 O8 N0 P1	B	Up
	1.99_1091.72427121667	1.54403	0.0320302	0.184327	1.87908	CerG2GNAc1(d36:1)	CerG2GNAc1(d36:1)	M-H	CerG2GNAc1	(d36:1)	(d36:1)	NA	NA	NA	1091.72	C56 H103 O18 N2	C	Up
	10.43_894.755666016667	0.79681	0.0242121	0.158202	1.08139	TG(18:3/18:2/18:2)	TG(54:7)	M+NH4	TG	(18:3/18:2/18:2)	(18:3)	(18:2)	(18:2)	NA	894.755	C57 H100 O6 N1	A	Down
	10.69_896.77125405	0.737718	0.00528239	0.0761809	1.32598	TG(18:2/18:2/18:2)	TG(54:6)	M+NH4	TG	(18:2/18:2/18:2)	(18:2)	(18:2)	(18:2)	NA	896.77	C57 H102 O6 N1	A	Down
	10.72_870.7555473	0.764025	0.020747	0.145883	1.21143	TG(16:0/18:2/18:3)	TG(52:5)	M+NH4	TG	(16:0/18:2/18:3)	(16:0)	(18:2)	(18:3)	NA	870.755	C55 H100 O6 N1	A	Down
	10.96_872.771042583333	0.766624	0.0282584	0.171702	1.08908	TG(16:1/18:1/18:2)	TG(52:4)	M+NH4	TG	(16:1/18:1/18:2)	(16:1)	(18:1)	(18:2)	NA	872.77	C55 H102 O6 N1	A	Down
	10.96_898.786633083333	0.750404	0.0080639	0.101605	1.15901	TG(18:1/18:2/18:2)	TG(54:5)	M+NH4	TG	(18:1/18:2/18:2)	(18:1)	(18:2)	(18:2)	NA	898.786	C57 H104 O6 N1	A	Down
	11.21_822.755564166667	1.52495	0.0152902	0.129804	1.33422	TG(16:0/16:0/16:1)	TG(48:1)	M+NH4	TG	(16:0/16:0/16:1)	(16:0)	(16:0)	(16:1)	NA	822.755	C51 H100 O6 N1	A	Up
	11.49_850.7864355	1.48146	0.0203637	0.145091	1.39399	TG(16:0/16:0/18:1)	TG(50:1)	M+NH4	TG	(16:0/16:0/18:1)	(16:0)	(16:0)	(18:1)	NA	850.786	C53 H104 O6 N1	A	Up
	11.58_968.770951433333	0.771874	0.0212822	0.147253	1.1415	TG(20:4/20:4/20:4)	TG(60:12)	M+NH4	TG	(20:4/20:4/20:4)	(20:4)	(20:4)	(20:4)	NA	968.77	C63 H102 O6 N1	A	Down
	11.63_864.8020559	1.40163	0.012172	0.120412	1.20834	TG(16:0/17:0/18:1)	TG(51:1)	M+NH4	TG	(16:0/17:0/18:1)	(16:0)	(17:0)	(18:1)	NA	864.801	C54 H106 O6 N1	A	Up
	11.78_852.802220433333	0.748771	0.0154986	0.130647	1.20653	TG(18:0/16:0/16:0)	TG(50:0)	M+NH4	TG	(18:0/16:0/16:0)	(18:0)	(16:0)	(16:0)	NA	852.801	C53 H106 O6 N1	A	Down
	11.85_956.864098383333	0.78504	0.0151908	0.129804	1.09021	TG(18:0/18:0/22:4)	TG(58:4)	M+NH4	TG	(18:0/18:0/22:4)	(18:0)	(18:0)	(22:4)	NA	956.864	C61 H114 O6 N1	A	Down
	11.89_892.832933183333	1.49713	0.0163016	0.132742	1.34023	TG(16:0/18:1/19:0)	TG(53:1)	M+NH4	TG	(16:0/18:1/19:0)	(16:0)	(18:1)	(19:0)	NA	892.833	C56 H110 O6 N1	A	Up
	12.02_906.849513083333	1.39673	0.0221757	0.151681	1.20014	TG(18:0/18:0/18:1)	TG(54:1)	M+NH4	TG	(18:0/18:0/18:1)	(18:0)	(18:0)	(18:1)	NA	906.848	C57 H112 O6 N1	A	Up
	12.03_880.833677466667	0.749096	0.0175562	0.137351	1.18791	TG(18:0/16:0/18:0)	TG(52:0)	M+NH4	TG	(18:0/16:0/18:0)	(18:0)	(16:0)	(18:0)	NA	880.833	C55 H110 O6 N1	A	Down
	12.25_960.896034633333	0.738838	0.0024267	0.0440114	1.30487	TG(18:1/18:1/22:0)	TG(58:2)	M+NH4	TG	(18:1/18:1/22:0)	(18:1)	(18:1)	(22:0)	NA	960.895	C61 H118 O6 N1	A	Down
	12.27_908.86525495	0.750119	0.0231666	0.156669	1.17367	TG(18:0/18:0/18:0)	TG(54:0)	M+NH4	TG	(18:0/18:0/18:0)	(18:0)	(18:0)	(18:0)	NA	908.864	C57 H114 O6 N1	A	Down
	2.02_550.387497083333	1.39837	0.0103558	0.111643	1.33933	LPC(20:1)(rep)	LPC(20:1)	M+H	LPC	(20:1)	(20:1)	NA	NA	NA	550.387	C28 H57 O7 N1 P1	B	Up
	2.04_594.3782436	1.5251	0.000891877	0.0232082	1.66519	LPC(20:1)	LPC(20:1)	M+HCOO	LPC	(20:1)	(20:1)	NA	NA	NA	594.378	C29 H57 O9 N1 P1	A	Up
	2.05_534.356548483333	1.54419	0.00115352	0.0255697	1.67622	LdMePE(20:1)	LdMePE(20:1)	M-H	LdMePE	(20:1)	(20:1)	NA	NA	NA	534.357	C27 H53 O7 N1 P1	B	Up
	2.1_961.62857995	1.76548	0.00733705	0.0965905	1.67569	SQDG(41:2)	SQDG(41:2)	M+HCOO	SQDG	(41:2)	(41:2)	NA	NA	NA	961.629	C51 H93 O14 S1	D	Up
	2.1_983.610876166667	1.78108	0.00742383	0.0965905	1.72531	SQDG(43:5)	SQDG(43:5)	M+HCOO	SQDG	(43:5)	(43:5)	NA	NA	NA	983.614	C53 H91 O14 S1	D	Up
	2.11_574.314735416667	1.30414	0.0101465	0.111643	1.15524	LPS(22:3)	LPS(22:3)	M-H	LPS	(22:3)	(22:3)	NA	NA	NA	574.315	C28 H49 O9 N1 P1	D	Up
	2.22_451.319433766667	2.94689	0.0125083	0.122725	2.88191	LPA(20:0e)	LPA(20:0e)	M-H	LPA	(20:0e)	(20:0e)	NA	NA	NA	451.319	C23 H48 O6 N0 P1	B	Up
	2.24_508.37658345	1.67809	0.000210678	0.00905079	1.98938	LPC(18:0p)(rep)	LPC(18:0p)	M+H	LPC	(18:0p)	(18:0p)	NA	NA	NA	508.376	C26 H55 O6 N1 P1	B	Up
	2.32_534.35543525	1.5462	0.0242621	0.158202	1.50291	LPC(19:2)	LPC(19:2)	M+H	LPC	(19:2)	(19:2)	NA	NA	NA	534.355	C27 H53 O7 N1 P1	B	Up
	2.35_510.392295016667	9.74956	1.38444e-05	0.00165357	4.60693	LPC(18:0e)	LPC(18:0e)	M+H	LPC	(18:0e)	(18:0e)	NA	NA	NA	510.392	C26 H57 O6 N1 P1	B	Up
	2.4_536.407770616667	18.5538	5.32349e-06	0.000708024	5.04828	LPC(20:0p)	LPC(20:0p)	M+H	LPC	(20:0p)	(20:0p)	NA	NA	NA	536.407	C28 H59 O6 N1 P1	B	Up
	2.43_520.377254913793	9.38713	0.000294027	0.0112539	4.83922	CerP(d27:0)	CerP(d27:0)	M-H	CerP	(d27:0)	(d27:0)	NA	NA	NA	520.377	C27 H55 O6 N1 P1	D	Up
	2.49_447.288124516667	1.39903	0.026969	0.1687	1.02732	cPA(20:0)	cPA(20:0)	M-H	cPA	(20:0)	(20:0)	NA	NA	NA	447.288	C23 H44 O6 N0 P1	B	Up
	2.52_468.344901216667	8.55	2.92722e-06	0.000437985	4.45102	LPE(18:0e)	LPE(18:0e)	M+H	LPE	(18:0e)	(18:0e)	NA	NA	NA	468.345	C23 H51 O6 N1 P1	B	Up
	2.68_499.31941415	1.35942	0.0270971	0.1687	1.01082	cPA(24:2)	cPA(24:2)	M-H	cPA	(24:2)	(24:2)	NA	NA	NA	499.319	C27 H48 O6 N0 P1	B	Up
	3.01_510.3554344	1.40756	0.00017784	0.00820984	1.18885	LPC(17:0)(rep)(rep)	LPC(17:0)	M+H	LPC	(17:0)	(17:0)	NA	NA	NA	510.355	C25 H53 O7 N1 P1	B	Up
	3.02_510.355736083333	1.38156	0.000416646	0.0142493	1.17638	LPE(20:0)	LPE(20:0)	M+H	LPE	(20:0)	(20:0)	NA	NA	NA	510.355	C25 H53 O7 N1 P1	B	Up
	3.05_536.371082833333	1.45308	8.35155e-05	0.00548275	1.49208	LPC(19:1)(rep)	LPC(19:1)	M+H	LPC	(19:1)	(19:1)	NA	NA	NA	536.371	C27 H55 O7 N1 P1	B	Up
	3.28_538.423313266667	5.03816	0.000110059	0.00626152	3.79977	LPC(20:0e)	LPC(20:0e)	M+H	LPC	(20:0e)	(20:0e)	NA	NA	NA	538.423	C28 H61 O6 N1 P1	B	Up
	3.36_501.33509165	1.45749	0.00350911	0.0567623	1.21717	cPA(24:1)	cPA(24:1)	M-H	cPA	(24:1)	(24:1)	NA	NA	NA	501.335	C27 H50 O6 N0 P1	B	Up
	4.28_905.51857465	0.410884	0.0257494	0.164824	2.28994	PI(20:4/20:4)	PI(40:8)	M-H	PI	(20:4/20:4)	(20:4)	(20:4)	NA	NA	905.519	C49 H78 O13 N0 P1	A	Down
	4.36_503.350707666667	1.46165	0.0106749	0.111931	1.04048	cPA(24:0)	cPA(24:0)	M-H	cPA	(24:0)	(24:0)	NA	NA	NA	503.351	C27 H52 O6 N0 P1	B	Up
	4.99_784.585299683333	1.96453	0.0212584	0.147253	1.70109	PC(36:3)(rep)	PC(36:3)	M+H	PC	(36:3)	(36:3)	NA	NA	NA	784.585	C44 H83 O8 N1 P1	C	Up
	5.04_766.574531466667	2.01109	0.0243185	0.158202	1.75945	PC(36:4p)	PC(36:4p)	M+H	PC	(36:4p)	(36:4p)	NA	NA	NA	766.575	C44 H81 O7 N1 P1	C	Up
	5.08_821.533878733333	2.6155	0.0269495	0.1687	2.63806	PG(18:1/22:5)	PG(40:6)	M-H	PG	(18:1/22:5)	(18:1)	(22:5)	NA	NA	821.534	C46 H78 O10 N0 P1	B	Up
	5.54_782.569446016667	2.0711	0.0157847	0.130672	2.23831	PC(36:4)(rep)(rep)	PC(36:4)	M+H	PC	(36:4)	(36:4)	NA	NA	NA	782.569	C44 H81 O8 N1 P1	C	Up
	6.25_773.53458555	1.58154	0.0143151	0.128836	1.34752	PG(18:1/18:1)	PG(36:2)	M-H	PG	(18:1/18:1)	(18:1)	(18:1)	NA	NA	773.534	C42 H78 O10 N0 P1	B	Up
	6.59_729.507633216667	0.723528	0.030099	0.178287	1.1866	PG(34:2p)	PG(34:2p)	M-H	PG	(34:2p)	(34:2p)	NA	NA	NA	729.508	C40 H74 O9 N0 P1	C	Down
	6.63_799.549480216667	1.57674	0.0112575	0.114258	1.37521	PG(18:1/20:2)	PG(38:3)	M-H	PG	(18:1/20:2)	(18:1)	(20:2)	NA	NA	799.549	C44 H80 O10 N0 P1	B	Up
	6.64_714.50794725	1.503	0.00741508	0.0965905	1.24583	dMePE(16:0/16:2)	dMePE(32:2)	M-H	dMePE	(16:0/16:2)	(16:0)	(16:2)	NA	NA	714.508	C39 H73 O8 N1 P1	B	Up
	6.72_835.535233516667	0.591903	0.00958467	0.109279	1.48448	PI(16:0/18:1)	PI(34:1)	M-H	PI	(16:0/18:1)	(16:0)	(18:1)	NA	NA	835.534	C43 H80 O13 N0 P1	A	Down
	6.8_725.556834166667	0.756504	0.00543711	0.0771464	1.16821	SM(d36:4)	SM(d36:4)	M+H	SM	(d36:4)	(d36:4)	NA	NA	NA	725.559	C41 H78 O6 N2 P1	C	Down
	6.9_1586.1063003	0.77051	0.00909853	0.10877	1.09389	CL(20:4/20:4/24:1/18:0)	CL(82:9)	M-H	CL	(20:4/20:4/24:1/18:0)	(20:4)	(20:4)	(24:1)	(18:0)	1586.11	C91 H159 O17 P2	B	Down
	7.33_536.503782833333	1.33084	0.000968842	0.0236674	1.29541	Cer(d18:2/16:0)	Cer(d34:2)	M+H	Cer	(d18:2/16:0)	(d18:2)	(16:0)	NA	NA	536.504	C34 H66 O3 N1	B	Up
	7.74_792.590615133333	2.24013	0.0145844	0.129804	2.01666	PC(38:6e)(rep)	PC(38:6e)	M+H	PC	(38:6e)	(38:6e)	NA	NA	NA	792.59	C46 H83 O7 N1 P1	C	Up
	7.85_899.5659592	0.74544	0.0331742	0.187309	1.13531	PI(19:0/20:4)	PI(39:4)	M-H	PI	(19:0/20:4)	(19:0)	(20:4)	NA	NA	899.566	C48 H84 O13 N0 P1	A	Down
	7.88_871.570661183333	2.78051	2.57692e-06	0.000437985	3.09577	PI(18:0e/20:4)	PI(38:4e)	M-H	PI	(18:0e/20:4)	(18:0e)	(20:4)	NA	NA	871.571	C47 H84 O12 N0 P1	B	Up
	7.93_781.539264583333	0.741541	0.0287562	0.17297	1.11942	PG(38:4p)(rep)	PG(38:4p)	M-H	PG	(38:4p)	(38:4p)	NA	NA	NA	781.539	C44 H78 O9 N0 P1	C	Down
	7.94_782.496646166667	0.769213	0.000274943	0.0109702	1.16084	PS(18:2/18:2)	PS(36:4)	M-H	PS	(18:2/18:2)	(18:2)	(18:2)	NA	NA	782.498	C42 H73 O10 N1 P1	B	Down
	7.94_797.605349166667	0.743711	0.00234328	0.0431524	1.34593	PA(28:2/15:0)	PA(43:2)	M-H	PA	(28:2/15:0)	(28:2)	(15:0)	NA	NA	797.607	C46 H86 O8 N0 P1	B	Down
	7.97_647.46573995	0.661159	0.00913869	0.10877	1.3392	PA(16:0/16:0)	PA(32:0)	M-H	PA	(16:0/16:0)	(16:0)	(16:0)	NA	NA	647.466	C35 H68 O8 N0 P1	A	Down
	8.01_790.57212025	1.35607	0.000178326	0.00820984	1.35953	PC(38:6p)(rep)(rep)	PC(38:6p)	M+H	PC	(38:6p)	(38:6p)	NA	NA	NA	790.575	C46 H81 O7 N1 P1	C	Up
	8.02_768.590583583333	1.45258	0.000130061	0.00676884	1.48526	PC(36:4e)	PC(36:4e)	M+H	PC	(16:0e/20:4)	(16:0e)	(20:4)	NA	NA	768.59	C44 H83 O7 N1 P1	C	Up
	8.03_752.5600629	1.43501	0.00022957	0.00947568	1.39224	dMePE(36:4e)	dMePE(36:4e)	M-H	dMePE	(36:4e)	(36:4e)	NA	NA	NA	752.56	C43 H79 O7 N1 P1	C	Up
	8.03_812.5811605	1.38966	0.000171332	0.00820984	1.31885	PC(18:1p/18:2)	PC(36:3p)	M+HCOO	PC	(18:1p/18:2)	(18:1p)	(18:2)	NA	NA	812.581	C45 H83 O9 N1 P1	B	Up
	8.03_812.58192385	1.3805	0.000102772	0.00615091	1.29551	PC(16:0e/20:4)	PC(36:4e)	M+HCOO	PC	(16:0e/20:4)	(16:0e)	(20:4)	NA	NA	812.581	C45 H83 O9 N1 P1	A	Up
	8.13_756.551026483333	0.595702	0.00455824	0.069066	1.68474	PC(32:0)(rep)	PC(32:0)	M+Na	PC	(16:0/16:0)	(16:0)	(16:0)	NA	NA	756.551	C40 H80 O8 N1 P1 Na1	C	Down
	8.14_734.569776916667	0.827495	0.00125327	0.0272173	1.11441	PC(32:0)(rep)(rep)	PC(32:0)	M+H	PC	(16:0/16:0)	(16:0)	(16:0)	NA	NA	734.569	C40 H81 O8 N1 P1	C	Down
	8.16_753.589820033333	0.693748	0.0167001	0.13472	1.3953	SM(d38:4)	SM(d38:4)	M+H	SM	(d38:4)	(d38:4)	NA	NA	NA	753.591	C43 H82 O6 N2 P1	C	Down
	8.17_700.52817365	0.667892	0.0234745	0.15786	1.28605	PE(16:0p/18:2)	PE(34:2p)	M+H	PE	(16:0p/18:2)	(16:0p)	(18:2)	NA	NA	700.528	C39 H75 O7 N1 P1	A	Down
	8.18_698.5139225	0.724407	0.0137831	0.128221	1.18907	PE(16:0p/18:2)(rep)	PE(34:2p)	M-H	PE	(16:0p/18:2)	(16:0p)	(18:2)	NA	NA	698.513	C39 H73 O7 N1 P1	B	Down
	8.19_812.5411888	0.741658	0.0087515	0.10877	1.13245	PS(36:1)(rep)	PS(36:1)	M+Na	PS	(18:0/18:1)	(18:0)	(18:1)	NA	NA	812.541	C42 H80 O10 N1 P1 Na1	C	Down
	8.22_538.519865616667	1.29366	0.0157944	0.130672	1.2647	Cer(d18:1/16:0)	Cer(d34:1)	M+H	Cer	(d18:1/16:0)	(d18:1)	(16:0)	NA	NA	538.519	C34 H68 O3 N1	B	Up
	8.32_790.538178183333	0.740068	0.0475952	0.23781	1.2577	PE(40:7)(rep)	PE(40:7)	M+H	PE	(40:7)	(40:7)	NA	NA	NA	790.538	C45 H77 O8 N1 P1	C	Down
	8.38_766.535892116667	0.761209	0.00152019	0.0308417	1.17988	PE(36:2)	PE(36:2)	M+Na	PE	(18:0/18:2)	(18:0)	(18:2)	NA	NA	766.536	C41 H78 O8 N1 P1 Na1	C	Down
	8.39_540.5352793	1.2892	0.0148536	0.129804	1.14045	Cer(d18:0/16:0)	Cer(d34:0)	M+H	Cer	(d18:0/16:0)	(d18:0)	(16:0)	NA	NA	540.535	C34 H70 O3 N1	A	Up
	8.4_766.537928116667	0.742462	0.00184201	0.0355626	1.20668	PC(35:5)(rep)	PC(35:5)	M+H	PC	(35:5)	(35:5)	NA	NA	NA	766.538	C43 H77 O8 N1 P1	C	Down
	8.4_770.569599633333	0.734651	0.0199501	0.145091	1.04237	PC(35:3)	PC(35:3)	M+H	PC	(35:3)	(35:3)	NA	NA	NA	770.569	C43 H81 O8 N1 P1	C	Down
	8.41_796.62169795	3.22891	0.00917777	0.10877	2.41412	PC(38:4e)	PC(38:4e)	M+H	PC	(18:0e/20:4)	(18:0e)	(20:4)	NA	NA	796.621	C46 H87 O7 N1 P1	C	Up
	8.42_789.6128492	0.784919	0.0121214	0.120412	1.0381	SM(d37:1)	SM(d37:1)	M+HCOO	SM	(d37:1)	(d37:1)	NA	NA	NA	789.613	C43 H86 O8 N2 P1	C	Down
	8.44_840.61322095	2.40402	0.000211714	0.00905079	2.06935	PC(18:0e/20:4)	PC(38:4e)	M+HCOO	PC	(18:0e/20:4)	(18:0e)	(20:4)	NA	NA	840.612	C47 H87 O9 N1 P1	B	Up
	8.47_822.637418466667	5.67625	3.15909e-07	0.000101295	4.09063	PC(40:5e)(rep)	PC(40:5e)	M+H	PC	(18:0e/22:5)	(18:0e)	(22:5)	NA	NA	822.637	C48 H89 O7 N1 P1	C	Up
	8.48_780.554956633333	0.707094	0.0151033	0.129804	1.10789	PE(19:0/20:4)	PE(39:4)	M-H	PE	(19:0/20:4)	(19:0)	(20:4)	NA	NA	780.555	C44 H79 O8 N1 P1	A	Down
	8.48_866.628082333333	5.28573	3.81325e-07	0.000101295	4.02653	PC(18:0e/22:5)	PC(40:5e)	M+HCOO	PC	(18:0e/22:5)	(18:0e)	(22:5)	NA	NA	866.628	C49 H89 O9 N1 P1	B	Up
	8.49_780.591294766667	3.52687	2.89295e-06	0.000437985	3.48571	dMePE(38:4e)	dMePE(38:4e)	M-H	dMePE	(38:4e)	(38:4e)	NA	NA	NA	780.591	C45 H83 O7 N1 P1	C	Up
	8.51_732.5902108	0.716558	0.027418	0.1687	1.40641	PC(33:0p)	PC(33:0p)	M+H	PC	(33:0p)	(33:0p)	NA	NA	NA	732.59	C41 H83 O7 N1 P1	C	Down
	8.54_724.526027466667	0.774751	0.00110085	0.0255697	1.00495	PE(34:2e)	PE(34:2e)	M+Na	PE	(34:2e)	(34:2e)	NA	NA	NA	724.525	C39 H76 O7 N1 P1 Na1	C	Down
	8.55_768.518387733333	0.741254	3.55995e-05	0.00292559	1.26069	PS(36:3p)	PS(36:3p)	M-H	PS	(36:3p)	(36:3p)	NA	NA	NA	768.518	C42 H75 O9 N1 P1	C	Down
	8.57_728.559820216667	0.72581	0.00608172	0.0817957	1.08509	PE(18:0p/18:2)	PE(36:2p)	M+H	PE	(18:0p/18:2)	(18:0p)	(18:2)	NA	NA	728.559	C41 H79 O7 N1 P1	A	Down
	8.58_726.545514033333	0.733503	0.00981388	0.110823	1.11551	PE(18:0p/18:2)(rep)	PE(36:2p)	M-H	PE	(18:0p/18:2)	(18:0p)	(18:2)	NA	NA	726.544	C41 H77 O7 N1 P1	A	Down
	8.58_784.5827182	0.752964	0.0208404	0.145883	1.16404	PC(34:0)(rep)	PC(34:0)	M+Na	PC	(18:0/16:0)	(18:0)	(16:0)	NA	NA	784.583	C42 H84 O8 N1 P1 Na1	C	Down
	8.58_784.583940116667	0.74237	0.0152236	0.129804	1.20697	PC(36:3)(rep)(rep)(rep)(rep)	PC(36:3)	M+H	PC	(36:3)	(36:3)	NA	NA	NA	784.585	C44 H83 O8 N1 P1	C	Down
	8.58_864.575756283333	0.748524	0.000958453	0.0236674	1.16285	PS(22:1/20:4)	PS(42:5)	M-H	PS	(22:1/20:4)	(22:1)	(20:4)	NA	NA	864.576	C48 H83 O10 N1 P1	B	Down
	8.59_838.559010116667	0.68037	0.000512829	0.0165907	1.57305	PS(20:2/20:2)	PS(40:4)	M-H	PS	(20:2/20:2)	(20:2)	(20:2)	NA	NA	838.56	C46 H81 O10 N1 P1	B	Down
	8.6_778.575701266667	1.73352	0.00554148	0.0771464	1.53825	PE(18:0e/22:5)	PE(40:5e)	M-H	PE	(18:0e/22:5)	(18:0e)	(22:5)	NA	NA	778.576	C45 H81 O7 N1 P1	A	Up
	8.63_781.619810116667	0.746777	0.0172006	0.13726	1.0404	SM(d40:4)	SM(d40:4)	M+H	SM	(d40:4)	(d40:4)	NA	NA	NA	781.622	C45 H86 O6 N2 P1	C	Down
	8.65_833.651269533333	0.785731	0.00133719	0.0275968	1.10949	SM(d44:6)	SM(d44:6)	M+H	SM	(d44:6)	(d44:6)	NA	NA	NA	833.653	C49 H90 O6 N2 P1	C	Down
	8.66_798.637405683333	1.76931	0.0276234	0.1687	1.81517	PC(38:3e)	PC(38:3e)	M+H	PC	(38:3e)	(38:3e)	NA	NA	NA	798.637	C46 H89 O7 N1 P1	C	Up
	8.7_566.551155266667	1.34765	0.0175493	0.137351	1.27684	Cer(d18:1/18:0)	Cer(d36:1)	M+H	Cer	(d18:1/18:0)	(d18:1)	(18:0)	NA	NA	566.551	C36 H72 O3 N1	B	Up
	8.75_850.668427733333	5.42348	3.50125e-05	0.00292559	3.46119	PC(42:4p)	PC(42:4p)	M+H	PC	(42:4p)	(42:4p)	NA	NA	NA	850.668	C50 H93 O7 N1 P1	C	Up
	8.76_824.653458883333	4.66725	1.68891e-05	0.00168469	3.51991	PC(40:3p)(rep)	PC(40:3p)	M+H	PC	(40:3p)	(40:3p)	NA	NA	NA	824.653	C48 H91 O7 N1 P1	C	Up
	8.77_846.63472285	5.68882	2.88025e-07	0.000101295	4.02889	PC(40:3p)	PC(40:3p)	M+Na	PC	(40:3p)	(40:3p)	NA	NA	NA	846.635	C48 H90 O7 N1 P1 Na1	C	Up
	8.79_868.643796066667	8.34762	2.50865e-07	0.000101295	4.45521	PC(18:0e/22:4)	PC(40:4e)	M+HCOO	PC	(18:0e/22:4)	(18:0e)	(22:4)	NA	NA	868.644	C49 H91 O9 N1 P1	B	Up
	8.81_1277.8464067	0.698161	0.034442	0.191754	1.39672	GM3(d43:1)	GM3(d43:1)	M-H	GM3	(d43:1)	(d43:1)	NA	NA	NA	1277.85	C66 H121 O21 N2	D	Down
	8.88_774.637936383333	1.42959	0.00111916	0.0255697	1.63076	PC(36:1e)	PC(36:1e)	M+H	PC	(18:0e/18:1)	(18:0e)	(18:1)	NA	NA	774.637	C44 H89 O7 N1 P1	C	Up
	8.88_782.603909533333	1.83466	0.0186648	0.141679	1.47078	PE(38:1e)	PE(38:1e)	M+Na	PE	(38:1e)	(38:1e)	NA	NA	NA	782.603	C43 H86 O7 N1 P1 Na1	C	Up
	8.88_796.62142535	1.62981	0.000115082	0.00626152	2.07664	PC(36:1e)(rep)	PC(36:1e)	M+Na	PC	(18:0e/18:1)	(18:0e)	(18:1)	NA	NA	796.619	C44 H88 O7 N1 P1 Na1	C	Up
	8.89_780.591611633333	1.64155	0.0147915	0.129804	2.24697	PE(18:0e/22:4)	PE(40:4e)	M-H	PE	(18:0e/22:4)	(18:0e)	(22:4)	NA	NA	780.591	C45 H83 O7 N1 P1	A	Up
	8.89_818.628364516667	1.50702	0.000576384	0.0181561	1.843	PC(18:0e/18:1)	PC(36:1e)	M+HCOO	PC	(18:0e/18:1)	(18:0e)	(18:1)	NA	NA	818.628	C45 H89 O9 N1 P1	B	Up
	9.01_835.667001866667	0.807241	0.00346452	0.0567623	1.06008	SM(d44:5)	SM(d44:5)	M+H	SM	(d44:5)	(d44:5)	NA	NA	NA	835.669	C49 H92 O6 N2 P1	C	Down
	9.02_946.718941816667	0.772585	0.0325245	0.18539	1.15021	CerG2(d18:1/22:0)	CerG2(d40:1)	M+H	CerG2	(d18:1/22:0)	(d18:1)	(22:0)	NA	NA	946.719	C52 H100 O13 N1	B	Down
	9.03_944.704361966667	0.785107	0.0369885	0.200341	1.11449	CerG2(d40:1)	CerG2(d40:1)	M-H	CerG2	(d18:1/22:0)	(d18:1)	(22:0)	NA	NA	944.704	C52 H98 O13 N1	C	Down
	9.13_620.59766545	1.44226	0.00289649	0.0517477	1.56587	Cer(d18:2/22:0)	Cer(d40:2)	M+H	Cer	(d18:2/22:0)	(d18:2)	(22:0)	NA	NA	620.598	C40 H78 O3 N1	B	Up
	9.15_810.6820373	1.30345	0.00576471	0.0793144	1.15954	CerG1(d18:1/24:1)	CerG1(d42:2)	M+H	CerG1	(d18:1/24:1)	(d18:1)	(24:1)	NA	NA	810.682	C48 H92 O8 N1	A	Up
	9.16_646.613853583333	1.26519	0.00799464	0.101605	1.20509	Cer(d18:2/24:1)	Cer(d42:3)	M+H	Cer	(d18:2/24:1)	(d18:2)	(24:1)	NA	NA	646.613	C42 H80 O3 N1	B	Up
	9.16_808.667623133333	1.2394	0.000663399	0.0194374	1.14645	CerG1(d42:2)	CerG1(d42:2)	M-H	CerG1	(d18:1/24:1)	(d18:1)	(24:1)	NA	NA	808.667	C48 H90 O8 N1	C	Up
	9.53_648.629599816667	1.31911	0.0195611	0.145091	1.25898	Cer(d18:1/24:1)	Cer(d42:2)	M+H	Cer	(d18:1/24:1)	(d18:1)	(24:1)	NA	NA	648.629	C42 H82 O3 N1	B	Up
	9.59_851.698231466667	0.680386	0.048259	0.239015	1.45138	SM(d45:4)	SM(d45:4)	M+H	SM	(d45:4)	(d45:4)	NA	NA	NA	851.7	C50 H96 O6 N2 P1	C	Down
	9.6_873.707277333333	0.569377	0.000300856	0.0112539	2.14348	SM(d43:1)(rep)	SM(d43:1)	M+HCOO	SM	(d43:1)	(d43:1)	NA	NA	NA	873.707	C49 H98 O8 N2 P1	C	Down
	9.74_760.62148265	0.70539	0.00428537	0.066618	1.29436	PC(35:0p)	PC(35:0p)	M+H	PC	(35:0p)	(35:0p)	NA	NA	NA	760.621	C43 H87 O7 N1 P1	C	Down
	9.76_758.607029883333	0.668917	0.000614587	0.0188631	1.54502	PE(18:0p/20:0)	PE(38:0p)	M-H	PE	(18:0p/20:0)	(18:0p)	(20:0)	NA	NA	758.607	C43 H85 O7 N1 P1	B	Down
	9.85_865.715674316667	0.764658	3.66615e-05	0.00292559	1.2173	SM(d46:4)	SM(d46:4)	M+H	SM	(d46:4)	(d46:4)	NA	NA	NA	865.716	C51 H98 O6 N2 P1	C	Down
